# Supplementary material for: Microclimate monitoring in the Carcer Tullianum: temporal and spatial correlation and gradients evidenced by multivariate analysis; first campaign
Source: Chem Cent J. 2012 May 2;6(Suppl 2):S11. doi: 10.1186/1752-153X-6-S2-S11 (PMC3342126; doi:10.1186/1752-153X-6-S2-S11)
Supplement: Additional file 2 — Here are stored the raw data obtained from every sensor, with also all statistic parameters calculated for every column of the main matrix, so for every distribution. In this file there are also a copy of the tables cited in the text. The two files has been checked, for open, with the major free or open source software as MSviewer 2003, LibreOffice, Smartsuite 9.x, with some OS. [file 1752-153X-6-S2-S11-S2.xls]

## Sheet: authors
Study of microclimate of Carcer Tullianum, 15 days, april 2010
objects =		about 100000 measures on temperature, humidity, illuminance, every 10 minutes, for 15 points
period =		april 2010, closed to public
measure =		in the site, 4 vectors, two rooms
objective =		study the variance, the link with external meteo, looking for spontaneous values, new representation methods
chemometrics =		var-var scatterplot, gain/loss graph, lag correlation, RSS, RMSD, FFT, (Past data analysis from Norway, WinIdams from Unesco)
Rome University, La Sapienza
Pl. Aldo Moro 5
00185 Rome
Italy
2010-12-01
This is a supplementary material for the Paper "Microclimate Monitoring in the Carcer Tullianum: Temporal and Spatial Correlations and Gradients Evidenced by Multivariate Analysis; First Campaign"
Giovanni Visco1, Susanne Heide Plattner1, Paola Fortini2, Serena Di Giovanni1, Maria Pia Sammartino1
This data, figures, tables are under Copyright, see the Editor web site for direction of use and further request.
1 Rome University, La Sapienza, Math. Phy. Nat. Science Faculty, Rome, Italy
2 Cultural Heritage Superintendence of Rome City Council, Pz. Lovatelli 35, Rome, Italy

## Sheet: raw
Total Comparison			°C			valid up to 10:10 of 29 april														RH%																footcandles
			oriz-low/vert	low	oriz-up	vert	low/oriz-low	vert/oriz-up	low	vert	oriz-low	vert	vert	oriz-up	oriz-low	oriz-low	oriz-low	oriz-low		oriz-low/vert	low	oriz-up	vert	low/oriz-low	vert/oriz-up	low	vert	oriz-low	vert	vert	oriz-up	oriz-low	oriz-low	oriz-low		oriz-up	vert	low/oriz-low	vert/oriz-up	low	vert	oriz-low	vert	vert	oriz-up	oriz-low	oriz-low	oriz-low
events	Date/Time	minutes	t-ebro	t-lascar	t-hobo1	t-hobo2	t-hobo3	t-hobo4	t-hobo5	t-hobo6	t-hobo7	t-hobo8	t-hobo9	t-hobo10	t-hobo11	t-hobo12	t-hobo13	t-verni-ext	t-meteo	RHebro	RHlascar	RHhobo1	RHhobo2	RHhobo3	RHhobo4	RHhobo5	RHhobo6	RHhobo7	RHhobo8	RHhobo9	RHhobo10	RHhobo11	RHhobo12	RHhobo13	RHmeteo	L-hobo1	L-hobo2	L-hobo3	L-hobo4	L-hobo5	L-hobo6	L-hobo7	L-hobo8	L-hobo9	L-hobo10	L-hobo11	L-hobo12	L-hobo13	rad.MJ/m2
	2010-04-14	0
	2010-04-14 00:10:00	10
	2010-04-14 00:20:00	20
	2010-04-14 00:30:00	30
	2010-04-14 00:40:00	40
	2010-04-14 00:50:00	50
	2010-04-14 01:00:00	60
	2010-04-14 01:10:00	70
	2010-04-14 01:20:00	80
	2010-04-14 01:30:00	90
	2010-04-14 01:40:00	100
	2010-04-14 01:50:00	110
	2010-04-14 02:00:00	120
	2010-04-14 02:10:00	130
	2010-04-14 02:20:00	140
	2010-04-14 02:30:00	150
	2010-04-14 02:40:00	160
	2010-04-14 02:50:00	170
	2010-04-14 03:00:00	180
	2010-04-14 03:10:00	190
	2010-04-14 03:20:00	200
	2010-04-14 03:30:00	210
	2010-04-14 03:40:00	220
	2010-04-14 03:50:00	230
	2010-04-14 04:00:00	240
	2010-04-14 04:10:00	250
	2010-04-14 04:20:00	260
	2010-04-14 04:30:00	270
	2010-04-14 04:40:00	280
	2010-04-14 04:50:00	290
	2010-04-14 05:00:00	300
	2010-04-14 05:10:00	310
	2010-04-14 05:20:00	320
	2010-04-14 05:30:00	330
	2010-04-14 05:40:00	340
	2010-04-14 05:50:00	350
	2010-04-14 06:00:00	360
	2010-04-14 06:10:00	370
	2010-04-14 06:20:00	380
	2010-04-14 06:30:00	390
	2010-04-14 06:40:00	400
	2010-04-14 06:50:00	410
	2010-04-14 07:00:00	420
	2010-04-14 07:10:00	430
	2010-04-14 07:20:00	440
	2010-04-14 07:30:00	450
	2010-04-14 07:40:00	460
	2010-04-14 07:50:00	470
	2010-04-14 08:00:00	480
	2010-04-14 08:10:00	490
	2010-04-14 08:20:00	500
	2010-04-14 08:30:00	510
	2010-04-14 08:40:00	520
	2010-04-14 08:50:00	530
	2010-04-14 09:00:00	540
	2010-04-14 09:10:00	550
	2010-04-14 09:20:00	560
	2010-04-14 09:30:00	570
	2010-04-14 09:40:00	580
	2010-04-14 09:50:00	590
	2010-04-14 10:00:00	600
	2010-04-14 10:10:00	610
	2010-04-14 10:20:00	620
	2010-04-14 10:30:00	630
	2010-04-14 10:40:00	640
	2010-04-14 10:50:00	650
	2010-04-14 11:00:00	660																	10.1																82														269.97
	2010-04-14 11:10:00	670
	2010-04-14 11:20:00	680
	2010-04-14 11:30:00	690																	11.1																80.45														333.51
	2010-04-14 11:40:00	700
	2010-04-14 11:50:00	710
	2010-04-14 12:00:00	720																	12.1																78.9														397.04
	2010-04-14 12:10:00	730
	2010-04-14 12:20:00	740
	2010-04-14 12:30:00	750																	12.49																77														380.75
	2010-04-14 12:40:00	760
	2010-04-14 12:50:00	770
	2010-04-14 13:00:00	780																	12.87																75.1														364.46
	2010-04-14 13:10:00	790
	2010-04-14 13:20:00	800
	2010-04-14 13:30:00	810																	13.65																73.1														370.75
	2010-04-14 13:40:00	820
	2010-04-14 13:50:00	830
1	2010-04-14 14:00:00	840	14.5	14	16.177	15.605	13.978	14.984	14.314	15.008	13.834	14.433	14.577	15.533	12.896	13.088	13.377	14.38	14.43	83	81.5	63.727	65.849	82.079	67.338	77.608	82.95	86.237	83.842	80.175	62.67	89.069	85.256	85.229	71.1	19.7	51.2	11.8	11.8	3.9	11.8	3.9	3.9	3.9	11.8	11.8	11.8	3.9	377.03
2	2010-04-14 14:10:00	850	14.4	14	15.724	15.605	14.242	14.864	14.218	14.84	13.882	14.553	14.84	15.031	12.896	12.968	13.305	14.38		83.4	81.5	67.023	68.061	82.556	71.888	80.672	84.469	86.672	82.724	80.933	65.326	90.56	86.593	85.686		19.7	51.2	11.8	11.8	3.9	11.8	3.9	3.9	3.9	11.8	11.8	11.8	3.9
3	2010-04-14 14:20:00	860	14	14	15.7	15.676	13.834	14.96	14.026	14.457	13.762	14.17	14.361	14.912	12.944	12.896	13.209	14.01		85	81.5	65.583	66.453	83.147	68.083	82.188	81.743	87.112	82.073	81.795	66.122	92.216	87.738	86.604		19.7	51.2	11.8	11.8	3.9	11.8	3.9	3.9	3.9	11.8	11.8	11.8	3.9
4	2010-04-14 14:30:00	870	13.5	13.5	15.605	15.652	13.473	14.984	13.69	14.266	13.618	13.834	13.858	14.888	12.871	12.847	13.088	13.84	15.08	86.4	82.5	66.131	65.575	84.344	66.135	82.773	81.279	87.637	83.414	84.241	65.752	91.624	88.738	87.415	65.18	11.8	11.8	3.9	3.9	3.9	3.9	3.9	3.9	3.9	3.9	3.9	11.8	3.9	387.43
5	2010-04-14 14:40:00	880	13.4	13.5	15.414	15.461	13.305	14.936	13.497	14.146	13.546	13.666	13.618	14.84	12.847	12.799	13.04	13.74		87.5	82.5	63.999	64.15	85.021	64.771	79.288	75.193	87.851	79.776	85.285	64.471	91.196	89.363	88.189		11.8	11.8	3.9	3.9	3.9	3.9	3.9	3.9	11.8	3.9	3.9	11.8	3.9
6	2010-04-14 14:50:00	890	13.2	13.5	15.175	15.318	13.209	14.816	13.449	14.074	13.497	13.618	13.497	14.768	12.823	12.751	12.992	13.59		87.4	83	65.802	63.554	85.474	64.467	82.352	75.492	88.163	82.243	86.157	64.714	91.589	89.691	88.774		11.8	3.9	3.9	3.9	3.9	3.9	3.9	3.9	3.9	3.9	11.8	11.8	3.9
7	2010-04-14 15:00:00	900	13.1	13.5	14.912	15.247	13.161	14.697	13.377	13.954	13.473	13.522	13.449	14.673	12.823	12.751	12.968	13.54	15.72	87.6	84	67.658	63.226	85.604	65.662	83.937	77.763	88.388	84.69	86.475	65.038	91.567	90.075	88.973	59.25	11.8	11.8	3.9	3.9	3.9	3.9	3.9	3.9	3.9	3.9	11.8	11.8	3.9	397.82
8	2010-04-14 15:10:00	910	13.1	13	14.721	15.175	13.161	14.625	13.329	13.858	13.449	13.473	13.401	14.625	12.823	12.751	12.944	13.54		88.3	84	67.596	63.214	86.217	66.128	81.786	77.051	88.474	83.476	86.955	65.819	91.788	90.299	89.309		11.8	11.8	3.9	3.9	3.9	3.9	3.9	3.9	3.9	3.9	11.8	11.8	3.9
9	2010-04-14 15:20:00	920	13	13	14.577	15.127	13.137	14.529	13.305	13.81	13.449	13.425	13.377	14.553	12.823	12.751	12.944	13.51		88.4	84.5	68.676	64.549	86.353	67.089	82.515	77.809	88.749	83.755	87.206	66.451	92.536	90.68	89.672		11.8	3.9	3.9	3.9	3.9	3.9	3.9	3.9	11.8	3.9	11.8	11.8	3.9
10	2010-04-14 15:30:00	930	13	13	14.529	15.103	13.112	14.481	13.281	13.786	13.425	13.425	13.377	14.553	12.799	12.751	12.92	13.49	15.39	88.2	85	68.116	64.26	86.159	67.192	81.036	78.592	88.606	84.954	87.532	66.731	92.354	90.971	89.959	62.61	11.8	3.9	3.9	3.9	3.9	3.9	3.9	3.9	3.9	3.9	11.8	11.8	3.9	341.76
11	2010-04-14 15:40:00	940	13	13	14.529	15.031	13.112	14.481	13.281	13.786	13.425	13.425	13.353	14.529	12.823	12.727	12.92	13.46		87.8	85	68.502	63.791	85.994	66.997	81.431	79.702	88.422	85.62	87.688	66.363	91.921	91.009	90.117		11.8	3.9	3.9	3.9	3.9	3.9	3.9	3.9	11.8	3.9	11.8	11.8	3.9
12	2010-04-14 15:50:00	950	13	13	14.457	15.031	13.112	14.433	13.281	13.762	13.425	13.401	13.353	14.529	12.847	12.727	12.92	13.46		88.5	85.5	68.324	64.219	86.768	67.322	84.059	83.276	88.652	85.401	87.758	66.559	93.544	91.142	90.297		11.8	3.9	3.9	3.9	3.9	3.9	3.9	3.9	3.9	3.9	11.8	11.8	3.9
13	2010-04-14 16:00:00	960	13	13	14.457	14.984	13.112	14.409	13.257	13.738	13.425	13.377	13.329	14.505	12.823	12.751	12.92	13.51	15.15	88.9	85.5	67.798	62.895	86.955	67.123	82.747	79.339	89.11	85.395	87.844	66.135	93.494	91.526	90.522	63.97	11.8	3.9	3.9	3.9	3.9	3.9	3.9	3.9	3.9	3.9	11.8	11.8	3.9	329.49
14	2010-04-14 16:10:00	970	13	13	14.457	14.96	13.088	14.433	13.281	13.762	13.425	13.401	13.329	14.529	12.823	12.727	12.92	13.44		88.8	85.5	66.658	62.431	86.856	66.038	82.996	81.637	88.789	84.327	88.029	65.436	93.364	91.475	90.611		11.8	3.9	3.9	3.9	3.9	3.9	3.9	3.9	3.9	3.9	11.8	11.8	3.9
15	2010-04-14 16:20:00	980	13	13	14.553	15.031	13.088	14.601	13.281	13.882	13.425	13.401	13.329	14.601	12.823	12.727	12.92	13.46		89	85.5	66.087	62.212	86.949	65.025	79.842	75.14	88.698	81.949	88.145	64.714	93.559	91.94	90.768		11.8	11.8	3.9	3.9	3.9	3.9	3.9	3.9	3.9	3.9	11.8	11.8	3.9
16	2010-04-14 16:30:00	990	13	13	14.649	15.055	13.064	14.816	13.281	14.002	13.425	13.425	13.305	14.673	12.823	12.727	12.92	13.44	15.07	89	85.5	66.3	63.595	87.13	65.796	82.265	81.986	89.247	85.904	88.392	65.855	93.408	91.763	90.925	62.18	11.8	3.9	11.8	3.9	3.9	3.9	3.9	3.9	11.8	3.9	11.8	11.8	3.9	376.87
17	2010-04-14 16:40:00	1000	13	13	14.649	15.031	13.064	14.768	13.257	13.954	13.425	13.401	13.305	14.649	12.823	12.727	12.92	13.49		89	86	66.887	62.817	87.27	65.365	81.203	78.4	89.338	85.139	88.668	65.485	93.711	92.072	91.103		11.8	3.9	3.9	3.9	3.9	3.9	3.9	3.9	3.9	3.9	11.8	11.8	3.9
18	2010-04-14 16:50:00	1010	13	13	14.481	14.96	13.088	14.577	13.257	13.858	13.425	13.377	13.305	14.529	12.823	12.751	12.92	13.44		88.9	86.5	68.052	63.436	87.554	66.595	83.957	80.168	89.634	85.134	88.714	65.661	94.206	92.364	91.17		11.8	3.9	3.9	3.9	3.9	3.9	3.9	3.9	11.8	3.9	11.8	11.8	3.9
19	2010-04-14 17:00:00	1020	13	13	14.409	14.96	13.064	14.481	13.257	13.786	13.425	13.401	13.305	14.505	12.823	12.727	12.92	13.41	15.05	89	86.5	68.508	64.008	87.733	66.83	85.604	84.272	89.657	86.885	89.034	66.415	94.098	92.226	91.281	60.27	11.8	3.9	3.9	3.9	3.9	3.9	3.9	3.9	3.9	3.9	11.8	11.8	3.9	386.64
20	2010-04-14 17:10:00	1030	13	13	14.361	14.96	13.064	14.385	13.233	13.738	13.401	13.377	13.305	14.457	12.823	12.727	12.896	13.44		89.5	87	68.361	64.349	87.594	67.536	84.24	83.197	89.9	87.555	89.126	66.686	94.141	92.467	91.497		11.8	3.9	3.9	3.9	3.9	3.9	3.9	3.9	3.9	3.9	11.8	11.8	3.9
21	2010-04-14 17:20:00	1040	13	13	14.361	14.888	13.064	14.385	13.233	13.714	13.401	13.353	13.305	14.457	12.847	12.751	12.92	13.44		89.1	87	68.554	64.763	87.826	67.591	84.288	81.921	89.923	87.083	89.217	66.658	94.683	92.692	91.57		11.8	3.9	3.9	3.9	3.9	3.9	3.9	3.9	3.9	3.9	11.8	11.8	3.9
22	2010-04-14 17:30:00	1050	13	13	14.29	14.888	13.064	14.337	13.233	13.714	13.401	13.377	13.305	14.385	12.823	12.727	12.896	13.46	15.01	89.4	87	69.774	63.653	87.872	68.66	86.657	85.117	90.104	88.18	89.308	66.673	94.313	92.555	91.652	61.14	11.8	3.9	11.8	3.9	3.9	3.9	3.9	3.9	11.8	3.9	11.8	11.8	3.9	280.99
23	2010-04-14 17:40:00	1060	13	13	14.242	14.816	13.064	14.266	13.209	13.69	13.401	13.329	13.305	14.361	12.823	12.727	12.896	13.41		90	87	68.505	63.498	87.941	67.736	82.639	81.225	89.877	87.241	89.558	66.529	94.356	92.795	91.763		11.8	3.9	3.9	3.9	3.9	3.9	3.9	3.9	3.9	3.9	11.8	11.8	3.9
24	2010-04-14 17:50:00	1070	13	13	14.242	14.816	13.064	14.266	13.209	13.69	13.401	13.353	13.305	14.361	12.823	12.727	12.896	13.46		89.1	87	68.284	63.898	87.641	67.57	83.149	82.7	89.968	87.153	89.581	66.333	94.377	92.948	91.851		11.8	3.9	3.9	3.9	3.9	3.9	3.9	3.9	3.9	3.9	11.8	11.8	3.9
25	2010-04-14 18:00:00	1080	13	13	14.266	14.768	13.064	14.29	13.233	13.69	13.401	13.353	13.281	14.385	12.823	12.727	12.896	13.41	15.02	89.3	87	68.068	63.747	87.918	67.352	84.575	84.274	90.058	87.711	89.393	66.198	94.399	92.948	91.939	62.67	11.8	3.9	3.9	3.9	3.9	3.9	3.9	3.9	3.9	3.9	11.8	11.8	3.9	174.19
26	2010-04-14 18:10:00	1090	13	13	14.266	14.768	13.064	14.314	13.233	13.69	13.401	13.305	13.281	14.433	12.823	12.727	12.896	13.41		89.5	87.5	67.431	63.29	87.826	66.883	82.523	80.53	89.832	85.259	88.868	65.954	94.485	93.165	91.983		11.8	3.9	3.9	3.9	3.9	3.9	3.9	3.9	3.9	3.9	11.8	11.8	3.9
27	2010-04-14 18:20:00	1100	13	13	14.29	14.745	13.064	14.337	13.257	13.714	13.401	13.353	13.305	14.409	12.823	12.727	12.896	13.44		88.7	87	67.546	64.114	87.594	66.776	83.185	80.586	89.877	86.075	89.49	66.146	94.762	93.209	92.05		11.8	3.9	3.9	3.9	3.9	3.9	3.9	3.9	3.9	3.9	11.8	11.8	3.9
28	2010-04-14 18:30:00	1110	13	13	14.29	14.745	13.064	14.337	13.257	13.714	13.401	13.353	13.281	14.409	12.823	12.727	12.896	13.36	15.15	89.2	87	67.602	64.597	87.78	67.138	82.528	81.478	89.673	85.745	89.347	66.649	94.634	93.187	92.05	62.53	11.8	3.9	3.9	3.9	3.9	3.9	3.9	3.9	3.9	3.9	11.8	11.8	3.9	177.35
29	2010-04-14 18:40:00	1120	13	13	14.266	14.745	13.064	14.337	13.257	13.714	13.401	13.353	13.281	14.409	12.823	12.703	12.896	13.41		89	87.5	67.791	64.597	87.177	67.305	80.485	78.272	89.378	83.907	89.416	66.789	94.698	93.354	92.094		11.8	3.9	3.9	3.9	3.9	11.8	3.9	3.9	11.8	3.9	11.8	11.8	3.9
30	2010-04-14 18:50:00	1130	13	13	14.266	14.721	13.064	14.314	13.257	13.69	13.401	13.377	13.281	14.385	12.823	12.727	12.896	13.41		88.8	87.5	67.819	64.252	87.27	66.883	81.277	79.731	89.469	86.128	89.439	66.366	94.527	93.165	92.16		11.8	3.9	3.9	3.9	3.9	3.9	3.9	3.9	11.8	3.9	11.8	11.8	3.9
31	2010-04-14 19:00:00	1140	13	13	14.218	14.673	13.064	14.29	13.233	13.69	13.401	13.353	13.281	14.361	12.823	12.727	12.896	13.41	15.05	88.9	87.5	67.755	64.016	87.223	67.046	82.547	82.504	89.605	86.733	89.575	66.333	94.485	93.252	92.204	62.24	11.8	3.9	3.9	3.9	3.9	3.9	3.9	3.9	3.9	3.9	11.8	11.8	3.9	196.59
32	2010-04-14 19:10:00	1150	12.9	13	14.194	14.649	13.064	14.266	13.233	13.69	13.401	13.353	13.281	14.361	12.823	12.727	12.896	13.44		88.5	87.5	68.027	64.353	87.223	66.986	82.352	80.381	89.605	86.873	89.62	66.305	94.869	93.382	92.27		11.8	3.9	3.9	3.9	3.9	3.9	3.9	3.9	11.8	3.9	11.8	11.8	3.9
33	2010-04-14 19:20:00	1160	12.9	13	14.17	14.625	13.064	14.218	13.233	13.69	13.401	13.353	13.281	14.29	12.823	12.727	12.896	13.44		88.5	87.5	68.849	64.377	87.479	67.339	82.547	81.744	89.764	88.151	89.666	66.684	94.634	93.36	92.379		11.8	3.9	3.9	3.9	3.9	3.9	3.9	3.9	3.9	3.9	11.8	11.8	3.9
34	2010-04-14 19:30:00	1170	12.9	13	14.122	14.601	13.064	14.17	13.209	13.666	13.401	13.305	13.281	14.266	12.823	12.727	12.896	13.44	14.36	89	87.5	68.813	64.345	87.594	67.552	81.906	82.743	89.56	87.607	89.711	66.819	94.57	93.447	92.467	63.58	11.8	3.9	3.9	3.9	3.9	3.9	3.9	3.9	11.8	3.9	11.8	11.8	3.9	128.53
35	2010-04-14 19:40:00	1180	13	13	14.098	14.553	13.064	14.146	13.209	13.642	13.401	13.329	13.281	14.242	12.823	12.727	12.896	13.41		88.9	88	69.028	64.932	87.525	67.659	82.151	84.046	89.945	88.306	89.892	67.121	94.613	93.512	92.533		11.8	3.9	3.9	3.9	3.9	3.9	3.9	3.9	11.8	3.9	11.8	11.8	3.9
36	2010-04-14 19:50:00	1190	12.9	13	14.074	14.529	13.064	14.146	13.209	13.666	13.401	13.329	13.281	14.218	12.823	12.727	12.896	13.39		88.8	88	69.816	65.041	87.594	67.88	83.681	86.268	89.968	88.994	89.892	67.284	94.527	93.555	92.599		11.8	3.9	3.9	3.9	3.9	3.9	3.9	3.9	11.8	3.9	11.8	11.8	3.9
37	2010-04-14 20:00:00	1200	13	13	14.05	14.481	13.064	14.098	13.185	13.642	13.401	13.329	13.281	14.17	12.823	12.727	12.896	13.44	13.62	88.9	88.5	70.545	65.765	88.057	68.671	82.194	82.884	90.194	89.268	90.005	67.552	94.698	93.685	92.73	65.74	11.8	3.9	3.9	3.9	3.9	3.9	3.9	3.9	3.9	3.9	11.8	11.8	3.9	36.35
38	2010-04-14 20:10:00	1210	12.9	13	14.026	14.409	13.064	14.074	13.209	13.642	13.401	13.305	13.281	14.098	12.823	12.751	12.896	13.44		89.7	88.5	71.566	65.893	88.287	71.333	87.025	87.596	90.734	89.717	90.073	68.313	94.527	93.605	92.708		11.8	3.9	3.9	3.9	3.9	3.9	3.9	3.9	11.8	3.9	11.8	11.8	3.9
39	2010-04-14 20:20:00	1220	13	13	13.978	14.385	13.064	14.026	13.209	13.642	13.401	13.305	13.281	14.05	12.823	12.751	12.896	13.44		89.9	88.5	72.173	65.945	88.677	72.929	88.161	88.198	90.981	90.102	90.389	68.58	94.527	93.648	92.774		11.8	3.9	3.9	3.9	3.9	3.9	3.9	3.9	11.8	3.9	11.8	11.8	3.9
40	2010-04-14 20:30:00	1230	12.9	13	13.954	14.337	13.064	14.002	13.185	13.618	13.401	13.305	13.281	14.026	12.775	12.727	12.896	13.44	13.39	90.4	88.5	72.515	66.385	88.929	74.273	88.753	88.561	91.316	90.395	90.524	68.877	94.728	93.75	92.817	67.63	11.8	3.9	3.9	3.9	3.9	3.9	3.9	3.9	3.9	3.9	11.8	11.8	3.9	0
41	2010-04-14 20:40:00	1240	12.9	13	13.954	14.314	13.04	13.978	13.161	13.594	13.401	13.305	13.257	14.002	12.775	12.727	12.896	13.44		90.5	88.5	72.729	66.688	89.151	74.715	87.618	87.724	91.36	90.597	90.652	68.955	94.877	93.944	92.905		11.8	3.9	3.9	3.9	3.9	3.9	3.9	3.9	11.8	3.9	11.8	11.8	3.9
42	2010-04-14 20:50:00	1250	12.9	13	13.954	14.266	13.04	13.93	13.137	13.57	13.377	13.305	13.281	14.026	12.799	12.727	12.896	13.36		89.8	89	72.195	66.428	89.014	72.457	84.121	84.318	90.638	90.575	90.703	68.905	94.99	94.073	93.036		11.8	3.9	3.9	3.9	3.9	3.9	3.9	3.9	3.9	3.9	11.8	11.8	3.9
43	2010-04-14 21:00:00	1260	12.9	13	13.954	14.266	13.04	13.93	13.185	13.618	13.401	13.305	13.257	14.026	12.823	12.727	12.896	13.36	13.38	88.4	88.5	72.142	66.289	88.556	71.224	83.82	87.077	90.509	90.395	90.405	68.63	94.784	94.03	93.079	69.24	11.8	3.9	3.9	3.9	3.9	3.9	3.9	3.9	11.8	3.9	11.8	11.8	3.9	0
44	2010-04-14 21:10:00	1270	13	13	13.93	14.218	13.04	13.93	13.209	13.642	13.425	13.305	13.257	14.002	12.799	12.727	12.896	13.46		89.5	88.5	72.804	66.894	88.74	72.777	87.072	88.291	91.076	90.53	90.383	68.955	94.585	94.073	93.101		11.8	3.9	3.9	3.9	3.9	3.9	3.9	3.9	11.8	3.9	11.8	11.8	3.9
45	2010-04-14 21:20:00	1280	12.9	13	13.906	14.17	13.064	13.93	13.161	13.618	13.401	13.305	13.281	13.978	12.799	12.727	12.896	13.39		89.6	89	72.985	67.608	89.02	73.599	84.845	87.776	91.182	90.799	90.614	69.225	94.905	94.201	93.166		11.8	3.9	3.9	3.9	3.9	3.9	3.9	3.9	3.9	3.9	11.8	11.8	3.9
46	2010-04-14 21:30:00	1290	12.9	13	13.882	14.146	13.04	13.882	13.185	13.618	13.401	13.305	13.281	13.954	12.799	12.727	12.896	13.41	13.31	89	89	73.007	67.354	88.831	72.261	86.505	88.883	91.226	90.732	90.569	69.439	94.777	94.18	93.21	70.68	3.9	3.9	3.9	3.9	3.9	3.9	3.9	3.9	3.9	3.9	11.8	11.8	3.9	1.24
47	2010-04-14 21:40:00	1300	13	13	13.882	14.122	13.064	13.882	13.185	13.618	13.401	13.305	13.281	13.954	12.799	12.751	12.896	13.41		89.5	89	73.246	68.042	88.906	72.901	84.803	88.975	91.204	90.889	90.703	69.929	94.905	94.272	93.253		11.8	3.9	3.9	3.9	3.9	3.9	3.9	3.9	3.9	3.9	11.8	11.8	3.9
48	2010-04-14 21:50:00	1310	12.9	13	13.882	14.074	13.064	13.882	13.185	13.594	13.425	13.305	13.281	13.93	12.799	12.727	12.896	13.44		89.7	89	73.828	69.215	88.997	73.484	86.482	89.426	91.366	90.978	90.748	70.549	94.862	94.287	93.297		11.8	3.9	3.9	3.9	3.9	3.9	3.9	3.9	3.9	3.9	11.8	11.8	3.9
49	2010-04-14 22:00:00	1320	13	13	13.858	14.074	13.064	13.858	13.161	13.546	13.401	13.305	13.281	13.906	12.799	12.727	12.896	13.39	13.25	89.6	89	74.323	69.461	88.951	73.744	83.525	87.153	91.182	91.023	90.883	71.085	94.99	94.416	93.383	71.6	11.8	3.9	3.9	3.9	3.9	3.9	3.9	3.9	3.9	3.9	11.8	11.8	3.9	0
50	2010-04-14 22:10:00	1330	12.9	13	13.81	14.05	13.016	13.81	13.185	13.594	13.401	13.305	13.281	13.858	12.823	12.727	12.896	13.39		88	89	73.496	69.511	87.791	74.366	81.729	88.785	90.352	90.844	90.681	71.48	95.039	94.416	93.427		11.8	3.9	3.9	3.9	3.9	3.9	3.9	3.9	3.9	3.9	11.8	11.8	3.9
51	2010-04-14 22:20:00	1340	12.9	13	13.786	14.026	13.04	13.786	13.185	13.57	13.401	13.281	13.257	13.81	12.823	12.727	12.896	13.34		86	89	73.465	69.452	87.727	74.492	81.014	89.054	89.809	90.569	90.495	71.926	95.039	94.373	93.427		11.8	3.9	3.9	3.9	3.9	3.9	3.9	3.9	3.9	3.9	11.8	11.8	3.9
52	2010-04-14 22:30:00	1350	12.9	13	13.738	14.002	13.04	13.738	13.209	13.57	13.401	13.257	13.257	13.762	12.823	12.703	12.871	13.39	13.25	84.3	88.5	73.561	69.366	86.984	74.797	81.759	88.871	89.56	90.293	90.112	72.425	95.06	94.324	93.464	71.89	11.8	3.9	3.9	3.9	3.9	3.9	3.9	3.9	3.9	3.9	11.8	11.8	3.9	0
53	2010-04-14 22:40:00	1360	12.9	13	13.714	13.978	13.04	13.714	13.185	13.546	13.401	13.257	13.257	13.738	12.799	12.703	12.871	13.39		83.8	88.5	73.504	69.498	86.048	75.106	82.023	88.59	89.378	90.067	89.637	72.979	95.032	94.238	93.464		11.8	3.9	3.9	3.9	3.9	3.9	3.9	3.9	3.9	3.9	11.8	11.8	3.9
54	2010-04-14 22:50:00	1370	12.9	13	13.69	13.978	13.04	13.69	13.185	13.522	13.401	13.257	13.257	13.714	12.799	12.703	12.871	13.39		83.9	88.5	74.026	69.634	86.236	75.231	84.133	88.63	89.012	89.931	89.592	73.292	95.032	94.195	93.485		11.8	3.9	3.9	3.9	3.9	3.9	3.9	3.9	3.9	3.9	11.8	11.8	3.9
55	2010-04-14 23:00:00	1380	12.9	13	13.69	13.978	13.04	13.666	13.161	13.522	13.401	13.257	13.233	13.69	12.799	12.703	12.871	13.39	13.15	85.1	88.5	74.132	69.743	86.165	75.642	84.343	88.469	89.012	89.977	89.472	73.499	94.99	94.195	93.442	73.2	11.8	3.9	3.9	3.9	3.9	3.9	3.9	3.9	3.9	3.9	11.8	11.8	3.9	0
56	2010-04-14 23:10:00	1390	12.9	13	13.666	13.978	13.04	13.642	13.161	13.522	13.401	13.233	13.233	13.666	12.799	12.703	12.871	13.39		85.2	88.5	74.127	69.961	85.741	76.026	85.911	88.928	89.195	89.925	89.176	73.89	94.734	94.195	93.464		11.8	3.9	3.9	3.9	3.9	3.9	3.9	3.9	3.9	3.9	11.8	11.8	3.9
57	2010-04-14 23:20:00	1400	12.9	13	13.666	13.954	13.04	13.642	13.137	13.497	13.401	13.233	13.233	13.666	12.799	12.703	12.871	13.41		85.1	88.5	74.285	70.093	85.386	76.207	86.306	88.716	88.921	90.061	89.381	74.022	95.117	94.238	93.485		11.8	3.9	3.9	3.9	3.9	3.9	3.9	3.9	3.9	3.9	11.8	11.8	3.9
58	2010-04-14 23:30:00	1410	12.9	13	13.642	13.954	13.04	13.618	13.137	13.497	13.401	13.233	13.233	13.666	12.799	12.703	12.871	13.39	12.79	85.1	88.5	74.069	70.12	85.197	76.409	86.681	89.219	88.829	89.79	89.244	73.89	94.756	94.195	93.464	76.94	11.8	3.9	3.9	3.9	3.9	3.9	3.9	3.9	11.8	3.9	11.8	11.8	3.9	0
59	2010-04-14 23:40:00	1420	12.9	13	13.666	13.954	13.04	13.618	13.137	13.497	13.401	13.233	13.233	13.666	12.751	12.727	12.871	13.39		85	88.5	74.022	69.984	86.095	76.641	86.634	89.538	89.355	90.242	89.426	73.837	94.977	94.352	93.464		11.8	3.9	3.9	3.9	3.9	3.9	3.9	3.9	3.9	3.9	11.8	11.8	3.9
60	2010-04-14 23:50:00	1430	12.9	13	13.642	13.954	13.04	13.618	13.137	13.497	13.377	13.233	13.233	13.666	12.775	12.727	12.871	13.39		85.5	88.5	73.092	70.201	86.189	77.283	87.054	89.47	89.394	90.242	89.404	73.758	94.983	94.33	93.507		11.8	3.9	3.9	3.9	3.9	3.9	3.9	3.9	11.8	3.9	11.8	11.8	3.9
61	2010-04-15	1440	12.9	13	13.618	13.93	13.04	13.618	13.112	13.497	13.401	13.257	13.233	13.69	12.727	12.703	12.871	13.39	12.25	86.9	88.5	73.194	70.224	87.147	78.049	85.119	90.015	90.149	90.608	89.88	74.132	95.119	94.473	93.55	81.5	11.8	3.9	3.9	3.9	3.9	3.9	3.9	3.9	11.8	3.9	11.8	11.8	3.9	0
62	2010-04-15 00:10:00	1450	12.9	13	13.642	13.93	13.016	13.618	13.137	13.497	13.377	13.257	13.233	13.69	12.727	12.727	12.871	13.39		85.8	88.5	73.039	70.115	86.979	77.794	85.267	89.924	89.644	90.652	89.925	74.237	95.183	94.544	93.572		11.8	3.9	3.9	3.9	3.9	3.9	3.9	3.9	11.8	3.9	11.8	11.8	3.9
63	2010-04-15 00:20:00	1460	12.9	13	13.642	13.93	13.016	13.642	13.161	13.497	13.377	13.257	13.233	13.69	12.727	12.727	12.871	13.39		86.9	88.5	73.039	70.115	86.792	78.105	86.64	89.811	90.03	90.608	89.79	74.289	95.055	94.544	93.594		11.8	3.9	3.9	3.9	3.9	3.9	3.9	3.9	11.8	3.9	11.8	11.8	3.9
64	2010-04-15 00:30:00	1470	12.9	13	13.594	13.93	13.04	13.642	13.161	13.497	13.401	13.257	13.233	13.69	12.703	12.703	12.896	13.44	11.61	88	89	73.427	70.278	87.751	78.915	87.988	90.736	90.644	90.72	90.061	74.394	95.536	94.538	93.643	85.02	11.8	3.9	3.9	3.9	3.9	3.9	3.9	3.9	11.8	3.9	11.8	11.8	3.9	0
65	2010-04-15 00:40:00	1480	12.9	13	13.57	13.93	13.016	13.618	13.137	13.497	13.377	13.233	13.233	13.69	12.678	12.678	12.896	13.41		88.8	89	73.739	70.576	87.929	78.455	88.672	90.848	90.84	91.139	90.557	74.944	95.613	94.531	93.687		11.8	3.9	3.9	3.9	3.9	3.9	3.9	3.9	11.8	3.9	11.8	11.8	3.9
66	2010-04-15 00:50:00	1490	12.9	13	13.497	13.906	13.016	13.594	13.137	13.473	13.377	13.233	13.233	13.666	12.703	12.678	12.896	13.36		88	89	73.725	70.788	87.56	78.45	87.403	90.977	90.773	91.139	90.736	75.226	95.641	94.659	93.751		3.9	3.9	3.9	3.9	3.9	3.9	3.9	3.9	3.9	3.9	11.8	11.8	3.9
67	2010-04-15 01:00:00	1500	12.9	13	13.497	13.906	13.016	13.57	13.137	13.473	13.353	13.209	13.233	13.642	12.703	12.703	12.871	13.36	10.95	87.7	89	74.067	71.139	87.397	78.597	88.282	90.573	90.001	90.999	90.422	75.378	95.62	94.751	93.81	87.3	11.8	3.9	3.9	3.9	3.9	3.9	3.9	3.9	3.9	3.9	11.8	11.8	3.9	0
68	2010-04-15 01:10:00	1510	12.9	13	13.449	13.882	13.016	13.546	13.137	13.449	13.353	13.209	13.233	13.618	12.703	12.703	12.871	13.41		87.8	89	74.32	71.188	87.048	77.549	88.786	90.567	89.548	90.954	90.242	75.477	95.557	94.794	93.767		11.8	3.9	3.9	3.9	3.9	3.9	3.9	3.9	11.8	3.9	11.8	11.8	3.9
69	2010-04-15 01:20:00	1520	12.9	13	13.497	13.882	12.992	13.522	13.112	13.425	13.353	13.209	13.209	13.594	12.703	12.703	12.871	13.31		87.6	89	74.487	71.296	87.019	77.212	89.078	90.561	89.274	90.931	89.942	75.446	95.43	94.751	93.659		11.8	3.9	3.9	3.9	3.9	3.9	3.9	3.9	11.8	3.9	11.8	11.8	3.9
70	2010-04-15 01:30:00	1530	12.9	13	13.497	13.882	12.992	13.522	13.088	13.425	13.353	13.209	13.209	13.57	12.727	12.703	12.871	13.34	10.36	87.4	89	74.722	71.323	86.856	77.518	87.415	90.064	89.229	90.775	89.851	75.415	95.732	94.879	93.55	88.48	11.8	3.9	3.9	3.9	3.9	3.9	3.9	3.9	3.9	3.9	11.8	11.8	3.9	0
71	2010-04-15 01:40:00	1540	12.9	13	13.473	13.882	12.992	13.497	13.088	13.401	13.353	13.209	13.209	13.57	12.727	12.703	12.847	13.29		87.3	88.5	74.194	71.457	86.786	77.718	88.477	90.284	88.932	90.64	89.602	75.623	95.394	94.751	93.327		11.8	3.9	3.9	3.9	3.9	3.9	3.9	3.9	11.8	3.9	11.8	11.8	3.9
72	2010-04-15 01:50:00	1550	12.9	13	13.377	13.858	12.968	13.473	13.088	13.401	13.353	13.209	13.209	13.546	12.678	12.678	12.847	13.31		87.5	88.5	74.332	71.453	86.78	77.738	88.797	90.801	89.183	90.842	89.716	75.384	95.508	94.872	93.327		11.8	3.9	3.9	3.9	3.9	3.9	3.9	3.9	11.8	3.9	11.8	11.8	3.9
73	2010-04-15 02:00:00	1560	12.9	13	13.305	13.858	12.968	13.449	13.064	13.377	13.329	13.185	13.209	13.497	12.654	12.678	12.823	13.34	10.02	88	88.5	74.5	71.506	87.339	77.554	89.179	90.952	88.949	90.769	89.738	75.478	95.565	94.787	92.929	88.8	11.8	3.9	3.9	3.9	3.9	3.9	3.9	3.9	3.9	3.9	11.8	11.8	3.9	0
74	2010-04-15 02:10:00	1570	12.9	13	13.305	13.834	12.944	13.401	13.064	13.353	13.305	13.185	13.185	13.473	12.63	12.654	12.823	13.29		88	88.5	74.788	71.743	87.565	77.544	89.43	90.767	89.08	90.813	89.823	75.811	95.663	94.866	92.842		11.8	3.9	3.9	3.9	3.9	3.9	3.9	3.9	11.8	3.9	11.8	11.8	3.9
75	2010-04-15 02:20:00	1580	12.7	13	13.281	13.834	12.92	13.353	13.04	13.329	13.305	13.161	13.185	13.425	12.654	12.678	12.823	13.24		87.6	88.5	75.044	71.717	87.374	77.789	89.469	90.491	88.988	90.807	89.732	75.749	95.607	94.957	92.798		11.8	3.9	3.9	3.9	3.9	3.9	3.9	3.9	3.9	3.9	11.8	11.8	3.9
76	2010-04-15 02:30:00	1590	12.7	13	13.305	13.81	12.92	13.329	13.04	13.305	13.305	13.137	13.161	13.425	12.654	12.654	12.799	13.24	10.14	87.8	88	74.971	71.792	87.351	78.241	89.287	90.26	88.828	90.801	89.681	75.723	95.544	94.929	92.683	88.56	11.8	3.9	3.9	3.9	3.9	3.9	3.9	3.9	3.9	3.9	11.8	11.8	3.9	0
77	2010-04-15 02:40:00	1600	12.7	13	13.281	13.81	12.896	13.305	13.016	13.305	13.305	13.137	13.161	13.401	12.654	12.654	12.799	13.24		87.9	88	74.652	71.819	87.437	78.287	89.372	90.282	88.851	90.868	89.681	75.848	95.544	94.951	92.573		3.9	3.9	11.8	3.9	3.9	3.9	3.9	3.9	3.9	3.9	11.8	11.8	3.9
78	2010-04-15 02:50:00	1610	12.7	13	13.281	13.786	12.896	13.305	13.016	13.305	13.305	13.137	13.161	13.377	12.654	12.678	12.799	13.21		87.6	88	74.992	71.948	87.275	78.287	89.531	89.989	88.828	90.801	89.545	75.713	95.501	95	92.661		11.8	3.9	3.9	3.9	3.9	3.9	3.9	3.9	3.9	3.9	11.8	11.8	3.9
79	2010-04-15 03:00:00	1620	12.7	13	13.305	13.786	12.896	13.281	13.016	13.305	13.281	13.137	13.161	13.401	12.678	12.654	12.799	13.24	10.32	87.5	88	75.023	72.029	87.321	78.56	89.099	89.808	88.685	90.712	89.499	75.744	95.635	95.036	92.617	88.2	11.8	3.9	3.9	3.9	3.9	3.9	3.9	3.9	3.9	3.9	11.8	11.8	3.9	0
80	2010-04-15 03:10:00	1630	12.7	13	13.305	13.786	12.896	13.281	13.016	13.305	13.281	13.112	13.161	13.377	12.703	12.678	12.799	13.24		87.1	88	75.023	72.243	86.949	78.636	89.122	89.898	88.386	90.526	89.34	75.635	95.599	95.042	92.661		11.8	3.9	3.9	3.9	3.9	3.9	3.9	3.9	3.9	3.9	11.8	11.8	3.9
81	2010-04-15 03:20:00	1640	12.7	13	13.305	13.786	12.896	13.257	13.016	13.305	13.281	13.137	13.161	13.377	12.654	12.678	12.799	13.21		87.2	88	75.465	72.243	87.066	78.934	88.939	90.079	88.547	90.577	89.386	75.713	95.417	95	92.617		11.8	3.9	3.9	3.9	3.9	3.9	3.9	3.9	11.8	3.9	11.8	11.8	3.9
82	2010-04-15 03:30:00	1650	12.7	13	13.281	13.786	12.896	13.281	13.016	13.305	13.281	13.137	13.161	13.401	12.63	12.654	12.799	13.26	10.16	87.8	88	75.148	72.189	87.507	78.611	89.645	91.157	88.914	90.779	89.635	75.822	95.6	94.929	92.53	88.17	11.8	3.9	3.9	3.9	3.9	3.9	3.9	3.9	11.8	3.9	11.8	11.8	3.9	0
83	2010-04-15 03:40:00	1660	12.7	13	13.257	13.762	12.896	13.281	13.016	13.305	13.281	13.137	13.161	13.401	12.63	12.654	12.799	13.21		88.1	88	74.987	72.238	87.553	78.535	89.916	90.889	88.799	90.935	89.817	75.666	95.706	95.078	92.748		11.8	3.9	3.9	3.9	3.9	3.9	3.9	3.9	3.9	3.9	11.8	11.8	3.9
84	2010-04-15 03:50:00	1670	12.7	13	13.233	13.762	12.896	13.281	12.992	13.305	13.281	13.137	13.161	13.377	12.63	12.654	12.799	13.24		88	88	75.138	72.318	87.553	78.535	89.412	90.978	88.982	90.935	89.862	75.687	95.79	95.121	92.705		11.8	3.9	3.9	3.9	3.9	3.9	3.9	3.9	11.8	3.9	11.8	11.8	3.9
85	2010-04-15 04:00:00	1680	12.7	13	13.257	13.762	12.871	13.257	12.992	13.281	13.281	13.112	13.137	13.377	12.654	12.678	12.799	13.21	9.95	87.8	88	75.221	72.265	87.408	78.681	89.729	90.389	88.754	90.884	89.584	75.687	95.544	95.106	92.617	88.8	11.8	3.9	3.9	3.9	3.9	3.9	3.9	3.9	3.9	3.9	11.8	11.8	3.9	0
86	2010-04-15 04:10:00	1690	12.7	13	13.209	13.762	12.871	13.233	12.992	13.281	13.281	13.112	13.137	13.353	12.63	12.654	12.799	13.21		87.8	88	75.107	72.505	87.455	78.525	89.729	90.546	88.845	90.974	89.72	75.864	95.6	95.142	92.661		11.8	3.9	3.9	3.9	3.9	3.9	3.9	3.9	3.9	3.9	11.8	11.8	3.9
87	2010-04-15 04:20:00	1700	12.7	13	13.112	13.738	12.871	13.233	12.968	13.257	13.257	13.112	13.137	13.329	12.654	12.654	12.775	13.19		87.5	88	75.036	72.287	87.362	78.626	89.269	89.841	88.61	90.75	89.448	75.781	95.67	95.163	92.392		11.8	3.9	3.9	3.9	3.9	3.9	3.9	3.9	3.9	3.9	11.8	11.8	3.9
88	2010-04-15 04:30:00	1710	12.7	13	13.112	13.738	12.871	13.209	12.968	13.257	13.257	13.112	13.112	13.305	12.654	12.654	12.751	13.19	9.98	87.6	88	75.062	72.447	87.455	78.393	89.451	90.135	88.793	90.795	89.533	75.931	95.712	95.205	92.539	90.15	11.8	3.9	3.9	3.9	3.9	3.9	3.9	3.9	11.8	3.9	11.8	11.8	3.9	0
89	2010-04-15 04:40:00	1720	12.7	13	13.112	13.714	12.847	13.185	12.968	13.233	13.257	13.112	13.112	13.281	12.63	12.654	12.727	13.21		88	88	75.348	72.469	87.68	78.54	89.791	90.489	88.633	90.75	89.51	76.03	95.706	95.078	92.423		11.8	3.9	3.9	3.9	3.9	3.9	3.9	3.9	11.8	3.9	11.8	11.8	3.9
90	2010-04-15 04:50:00	1730	12.7	13	13.064	13.714	12.847	13.185	12.968	13.233	13.257	13.112	13.112	13.257	12.63	12.654	12.727	13.19		88.2	88	75.597	72.575	87.75	78.489	90.039	90.781	88.908	90.974	89.691	76.076	95.769	95.248	92.598		11.8	3.9	3.9	3.9	3.9	3.9	3.9	3.9	3.9	3.9	11.8	11.8	3.9
91	2010-04-15 05:00:00	1740	12.7	13	13.112	13.69	12.823	13.161	12.968	13.233	13.257	13.088	13.112	13.257	12.606	12.63	12.727	13.16	9.99	87.8	88	75.633	72.624	87.859	79.039	89.881	90.332	88.931	90.968	89.623	75.947	95.741	95.156	92.467	91.1	11.8	3.9	3.9	3.9	3.9	3.9	3.9	3.9	3.9	3.9	11.8	11.8	3.9	0
92	2010-04-15 05:10:00	1750	12.7	13	13.161	13.69	12.823	13.161	12.968	13.233	13.233	13.088	13.112	13.281	12.582	12.63	12.727	13.19		88.4	88	75.539	72.624	88.388	79.014	90.556	90.781	88.833	90.968	89.759	76.081	95.902	95.114	92.467		11.8	3.9	3.9	3.9	3.9	3.9	3.9	3.9	11.8	3.9	11.8	11.8	3.9
93	2010-04-15 05:20:00	1760	12.7	13	13.185	13.69	12.823	13.161	12.968	13.233	13.233	13.088	13.112	13.281	12.558	12.63	12.727	13.19		88.4	88.5	75.492	72.757	88.365	79.466	90.713	90.691	89.13	91.146	89.94	76.236	95.875	95.135	92.533		11.8	3.9	3.9	3.9	3.9	3.9	3.9	3.9	3.9	3.9	11.8	11.8	3.9
94	2010-04-15 05:30:00	1770	12.7	13	13.185	13.69	12.823	13.185	12.968	13.233	13.233	13.112	13.112	13.305	12.534	12.606	12.751	13.19	9.7	88.7	88.5	75.751	72.89	88.388	79.746	90.579	91.228	89.222	91.286	90.211	76.138	95.973	95.235	92.648	90.74	11.8	3.9	3.9	3.9	3.9	3.9	3.9	3.9	11.8	3.9	11.8	11.8	3.9	0.64
95	2010-04-15 05:40:00	1780	12.7	13	13.137	13.69	12.823	13.161	12.968	13.233	13.233	13.088	13.112	13.305	12.558	12.606	12.727	13.16		88.6	88.5	75.664	72.916	88.411	79.466	90.758	91.295	89.062	91.28	89.94	76.061	95.98	95.15	92.555		11.8	3.9	3.9	3.9	3.9	3.9	3.9	3.9	11.8	3.9	11.8	11.8	3.9
96	2010-04-15 05:50:00	1790	12.7	13	13.112	13.69	12.823	13.137	12.944	13.233	13.233	13.088	13.112	13.281	12.582	12.63	12.727	13.16		88.4	88.5	75.27	72.916	88.48	79.134	89.875	90.714	89.108	91.146	89.985	76.03	95.923	95.305	92.533		11.8	3.9	3.9	3.9	3.9	3.9	3.9	3.9	11.8	3.9	11.8	11.8	3.9
97	2010-04-15 06:00:00	1800	12.7	13	13.112	13.69	12.823	13.137	12.944	13.209	13.233	13.088	13.112	13.281	12.558	12.63	12.727	13.14	9.39	88	88.5	75.192	73.287	88.136	79.209	90.461	90.775	88.879	91.28	89.985	75.797	95.938	95.283	92.423	90.4	11.8	3.9	3.9	3.9	3.9	3.9	3.9	3.9	11.8	3.9	11.8	11.8	3.9	0
98	2010-04-15 06:10:00	1810	12.7	13	13.088	13.666	12.823	13.137	12.944	13.233	13.233	13.088	13.112	13.257	12.534	12.606	12.727	13.19		88.2	88.5	75.421	72.911	88.342	79.084	90.573	91.384	89.085	91.369	89.827	75.766	95.889	95.171	92.379		11.8	3.9	11.8	3.9	3.9	3.9	3.9	3.9	3.9	3.9	11.8	11.8	3.9
99	2010-04-15 06:20:00	1820	12.7	13	13.016	13.666	12.823	13.112	12.92	13.209	13.233	13.064	13.112	13.209	12.582	12.606	12.727	13.14		88.1	88.5	75.198	72.938	87.951	78.726	90.027	90.82	89.222	91.185	89.714	76.015	96.07	95.361	92.467		11.8	3.9	3.9	3.9	3.9	3.9	3.9	3.9	11.8	3.9	11.8	11.8	3.9
100	2010-04-15 06:30:00	1830	12.6	13	12.944	13.666	12.799	13.064	12.92	13.185	13.209	13.064	13.088	13.185	12.582	12.63	12.703	13.14	9.33	87.7	88	75.235	72.832	87.807	78.64	89.756	90.769	88.896	91.051	89.595	75.751	95.881	95.347	92.285	91.26	11.8	3.9	3.9	3.9	3.9	3.9	3.9	3.9	11.8	3.9	11.8	11.8	3.9	0
101	2010-04-15 06:40:00	1840	12.6	13	12.92	13.642	12.775	13.04	12.896	13.161	13.209	13.04	13.088	13.137	12.558	12.606	12.703	13.11		88.2	88	75.542	73.066	87.939	78.559	90.224	91.031	88.965	91.045	89.753	75.69	95.896	95.319	92.329		11.8	3.9	3.9	3.9	3.9	3.9	3.9	3.9	3.9	3.9	11.8	11.8	3.9
102	2010-04-15 06:50:00	1850	12.6	13	12.944	13.618	12.775	13.016	12.896	13.137	13.185	13.04	13.064	13.112	12.558	12.63	12.678	13.11		88.2	88	75.702	73.326	88.124	78.655	90.291	90.846	88.981	91.022	89.657	75.943	95.812	95.283	92.279		3.9	3.9	3.9	3.9	3.9	3.9	3.9	3.9	11.8	3.9	11.8	11.8	3.9
103	2010-04-15 07:00:00	1860	12.6	13	12.92	13.618	12.751	12.992	12.896	13.161	13.185	13.04	13.064	13.112	12.534	12.558	12.678	13.06	9.49	88.5	88	75.749	73.194	88.301	79.053	90.605	90.941	89.05	91.245	89.792	75.866	95.91	95.264	92.279	91.6	3.9	3.9	3.9	3.9	3.9	3.9	3.9	3.9	11.8	3.9	11.8	11.8	3.9	2.01
104	2010-04-15 07:10:00	1870	12.6	13	12.968	13.618	12.751	13.016	12.896	13.161	13.185	13.04	13.064	13.137	12.509	12.582	12.678	13.06		88.5	88.5	75.862	73.114	88.714	79.484	90.695	91.076	89.187	91.356	89.838	76	95.966	95.228	92.367		11.8	3.9	3.9	3.9	3.9	3.9	3.9	3.9	11.8	3.9	11.8	11.8	3.9
105	2010-04-15 07:20:00	1880	12.6	13	12.968	13.594	12.775	13.04	12.92	13.161	13.185	13.064	13.088	13.161	12.461	12.534	12.703	13.14		89.2	89	75.629	73.427	89.448	79.89	91.036	91.654	89.278	91.452	90.16	76.211	96.079	95.173	92.504		3.9	3.9	3.9	3.9	3.9	3.9	3.9	3.9	11.8	3.9	11.8	11.8	3.9
106	2010-04-15 07:30:00	1890	12.6	13	12.92	13.594	12.775	13.064	12.92	13.185	13.209	13.064	13.088	13.185	12.461	12.534	12.703	13.14	9.85	89	89	75.878	73.268	89.266	80.144	91.325	91.349	89.579	91.651	90.385	76.397	96.183	95.321	92.461	89.74	11.8	3.9	3.9	3.9	3.9	3.9	3.9	3.9	3.9	3.9	11.8	11.8	3.9	17.93
107	2010-04-15 07:40:00	1900	12.6	13	13.016	13.594	12.775	13.064	12.92	13.185	13.209	13.064	13.088	13.185	12.437	12.534	12.727	13.11		89	89	75.923	73.533	89.176	80.119	91.237	91.882	89.534	91.629	90.43	76.242	96.114	95.299	92.555		11.8	3.9	3.9	3.9	3.9	3.9	3.9	3.9	11.8	3.9	11.8	11.8	3.9
108	2010-04-15 07:50:00	1910	12.6	13	13.016	13.594	12.775	13.064	12.92	13.185	13.209	13.064	13.088	13.209	12.437	12.534	12.727	13.14		88.8	89	75.975	73.638	89.221	80.144	91.414	91.705	89.511	91.74	90.385	76.376	96.072	95.194	92.533		11.8	3.9	3.9	3.9	3.9	3.9	3.9	3.9	3.9	3.9	11.8	11.8	3.9
109	2010-04-15 08:00:00	1920	12.7	13	12.968	13.594	12.775	13.088	12.92	13.209	13.209	13.064	13.088	13.209	12.437	12.534	12.727	13.14	10.19	88.8	89	75.396	73.427	88.993	80.448	90.835	91.533	89.784	91.806	90.565	76.324	96.135	95.384	92.729	87.2	11.8	3.9	3.9	3.9	3.9	3.9	3.9	3.9	3.9	3.9	11.8	11.8	3.9	33.7
110	2010-04-15 08:10:00	1930	12.7	13	12.968	13.594	12.775	13.088	12.92	13.185	13.209	13.064	13.088	13.209	12.461	12.534	12.727	13.14		88.7	89	75.707	73.586	88.948	79.725	90.88	91.483	89.42	91.673	90.25	76.144	96.037	95.257	92.511		11.8	3.9	3.9	3.9	3.9	3.9	3.9	3.9	11.8	3.9	11.8	11.8	3.9
111	2010-04-15 08:20:00	1940	12.7	13	13.064	13.618	12.799	13.112	12.92	13.185	13.209	13.088	13.088	13.209	12.461	12.534	12.727	13.14		88.5	89	76.088	73.458	88.634	79.43	91.036	91.705	89.42	91.724	90.25	76.041	96.037	95.384	92.555		11.8	35.5	3.9	3.9	3.9	11.8	3.9	3.9	3.9	3.9	11.8	11.8	3.9
112	2010-04-15 08:30:00	1950	12.7	13	13.353	13.786	12.775	13.161	12.92	13.209	13.209	13.064	13.088	13.233	12.461	12.534	12.703	13.11	10.28	88.3	89	75.267	73.703	88.56	79.39	91.103	91.066	89.261	91.563	90.16	75.683	96.016	95.299	92.417	85.61	11.8	35.5	3.9	11.8	3.9	11.8	3.9	3.9	3.9	3.9	11.8	11.8	3.9	42.91
113	2010-04-15 08:40:00	1960	12.6	13	13.666	14.002	12.775	13.233	12.92	13.209	13.209	13.064	13.088	13.281	12.437	12.534	12.703	13.11		88.2	89	73.995	73.163	88.537	78.979	90.701	91.222	88.873	91.54	89.979	75.46	96.009	95.257	92.329		11.8	35.5	3.9	3.9	3.9	11.8	3.9	3.9	3.9	11.8	11.8	11.8	3.9
114	2010-04-15 08:50:00	1970	12.7	13	13.714	14.146	12.799	13.281	12.92	13.257	13.209	13.088	13.088	13.329	12.413	12.509	12.727	13.16		88.7	89	72.788	72.179	88.771	79.592	90.813	91.745	89.919	91.768	90.52	75.21	96.107	95.293	92.773		11.8	27.6	3.9	3.9	3.9	11.8	3.9	3.9	3.9	11.8	11.8	11.8	3.9
115	2010-04-15 09:00:00	1980	12.7	13	13.858	14.314	12.799	13.329	12.944	13.305	13.233	13.088	13.112	13.377	12.413	12.509	12.727	13.19	10.43	88.4	89	73.4	71.594	88.451	79.1	91.332	91.38	89.744	92.033	90.638	75.168	95.982	95.335	92.729	83.9	11.8	27.6	3.9	11.8	3.9	11.8	3.9	3.9	11.8	3.9	11.8	11.8	3.9	78.74
116	2010-04-15 09:10:00	1990	12.7	13	13.954	14.433	12.823	13.377	12.968	13.329	13.233	13.112	13.112	13.449	12.437	12.509	12.751	13.21		88.4	89	73.127	71.401	88.572	79.437	91.204	91.386	89.676	91.996	90.571	75.104	95.988	95.293	92.932		11.8	27.6	11.8	11.8	3.9	11.8	3.9	3.9	11.8	11.8	11.8	11.8	3.9
117	2010-04-15 09:20:00	2000	12.7	13	14.002	14.481	12.823	13.449	12.968	13.353	13.233	13.112	13.112	13.497	12.413	12.509	12.799	13.21		88.3	89.5	72.924	71.384	88.48	80.004	91.204	91.392	90.512	92.172	90.571	75.114	96.024	95.293	93.228		11.8	27.6	3.9	11.8	3.9	11.8	3.9	3.9	11.8	3.9	11.8	11.8	3.9
118	2010-04-15 09:30:00	2010	12.7	13	14.098	14.457	12.847	13.473	12.992	13.353	13.233	13.112	13.112	13.497	12.413	12.509	12.799	13.26	10.98	88.9	89.5	72.41	71.568	88.6	78.778	91.522	91.659	90.444	92.216	90.907	75.088	95.961	95.335	93.271	80.74	19.7	35.5	3.9	3.9	3.9	11.8	3.9	3.9	3.9	11.8	11.8	11.8	3.9	164.36
119	2010-04-15 09:40:00	2020	12.7	13	14.146	14.457	12.871	13.522	12.992	13.377	13.257	13.112	13.137	13.546	12.461	12.534	12.823	13.24		88.8	89.5	71.804	71.514	88.193	79.066	91.566	91.754	90.608	92.26	91.092	74.81	95.974	95.468	93.538		19.7	35.5	3.9	11.8	3.9	11.8	3.9	3.9	11.8	11.8	11.8	11.8	3.9
120	2010-04-15 09:50:00	2030	12.7	13	14.194	14.505	12.896	13.57	12.992	13.401	13.257	13.137	13.137	13.57	12.461	12.534	12.823	13.26		89.2	89.5	71.759	71.172	88.658	80.08	91.389	91.849	90.921	92.266	91.025	74.972	95.995	95.426	93.667		19.7	35.5	3.9	3.9	3.9	11.8	3.9	3.9	3.9	11.8	11.8	11.8	3.9
121	2010-04-15 10:00:00	2040	12.7	13	14.266	14.553	12.896	13.618	13.016	13.425	13.281	13.161	13.161	13.618	12.461	12.558	12.823	13.24	11.97	89.3	89.5	71.612	71.181	88.544	81.036	91.683	91.855	91.129	92.273	91.343	75.138	95.995	95.391	93.797	76.3	27.6	43.4	3.9	3.9	3.9	11.8	3.9	3.9	11.8	11.8	11.8	11.8	3.9	242.53
122	2010-04-15 10:10:00	2050	12.7	13	14.409	14.625	12.92	13.69	13.016	13.449	13.281	13.185	13.161	13.69	12.509	12.558	12.823	13.26		89.5	90	71.478	69.864	89.257	78.976	91.35	91.551	91.285	92.455	91.543	75.075	96.05	95.559	93.883		19.7	43.4	3.9	11.8	3.9	11.8	3.9	3.9	11.8	11.8	11.8	11.8	3.9
123	2010-04-15 10:20:00	2060	12.8	13	14.505	14.721	12.92	13.762	13.04	13.473	13.281	13.185	13.161	13.738	12.485	12.558	12.823	13.31		89.8	90	72.329	72.049	89.257	77.671	91.8	91.713	91.552	92.455	91.432	74.561	95.918	95.391	93.969		19.7	35.5	3.9	3.9	3.9	11.8	3.9	3.9	3.9	11.8	11.8	11.8	3.9
124	2010-04-15 10:30:00	2070	12.9	13	14.577	14.816	12.944	13.834	13.04	13.497	13.281	13.185	13.161	13.786	12.534	12.606	12.823	13.26	13.48	90	90.5	71.294	71.879	89.445	76.712	91.379	91.474	91.729	92.543	91.72	73.993	96.036	95.636	94.034	70.99	19.7	35.5	3.9	11.8	3.9	11.8	3.9	3.9	3.9	11.8	11.8	11.8	3.9	273.93
125	2010-04-15 10:40:00	2080	12.9	13	14.649	14.936	12.944	13.882	13.064	13.497	13.305	13.185	13.185	13.834	12.485	12.558	12.847	13.34		90.7	90.5	72.41	72.734	89.626	76.593	91.873	91.608	91.869	92.543	91.705	74.318	95.96	95.433	94.083		19.7	35.5	3.9	11.8	3.9	11.8	3.9	3.9	11.8	11.8	11.8	11.8	3.9
126	2010-04-15 10:50:00	2090	12.9	13	14.745	15.031	12.944	13.954	13.064	13.497	13.281	13.209	13.185	13.882	12.582	12.63	12.847	13.29		90	90.5	72.536	71.947	89.807	76.013	90.693	90.848	91.329	92.637	91.837	74.617	95.944	95.663	94.105		19.7	43.4	3.9	3.9	3.9	11.8	3.9	3.9	3.9	11.8	11.8	11.8	3.9
127	2010-04-15 11:00:00	2100	12.9	13	14.816	15.055	12.944	14.026	13.04	13.522	13.305	13.233	13.185	14.002	12.63	12.654	12.847	13.29	14.87	89.5	90.5	72.309	71.196	89.785	75.612	88.097	90.111	91.514	92.687	91.749	74.51	96.251	95.775	94.191	64.97	90.7	130.1	11.8	11.8	3.9	11.8	3.9	3.9	11.8	35.5	11.8	11.8	3.9	372.18
128	2010-04-15 11:10:00	2110	12.9	13	14.936	15.127	12.968	14.146	13.064	13.546	13.305	13.233	13.185	14.146	12.727	12.678	12.847	13.31		89.1	90.5	72.278	70.694	89.768	75.01	87.083	88.452	91.023	92.247	91.483	73.536	96.278	95.803	94.212		51.2	98.5	3.9	11.8	3.9	11.8	3.9	3.9	11.8	27.6	11.8	11.8	3.9
129	2010-04-15 11:20:00	2120	12.9	13	14.984	15.27	12.968	14.218	13.137	13.594	13.329	13.233	13.209	14.194	12.63	12.654	12.847	13.39		90.3	90.5	72.475	71.508	89.768	75.833	90.127	90.333	91.675	92.38	91.666	73.546	96.042	95.67	94.212		43.4	193.2	3.9	11.8	3.9	11.8	3.9	3.9	11.8	35.5	11.8	11.8	3.9
130	2010-04-15 11:30:00	2130	12.9	13	15.055	15.414	12.968	14.266	13.088	13.57	13.329	13.209	13.209	14.29	12.654	12.678	12.847	13.31	15.49	90.7	90.5	72.086	69.078	90.084	75.244	87.97	86.808	91.742	91.199	91.976	72.634	96.383	95.845	94.255	58.57	27.6	130.1	3.9	11.8	3.9	11.8	3.9	3.9	11.8	19.7	11.8	11.8	3.9	616.19
131	2010-04-15 11:40:00	2140	12.9	13	15.127	15.485	12.968	14.314	13.137	13.642	13.329	13.257	13.209	14.361	12.678	12.678	12.871	13.36		90.3	90.5	72.288	68.511	89.994	75.044	89.743	88.728	91.875	91.945	91.799	72.461	96.181	95.761	94.283		19.7	67	3.9	11.8	3.9	11.8	3.9	3.9	3.9	11.8	11.8	11.8	3.9
132	2010-04-15 11:50:00	2150	12.9	13	15.127	15.509	12.968	14.361	13.161	13.666	13.353	13.281	13.209	14.409	12.703	12.703	12.871	13.34		90.8	90.5	72.288	69.975	90.354	74.792	90.941	90.667	92.191	92.304	91.976	72.283	96.229	95.725	94.326		19.7	82.8	3.9	11.8	3.9	11.8	3.9	3.9	3.9	19.7	11.8	11.8	3.9
133	2010-04-15 12:00:00	2160	12.9	13	15.055	15.485	12.968	14.337	13.137	13.642	13.329	13.233	13.209	14.314	12.558	12.63	12.871	13.39	15.94	91.6	91	72.677	70.407	90.713	75.206	91.692	91.154	92.493	92.599	92.241	72.959	96.273	95.621	94.348	53.36	11.8	59.1	11.8	11.8	3.9	11.8	3.9	3.9	11.8	11.8	11.8	11.8	3.9	790.86
134	2010-04-15 12:10:00	2170	12.9	13	15.031	15.438	12.968	14.314	13.112	13.618	13.329	13.233	13.209	14.242	12.534	12.63	12.871	13.39		92	91	72.833	69.577	90.959	75.332	91.885	91.349	92.756	92.906	92.461	73.476	96.224	95.748	94.369		19.7	59.1	11.8	11.8	3.9	11.8	3.9	3.9	11.8	11.8	11.8	11.8	3.9
135	2010-04-15 12:20:00	2180	12.9	13	15.031	15.485	12.968	14.314	13.112	13.594	13.329	13.209	13.209	14.218	12.582	12.63	12.871	13.31		92.1	91	72.939	67.483	91.204	75.384	91.885	89.562	92.953	92.768	92.637	72.78	96.363	95.832	94.412		19.7	43.4	3.9	11.8	3.9	11.8	3.9	3.9	11.8	11.8	11.8	11.8	3.9
136	2010-04-15 12:30:00	2190	12.9	13	15.103	15.581	12.968	14.361	13.088	13.666	13.329	13.257	13.209	14.314	12.654	12.678	12.871	13.34	16.82	91.7	91	72.847	65.817	91.271	74.923	90.115	89.489	92.8	92.847	92.637	72.185	96.299	95.845	94.455	50.68	27.6	43.4	3.9	11.8	3.9	11.8	3.9	3.9	11.8	11.8	11.8	11.8	3.9	707.01
137	2010-04-15 12:40:00	2200	12.9	13	15.175	15.652	12.968	14.385	13.161	13.69	13.353	13.281	13.209	14.409	12.678	12.703	12.871	13.34		91.8	91	72.566	68.486	91.204	74.692	91.298	90.583	92.938	92.656	92.593	71.505	96.473	95.873	94.476		19.7	43.4	3.9	3.9	3.9	11.8	3.9	3.9	11.8	11.8	11.8	11.8	3.9
138	2010-04-15 12:50:00	2210	12.9	13	15.27	15.772	12.968	14.457	13.161	13.69	13.353	13.281	13.233	14.553	12.703	12.703	12.871	13.41		91.7	91	72.209	67.758	91.249	74.391	91.61	90.538	93.069	92.634	92.687	70.911	96.5	95.894	94.498		19.7	43.4	3.9	3.9	3.9	11.8	3.9	3.9	11.8	11.8	11.8	11.8	3.9
139	2010-04-15 13:00:00	2220	12.9	13	15.223	15.652	12.968	14.457	13.161	13.69	13.353	13.257	13.233	14.481	12.703	12.703	12.871	13.36	17.67	91.9	91	72.575	69.507	91.293	74.417	91.964	89.176	93.156	92.693	92.687	71.68	96.563	95.957	94.519	49.43	19.7	43.4	3.9	11.8	3.9	11.8	3.9	3.9	11.8	11.8	11.8	11.8	3.9	574.84
140	2010-04-15 13:10:00	2230	12.9	13	15.223	15.676	12.968	14.433	13.161	13.69	13.353	13.281	13.233	14.409	12.63	12.654	12.871	13.39		92.3	91	72.226	67.014	91.427	74.412	92.229	90.785	93.178	93.05	92.819	72.149	96.626	95.901	94.54		19.7	43.4	3.9	3.9	3.9	11.8	3.9	3.9	11.8	11.8	11.8	11.8	3.9
141	2010-04-15 13:20:00	2240	12.9	13	15.247	15.7	12.968	14.481	13.161	13.69	13.353	13.281	13.233	14.457	12.606	12.654	12.871	13.36		92.4	91	72.177	69.213	91.56	74.395	92.229	90.808	93.287	92.765	92.884	72.159	96.703	95.922	94.583		19.7	43.4	3.9	11.8	3.9	11.8	3.9	3.9	11.8	11.8	11.8	11.8	3.9
142	2010-04-15 13:30:00	2250	12.9	13	15.318	15.796	12.968	14.505	13.161	13.714	13.353	13.281	13.233	14.505	12.654	12.678	12.896	13.34	18.05	92.3	91	72.406	67.929	91.649	74.347	92.361	91.172	93.374	92.831	92.95	71.658	96.716	95.845	94.59	48.48	19.7	35.5	3.9	11.8	3.9	11.8	3.9	3.9	3.9	11.8	11.8	11.8	3.9	616.89
143	2010-04-15 13:40:00	2260	12.9	13	15.294	15.891	12.992	14.505	13.137	13.714	13.353	13.281	13.233	14.481	12.63	12.678	12.896	13.39		92.5	91	72.536	68.252	91.743	73.978	92.442	91.351	93.374	93.05	92.972	71.572	96.813	95.929	94.632		11.8	35.5	3.9	11.8	3.9	11.8	3.9	3.9	3.9	11.8	11.8	11.8	3.9
144	2010-04-15 13:50:00	2270	12.9	13	15.318	15.915	12.992	14.529	13.137	13.714	13.353	13.281	13.233	14.505	12.678	12.678	12.896	13.36		92.5	91.5	72.299	65.195	91.788	74.141	91.913	89.82	93.461	93.224	93.037	71.442	96.827	96.055	94.632		11.8	35.5	3.9	3.9	3.9	11.8	3.9	3.9	11.8	11.8	11.8	11.8	3.9
145	2010-04-15 14:00:00	2280	12.9	13	15.461	16.082	12.992	14.601	13.161	13.738	13.353	13.305	13.233	14.721	12.703	12.703	12.896	13.39	18.07	92.5	91.5	72.165	64.968	91.832	73.547	92.295	90.414	93.505	93.143	93.059	70.699	97.02	96.082	94.675	48.96	19.7	35.5	3.9	11.8	3.9	11.8	3.9	3.9	11.8	11.8	11.8	11.8	3.9	706.48
146	2010-04-15 14:10:00	2290	12.9	13	15.509	16.106	12.992	14.649	13.161	13.762	13.353	13.281	13.257	14.768	12.703	12.703	12.896	13.36		92.6	91.5	71.878	65.001	91.832	73.424	91.831	88.112	93.505	92.348	93.087	70.327	96.999	96.124	94.675		11.8	35.5	3.9	11.8	3.9	11.8	3.9	3.9	3.9	11.8	11.8	11.8	3.9
147	2010-04-15 14:20:00	2300	12.9	13	15.605	16.201	12.992	14.745	13.185	13.81	13.353	13.329	13.257	14.912	12.703	12.703	12.896	13.36		92.5	91.5	71.707	65.16	91.743	73.097	91.727	90.116	93.418	92.449	93.087	69.535	96.978	96.103	94.718		11.8	35.5	3.9	11.8	3.9	11.8	3.9	3.9	3.9	3.9	11.8	11.8	3.9
148	2010-04-15 14:30:00	2310	12.9	13	15.676	16.272	13.016	14.84	13.185	13.81	13.377	13.329	13.257	15.055	12.727	12.727	12.896	13.34	17.84	92.3	91.5	70.879	65.2	91.772	72.26	90.634	86.937	93.467	92.317	93.043	68.847	97.027	96.194	94.76	51.69	19.7	35.5	3.9	3.9	3.9	11.8	3.9	3.9	11.8	11.8	11.8	11.8	3.9	690.23
149	2010-04-15 14:40:00	2320	12.9	13	15.7	16.272	13.016	14.864	13.185	13.834	13.377	13.305	13.257	15.008	12.727	12.727	12.896	13.41		92.4	91.5	70.639	64.944	91.794	72.425	91.66	87.223	93.511	92.112	93.087	69.278	97.027	96.194	94.739		11.8	35.5	3.9	11.8	3.9	11.8	3.9	3.9	11.8	3.9	11.8	11.8	3.9
150	2010-04-15 14:50:00	2330	12.9	13	15.796	16.439	13.016	14.936	13.209	13.882	13.377	13.353	13.257	15.175	12.799	12.751	12.896	13.34		92.2	91	71.174	64.973	91.75	72.6	91.311	88.971	93.293	91.748	93.043	69.227	97.047	96.159	94.76		19.7	35.5	3.9	11.8	3.9	11.8	3.9	3.9	11.8	3.9	11.8	11.8	3.9
151	2010-04-15 15:00:00	2340	12.9	13	15.7	16.296	13.016	14.888	13.209	13.858	13.401	13.329	13.257	14.984	12.727	12.727	12.896	13.41	17.63	92.3	91.5	71.21	64.663	91.75	72.617	91.266	86.995	93.539	91.119	93.087	69.849	97.151	96.319	94.803	53.71	19.7	35.5	3.9	11.8	3.9	11.8	3.9	3.9	11.8	11.8	11.8	11.8	3.9	655.51
152	2010-04-15 15:10:00	2350	12.9	13	15.891	16.368	13.016	15.055	13.233	13.906	13.377	13.377	13.257	15.247	12.799	12.727	12.92	13.36		92.3	91	70.647	64.761	91.617	71.682	89.722	86.537	93.25	90.458	92.869	68.606	97.13	96.194	94.81		19.7	35.5	3.9	11.8	3.9	11.8	3.9	3.9	3.9	11.8	11.8	11.8	3.9
153	2010-04-15 15:20:00	2360	12.9	13	15.915	16.439	13.016	15.055	13.257	13.954	13.377	13.401	13.281	15.294	12.823	12.751	12.92	13.41		91.9	91	70.707	65.001	91.683	71.52	90.518	87.835	93.119	90.779	92.765	68.697	97.219	96.221	94.81		19.7	27.6	3.9	11.8	3.9	11.8	3.9	3.9	11.8	11.8	11.8	11.8	3.9
154	2010-04-15 15:30:00	2370	12.9	13	15.724	16.32	13.04	14.984	13.233	13.93	13.401	13.401	13.281	15.031	12.799	12.751	12.92	13.39	17.72	92.1	91	71.16	66.989	91.712	72.609	90.826	88.777	93.3	91.716	92.919	69.694	97.192	96.2	94.81	52.27	11.8	27.6	3.9	3.9	3.9	11.8	3.9	3.9	11.8	3.9	11.8	11.8	3.9	702.83
155	2010-04-15 15:40:00	2380	12.9	13	15.796	16.439	13.016	14.984	13.257	13.954	13.401	13.377	13.281	15.127	12.823	12.751	12.92	13.36		92.2	91	71.011	65.172	91.727	72.126	90.944	88.275	93.387	90.974	92.984	69.135	97.178	96.2	94.81		11.8	27.6	3.9	3.9	3.9	11.8	3.9	3.9	11.8	11.8	11.8	11.8	3.9
156	2010-04-15 15:50:00	2390	12.9	13	15.819	16.439	13.04	14.984	13.209	13.906	13.401	13.377	13.281	15.151	12.799	12.751	12.92	13.44		92.5	91	70.907	64.887	91.734	71.453	89.307	85.091	93.343	91.042	93.006	68.45	97.212	96.284	94.852		11.8	27.6	3.9	11.8	3.9	11.8	3.9	3.9	11.8	11.8	11.8	11.8	3.9
157	2010-04-15 16:00:00	2400	12.9	13	16.01	16.582	13.016	15.175	13.233	13.978	13.401	13.401	13.257	15.414	12.823	12.775	12.92	13.39	18.03	92.1	91	69.903	63.565	91.594	70.267	87.612	82.96	93.147	88.967	92.825	66.996	97.26	96.333	94.874	49.54	11.8	27.6	3.9	3.9	3.9	11.8	3.9	3.9	11.8	3.9	11.8	11.8	3.9	745.25
158	2010-04-15 16:10:00	2410	12.9	13	15.939	16.511	13.04	15.103	13.257	13.978	13.401	13.401	13.281	15.247	12.799	12.751	12.92	13.44		92.3	91	69.917	63.841	91.601	70.717	90.608	85.227	93.387	90.239	92.919	67.663	97.171	96.284	94.852		11.8	27.6	3.9	3.9	3.9	11.8	3.9	3.9	11.8	11.8	11.8	11.8	3.9
159	2010-04-15 16:20:00	2420	12.9	13	15.891	16.392	13.04	15.055	13.257	13.954	13.401	13.401	13.281	15.151	12.751	12.751	12.92	13.41		92.4	91	71.192	66.551	91.866	71.223	91.657	89.88	93.496	91.894	93.072	69.112	97.24	96.2	94.852		11.8	27.6	3.9	3.9	3.9	11.8	3.9	3.9	11.8	11.8	11.8	11.8	3.9
160	2010-04-15 16:30:00	2430	12.9	13	15.676	16.201	13.04	14.96	13.233	13.906	13.401	13.353	13.281	14.912	12.727	12.727	12.92	13.41	18.48	92.8	91	71.72	67.388	92.043	72.149	92.027	89.504	93.648	92.543	93.203	70.898	97.275	96.257	94.874	48.14	11.8	3.9	3.9	3.9	3.9	3.9	3.9	3.9	3.9	3.9	11.8	11.8	3.9	685.02
161	2010-04-15 16:40:00	2440	12.9	13	15.366	15.939	13.04	14.84	13.209	13.858	13.401	13.329	13.281	14.768	12.703	12.727	12.92	13.41		92.8	91.5	72.227	66.19	92.153	72.715	92.329	90.355	93.778	92.822	93.311	72.031	97.227	96.236	94.895		11.8	3.9	3.9	3.9	3.9	3.9	3.9	3.9	11.8	3.9	11.8	11.8	3.9
162	2010-04-15 16:50:00	2450	12.9	13	15.031	15.915	13.04	14.721	13.161	13.81	13.401	13.305	13.281	14.673	12.775	12.751	12.92	13.41		93	91.5	72.431	62.589	92.197	72.531	90.268	86.208	93.799	90.889	93.355	70.771	97.412	96.43	94.938		11.8	3.9	3.9	3.9	3.9	3.9	3.9	3.9	11.8	3.9	11.8	11.8	3.9
163	2010-04-15 17:00:00	2460	12.9	13	15.055	16.082	13.016	14.816	13.209	13.858	13.401	13.353	13.281	15.008	12.823	12.775	12.92	13.39	18.62	92.5	91	71.385	61.281	92.015	71.15	88.575	84.912	93.539	89.91	93.072	68.424	97.384	96.395	94.98	48.2	3.9	3.9	3.9	3.9	3.9	3.9	3.9	3.9	11.8	3.9	11.8	11.8	3.9	568.14
164	2010-04-15 17:10:00	2470	12.9	13	15.175	16.177	13.016	15.031	13.257	13.954	13.401	13.425	13.281	15.103	12.847	12.775	12.92	13.41		92.3	91	71.489	61.442	91.794	71.57	90.652	88.46	93.517	91.589	93.093	67.971	97.226	96.333	94.959		11.8	3.9	3.9	3.9	3.9	3.9	3.9	3.9	11.8	3.9	11.8	11.8	3.9
165	2010-04-15 17:20:00	2480	13	13	15.199	16.249	13.064	15.151	13.233	14.002	13.425	13.401	13.305	15.199	12.823	12.775	12.92	13.41		92.3	91	69.643	62.006	91.806	69.277	89.449	85.471	93.654	90.958	93.187	67.627	97.302	96.416	94.98		11.8	3.9	3.9	3.9	3.9	3.9	3.9	3.9	3.9	3.9	11.8	11.8	3.9
166	2010-04-15 17:30:00	2490	13	13	15.414	16.32	13.064	15.438	13.257	14.122	13.401	13.401	13.305	15.461	12.847	12.799	12.944	13.41	17.98	92.2	91	68.193	60.147	91.806	68.142	87.502	82.651	93.343	89.741	93.143	65.965	97.391	96.465	94.987	49.22	11.8	3.9	3.9	3.9	3.9	3.9	3.9	3.9	3.9	3.9	11.8	11.8	3.9	461.1
167	2010-04-15 17:40:00	2500	13	13	15.27	16.129	13.064	15.366	13.305	14.098	13.425	13.449	13.305	15.27	12.823	12.775	12.944	13.44		92.3	91	70.748	61.551	91.806	69.564	90.665	86.442	93.437	91.706	93.143	66.97	97.219	96.354	94.987		11.8	3.9	3.9	3.9	3.9	3.9	3.9	3.9	11.8	3.9	11.8	11.8	3.9
168	2010-04-15 17:50:00	2510	13	13	15.318	16.225	13.064	15.414	13.257	14.098	13.425	13.425	13.305	15.366	12.847	12.799	12.944	13.44		92.5	91	68.536	61.129	91.939	67.554	88.173	83.134	93.458	90.74	93.143	65.864	97.391	96.465	95.008		11.8	3.9	11.8	3.9	3.9	3.9	3.9	3.9	3.9	3.9	11.8	11.8	3.9
169	2010-04-15 18:00:00	2520	13	13	15.27	16.082	13.04	15.342	13.281	14.074	13.425	13.449	13.305	15.318	12.847	12.799	12.944	13.44	17.18	92.4	91	69.437	60.168	91.8	67.931	90.231	87.864	93.567	91.906	93.187	66.278	97.267	96.423	94.987	49.92	3.9	3.9	11.8	3.9	3.9	3.9	3.9	3.9	11.8	3.9	11.8	11.8	3.9	369.98
170	2010-04-15 18:10:00	2530	13	13	15.031	15.891	13.064	15.103	13.281	13.978	13.425	13.401	13.305	15.151	12.871	12.823	12.944	13.44		92.5	91	68.069	59.077	91.828	67.443	87.971	83.447	93.545	89.628	93.165	65.29	97.315	96.471	95.029		11.8	3.9	3.9	3.9	3.9	3.9	3.9	3.9	3.9	3.9	11.8	11.8	3.9
171	2010-04-15 18:20:00	2540	13	13	14.984	15.796	13.064	15.008	13.281	13.954	13.425	13.401	13.305	15.127	12.871	12.823	12.944	13.44		92.2	91	67.31	58.737	91.629	66.867	87.019	84.431	93.284	89.469	93.1	64.634	97.356	96.513	95.029		11.8	3.9	11.8	3.9	3.9	3.9	3.9	3.9	11.8	3.9	11.8	11.8	3.9
172	2010-04-15 18:30:00	2550	13	13	14.912	15.724	13.064	14.912	13.281	13.954	13.425	13.449	13.305	15.008	12.871	12.823	12.944	13.44	16.81	91.8	91	69.452	59.759	91.518	67.658	88.156	85.46	93.306	91.082	92.969	65.209	97.315	96.45	95.029	49.49	11.8	3.9	3.9	3.9	3.9	3.9	3.9	3.9	11.8	3.9	11.8	11.8	3.9	285.88
173	2010-04-15 18:40:00	2560	13	13	14.721	15.581	13.064	14.745	13.281	13.882	13.425	13.401	13.305	14.768	12.871	12.823	12.944	13.44		92.1	91	71.591	58.615	91.585	69.367	89.983	86.036	93.437	91.716	93.1	67.327	97.315	96.45	95.029		11.8	3.9	3.9	3.9	3.9	3.9	3.9	3.9	11.8	3.9	11.8	11.8	3.9
174	2010-04-15 18:50:00	2570	13	13	14.601	15.533	13.064	14.649	13.257	13.858	13.449	13.401	13.305	14.625	12.871	12.823	12.944	13.46		92.5	91	72.561	59.346	91.762	70.604	90.518	89.309	93.66	92.379	93.231	67.607	97.315	96.43	95.029		11.8	3.9	3.9	3.9	3.9	3.9	3.9	3.9	11.8	3.9	11.8	11.8	3.9
175	2010-04-15 19:00:00	2580	13	13	14.529	15.461	13.064	14.553	13.257	13.834	13.425	13.377	13.305	14.505	12.847	12.823	12.944	13.46	16.45	92.5	91.5	73.081	59.482	91.873	71.1	91.256	90.032	93.741	92.681	93.318	68.663	97.308	96.471	95.029	50.32	11.8	3.9	3.9	3.9	3.9	3.9	3.9	3.9	11.8	3.9	11.8	11.8	3.9	199.49
176	2010-04-15 19:10:00	2590	13	13	14.457	15.39	13.064	14.481	13.233	13.81	13.425	13.377	13.305	14.433	12.847	12.823	12.944	13.44		92.6	91.5	73.359	60.117	91.939	72.351	91.539	89.889	93.849	92.9	93.405	68.952	97.308	96.45	95.072		11.8	3.9	3.9	3.9	3.9	3.9	3.9	3.9	11.8	3.9	11.8	11.8	3.9
177	2010-04-15 19:20:00	2600	13	13	14.457	15.342	13.064	14.433	13.209	13.786	13.425	13.377	13.305	14.457	12.847	12.823	12.944	13.41		92.6	92	73.28	59.787	91.983	71.671	89.193	87.328	93.784	92.791	93.427	67.271	97.412	96.576	95.093		11.8	3.9	3.9	3.9	3.9	3.9	3.9	3.9	3.9	3.9	11.8	11.8	3.9
178	2010-04-15 19:30:00	2610	13	13	14.505	15.27	13.064	14.457	13.233	13.81	13.425	13.377	13.305	14.577	12.871	12.823	12.944	13.41	15.66	91.8	92	71.9	60.712	91.762	69.478	87.913	86.042	93.567	92.593	93.296	66.371	97.418	96.555	95.114	54.52	11.8	3.9	3.9	3.9	3.9	3.9	3.9	3.9	11.8	3.9	11.8	11.8	3.9	108.1
179	2010-04-15 19:40:00	2620	13	13	14.505	15.223	13.064	14.457	13.281	13.834	13.425	13.401	13.305	14.577	12.871	12.823	12.968	13.41		90.9	91.5	72.863	61.345	91.629	69.806	89.507	89.051	93.35	92.687	93.143	66.958	97.315	96.513	95.121		11.8	3.9	3.9	3.9	3.9	3.9	3.9	3.9	11.8	3.9	11.8	11.8	3.9
180	2010-04-15 19:50:00	2630	13	13	14.457	15.151	13.064	14.433	13.257	13.81	13.425	13.377	13.305	14.577	12.871	12.823	12.968	13.46		91.8	91.5	71.406	61.305	91.474	69.528	87.107	85.235	93.371	92.329	93.231	66.231	97.398	96.555	95.121		11.8	3.9	3.9	3.9	3.9	3.9	3.9	3.9	11.8	3.9	11.8	11.8	3.9
181	2010-04-15 20:00:00	2640	13	13	14.481	15.055	13.064	14.433	13.281	13.834	13.425	13.401	13.305	14.577	12.871	12.823	12.944	13.44	14.88	91.4	91.5	72.11	61.26	91.229	68.733	88.34	86.426	93.328	92.621	93.1	65.923	97.356	96.576	95.114	59.48	11.8	3.9	3.9	3.9	3.9	3.9	3.9	3.9	11.8	3.9	11.8	11.8	3.9	36.06
182	2010-04-15 20:10:00	2650	13	13	14.433	15.008	13.088	14.409	13.257	13.786	13.449	13.401	13.305	14.505	12.871	12.823	12.944	13.44		91.5	91.5	72.769	62.006	91.302	68.425	86.382	85.42	93.225	92.49	93.165	66.415	97.398	96.576	95.114		11.8	3.9	3.9	3.9	3.9	3.9	3.9	3.9	3.9	3.9	11.8	11.8	3.9
183	2010-04-15 20:20:00	2660	13	13	14.409	14.936	13.088	14.385	13.305	13.81	13.425	13.401	13.305	14.505	12.896	12.823	12.968	13.46		90.8	91.5	72.818	62.369	91.258	68.779	88.76	88.217	92.957	92.599	93.012	66.89	97.281	96.555	95.121		11.8	3.9	3.9	3.9	3.9	3.9	3.9	3.9	11.8	3.9	11.8	11.8	3.9
184	2010-04-15 20:30:00	2670	13	13	14.361	14.888	13.088	14.337	13.281	13.786	13.449	13.377	13.305	14.409	12.847	12.823	12.968	13.49	14.54	91.7	92	73.817	63.281	91.324	71.518	90.479	89.77	93.4	92.988	93.143	67.956	97.226	96.513	95.121	61.97	11.8	3.9	3.9	3.9	3.9	3.9	3.9	3.9	11.8	3.9	11.8	11.8	3.9	5.18
185	2010-04-15 20:40:00	2680	13	13	14.314	14.84	13.088	14.314	13.233	13.786	13.449	13.377	13.305	14.337	12.847	12.823	12.968	13.46		91.9	92	74.072	64.329	91.391	73.649	90.061	89.77	93.574	93.162	93.274	68.219	97.267	96.555	95.142		11.8	3.9	3.9	3.9	3.9	3.9	3.9	3.9	3.9	3.9	11.8	11.8	3.9
186	2010-04-15 20:50:00	2690	13	13	14.266	14.792	13.088	14.242	13.233	13.738	13.449	13.353	13.305	14.266	12.847	12.823	12.968	13.49		92.3	92	72.068	64.378	91.369	74.347	89.472	87.013	93.66	92.455	93.34	68.399	97.35	96.617	95.163		11.8	3.9	3.9	3.9	3.9	3.9	3.9	3.9	11.8	3.9	11.8	11.8	3.9
187	2010-04-15 21:00:00	2700	13	13	14.337	14.768	13.064	14.242	13.281	13.762	13.425	13.377	13.305	14.314	12.871	12.823	12.968	13.46	14.48	92.1	92	71.329	63.347	91.095	71.929	90.141	88.712	93.48	92.637	93.231	67.8	97.295	96.596	95.163	60.26	11.8	3.9	3.9	3.9	3.9	3.9	3.9	3.9	11.8	3.9	11.8	11.8	3.9	0
188	2010-04-15 21:10:00	2710	13	13	14.266	14.721	13.088	14.242	13.257	13.762	13.449	13.377	13.329	14.266	12.847	12.823	12.968	13.46		92.1	92	72.416	62.334	91.413	73.423	91.056	89.65	93.639	93.162	93.346	67.237	97.267	96.596	95.163		11.8	3.9	3.9	3.9	3.9	3.9	3.9	3.9	11.8	3.9	11.8	11.8	3.9
189	2010-04-15 21:20:00	2720	13	13	14.266	14.697	13.088	14.218	13.257	13.762	13.449	13.377	13.329	14.266	12.847	12.823	12.968	13.46		92.2	92	74.3	61.781	91.413	74.605	91.546	90.556	93.747	93.293	93.411	67.985	97.226	96.596	95.206		11.8	3.9	3.9	3.9	3.9	3.9	3.9	3.9	11.8	3.9	11.8	11.8	3.9
190	2010-04-15 21:30:00	2730	13	13	14.218	14.673	13.088	14.17	13.257	13.738	13.449	13.377	13.329	14.218	12.823	12.823	12.968	13.46	14.56	92.3	92	74.5	62.066	91.502	75.694	91.412	90.053	93.747	93.446	93.498	67.783	97.302	96.638	95.206	54.17	11.8	3.9	11.8	3.9	3.9	3.9	3.9	3.9	11.8	3.9	11.8	11.8	3.9	0
191	2010-04-15 21:40:00	2740	13	13	14.194	14.625	13.088	14.146	13.209	13.714	13.449	13.377	13.305	14.194	12.847	12.823	12.968	13.44		92	92	74.18	63.837	91.458	75.845	88.276	87.194	93.704	93.38	93.448	67.806	97.37	96.68	95.206		11.8	3.9	3.9	3.9	3.9	3.9	3.9	3.9	11.8	3.9	11.8	11.8	3.9
192	2010-04-15 21:50:00	2750	13	13	14.17	14.553	13.088	14.122	13.257	13.762	13.425	13.377	13.305	14.194	12.847	12.823	12.968	13.46		91.2	92	74.228	64.535	91.191	74.323	89.432	89.786	93.524	93.337	93.318	68.331	97.267	96.638	95.206		3.9	3.9	3.9	3.9	3.9	3.9	3.9	3.9	3.9	3.9	11.8	11.8	3.9
193	2010-04-15 22:00:00	2760	13	13	14.17	14.457	13.088	14.098	13.281	13.762	13.425	13.377	13.305	14.17	12.871	12.823	12.968	13.44	14.64	91	92	74.28	64.264	91.191	73.686	90.118	89.832	93.219	93.25	93.231	68.437	97.233	96.638	95.206	49.92	11.8	3.9	3.9	3.9	3.9	3.9	3.9	3.9	11.8	3.9	11.8	11.8	3.9	0
194	2010-04-15 22:10:00	2770	13	13	14.17	14.457	13.088	14.098	13.257	13.738	13.449	13.353	13.329	14.146	12.823	12.799	12.968	13.44		92.1	92	74.596	64.802	91.324	75.497	90.921	90.46	93.574	93.418	93.368	68.845	97.26	96.631	95.227		3.9	3.9	3.9	3.9	3.9	3.9	3.9	3.9	11.8	3.9	11.8	11.8	3.9
195	2010-04-15 22:20:00	2780	13	13	14.146	14.409	13.112	14.074	13.257	13.714	13.449	13.353	13.329	14.146	12.823	12.823	12.968	13.44		92.3	92	74.696	67.485	91.508	74.786	91.145	90.589	93.574	93.548	93.433	68.845	97.343	96.68	95.248		11.8	3.9	3.9	3.9	3.9	3.9	3.9	3.9	3.9	3.9	11.8	11.8	3.9
196	2010-04-15 22:30:00	2790	13	13	14.122	14.361	13.088	14.05	13.209	13.714	13.425	13.353	13.329	14.122	12.871	12.823	12.968	13.41	14.57	91.2	92	74.691	68.251	91.302	73.358	86.675	88.93	93.35	93.548	93.389	69.579	97.439	96.721	95.248	52.91	11.8	3.9	3.9	3.9	3.9	3.9	3.9	3.9	11.8	3.9	11.8	11.8	3.9	0
197	2010-04-15 22:40:00	2800	13	13	14.098	14.337	13.088	14.026	13.281	13.738	13.449	13.353	13.305	14.098	12.823	12.823	12.968	13.44		91.3	92	74.765	68.55	91.057	73.009	90.299	90.865	93.356	93.374	93.143	69.219	97.178	96.68	95.248		11.8	3.9	3.9	3.9	3.9	3.9	3.9	3.9	11.8	3.9	11.8	11.8	3.9
198	2010-04-15 22:50:00	2810	13	13	14.074	14.314	13.088	14.026	13.233	13.69	13.449	13.353	13.329	14.074	12.847	12.823	12.968	13.44		91.8	92	74.943	68.82	91.124	73.883	86.891	89.927	93.138	93.526	93.281	70.224	97.412	96.721	95.248		11.8	3.9	3.9	3.9	3.9	3.9	3.9	3.9	3.9	3.9	11.8	11.8	3.9
199	2010-04-15 23:00:00	2820	13	13	14.074	14.266	13.088	14.002	13.281	13.714	13.449	13.353	13.329	14.05	12.823	12.823	12.968	13.51	14.45	91.3	92	75.1	68.976	90.901	73.19	90.028	91.284	93.4	93.418	93.172	70.246	97.219	96.701	95.248	58.1	11.8	3.9	3.9	3.9	3.9	3.9	3.9	3.9	3.9	3.9	11.8	11.8	3.9	0
200	2010-04-15 23:10:00	2830	13	13	14.026	14.266	13.088	13.978	13.257	13.714	13.449	13.353	13.329	14.002	12.847	12.823	12.968	13.44		90.7	92	74.383	68.976	90.744	73.952	87.734	90.859	93.029	93.461	93.215	71.049	97.37	96.742	95.269		11.8	3.9	11.8	3.9	3.9	3.9	3.9	3.9	3.9	3.9	11.8	11.8	3.9
201	2010-04-15 23:20:00	2840	13	13	14.002	14.242	13.088	13.978	13.233	13.69	13.449	13.353	13.329	13.978	12.823	12.823	12.968	13.49		91.3	92	74.85	69.109	90.61	74.4	87.124	91.3	93.312	93.418	93.106	70.964	97.302	96.721	95.248		11.8	3.9	3.9	3.9	3.9	3.9	3.9	3.9	11.8	3.9	11.8	11.8	3.9
202	2010-04-15 23:30:00	2850	13	13	13.978	14.218	13.088	13.954	13.233	13.69	13.449	13.353	13.329	13.954	12.847	12.823	12.968	13.41	14.41	90.6	92	74.347	69.132	90.452	75.259	85.432	91.032	93.072	93.505	93.193	71.444	97.391	96.763	95.291	60.06	11.8	3.9	3.9	3.9	3.9	3.9	3.9	3.9	11.8	3.9	11.8	11.8	3.9	0
203	2010-04-15 23:40:00	2860	13	13	13.978	14.218	13.088	13.93	13.233	13.69	13.425	13.353	13.305	13.954	12.847	12.823	12.968	13.44		90.3	92	75.264	69.324	90.385	75.045	85.621	90.853	92.957	93.396	93.034	71.686	97.37	96.721	95.291		11.8	3.9	3.9	3.9	3.9	3.9	3.9	3.9	11.8	3.9	11.8	11.8	3.9
204	2010-04-15 23:50:00	2870	13	13	13.978	14.218	13.112	13.93	13.233	13.666	13.449	13.353	13.305	13.954	12.823	12.823	12.968	13.44		91.1	92	75.576	69.378	90.526	75.228	86.821	91.16	93.138	93.461	93.143	72.061	97.302	96.742	95.291		11.8	3.9	3.9	3.9	3.9	3.9	3.9	3.9	11.8	3.9	11.8	11.8	3.9
205	2010-04-16	2880	13	13	13.954	14.194	13.112	13.906	13.233	13.666	13.449	13.353	13.329	13.93	12.847	12.823	12.968	13.46	14.15	90.2	92	74.447	69.62	90.346	76.055	85.999	91.607	93.007	93.418	93.062	71.923	97.37	96.763	95.291	61.72	11.8	3.9	3.9	3.9	3.9	3.9	3.9	3.9	11.8	3.9	11.8	11.8	3.9	0
206	2010-04-16 00:10:00	2890	13	13	13.954	14.194	13.088	13.906	13.257	13.666	13.425	13.353	13.329	13.93	12.896	12.823	12.968	13.39		89.1	92	74.474	69.593	90.07	75.847	84.485	91.138	92.518	93.287	92.975	73.255	97.404	96.784	95.312		11.8	3.9	3.9	3.9	3.9	3.9	3.9	3.9	11.8	3.9	11.8	11.8	3.9
207	2010-04-16 00:20:00	2900	13	13	13.954	14.194	13.112	13.906	13.257	13.666	13.449	13.353	13.305	13.93	12.823	12.823	12.968	13.51		90.8	92	74.263	70.083	90.346	76.495	87.595	91.16	93.116	93.352	92.969	73.282	97.26	96.763	95.291		11.8	3.9	3.9	3.9	3.9	3.9	3.9	3.9	11.8	3.9	11.8	11.8	3.9
208	2010-04-16 00:30:00	2910	13	13	13.954	14.17	13.088	13.882	13.281	13.666	13.449	13.353	13.329	13.906	12.799	12.823	12.968	13.49	13.4	90.8	92	74.919	69.806	90.16	76.412	88.845	91.451	93.138	93.396	93.062	72.772	97.171	96.763	95.312	66.51	3.9	3.9	3.9	3.9	3.9	3.9	3.9	3.9	11.8	3.9	11.8	11.8	3.9	0
209	2010-04-16 00:40:00	2920	13	13	13.882	14.17	13.112	13.882	13.257	13.666	13.449	13.353	13.329	13.906	12.775	12.799	12.968	13.51		90.9	92	73.59	69.997	90.481	76.283	89.75	91.784	93.4	93.374	93.15	73.171	97.123	96.756	95.312		11.8	3.9	3.9	3.9	3.9	3.9	3.9	3.9	3.9	3.9	11.8	11.8	3.9
210	2010-04-16 00:50:00	2930	13	13	13.882	14.17	13.112	13.858	13.257	13.642	13.449	13.329	13.329	13.906	12.775	12.775	12.968	13.46		91.5	92	72.021	69.806	90.436	75.993	90.518	91.689	93.378	93.498	93.193	72.346	97.185	96.75	95.333		11.8	3.9	3.9	3.9	3.9	3.9	3.9	3.9	11.8	3.9	11.8	11.8	3.9
211	2010-04-16 01:00:00	2940	13	13	13.906	14.17	13.112	13.882	13.257	13.642	13.449	13.329	13.329	13.93	12.751	12.775	12.992	13.51	12.51	91.5	92	70.869	69.834	90.616	74.407	90.877	92.044	93.487	93.542	93.281	71.628	97.075	96.708	95.34	72.1	11.8	3.9	11.8	3.9	3.9	3.9	3.9	3.9	11.8	3.9	11.8	11.8	3.9	0
212	2010-04-16 01:10:00	2950	13	13	13.93	14.146	13.112	13.882	13.257	13.642	13.449	13.329	13.305	13.954	12.727	12.751	12.968	13.49		91.9	92	70.576	69.747	90.929	73.801	91.412	92.266	93.66	93.65	93.361	71.471	97.068	96.743	95.312		11.8	3.9	3.9	3.9	3.9	3.9	3.9	3.9	11.8	3.9	11.8	11.8	3.9
213	2010-04-16 01:20:00	2960	13	13	13.882	14.146	13.112	13.882	13.233	13.642	13.425	13.329	13.329	13.93	12.727	12.751	12.992	13.46		91.9	92	70.405	69.775	91.063	73.854	91.539	92.31	93.697	93.672	93.411	71.44	97.109	96.722	95.34		11.8	3.9	3.9	3.9	3.9	3.9	3.9	3.9	3.9	3.9	11.8	11.8	3.9
214	2010-04-16 01:30:00	2970	13	13	13.882	14.146	13.088	13.906	13.233	13.642	13.425	13.329	13.329	13.93	12.727	12.775	12.968	13.44	11.85	91.6	92	71	69.666	91.057	74.752	91.673	92.354	93.697	93.715	93.498	71.493	97.109	96.77	95.333	75.55	11.8	3.9	3.9	3.9	3.9	3.9	3.9	3.9	3.9	3.9	11.8	11.8	3.9	0
215	2010-04-16 01:40:00	2980	13	13	13.858	14.122	13.088	13.882	13.233	13.618	13.425	13.329	13.305	13.93	12.727	12.751	12.992	13.46		91.7	92	69.939	69.716	90.811	76.205	91.806	92.48	93.611	93.694	93.448	72.271	97.068	96.66	95.34		11.8	3.9	3.9	3.9	3.9	3.9	3.9	3.9	3.9	3.9	11.8	11.8	3.9
216	2010-04-16 01:50:00	2990	13	13	13.786	14.122	13.04	13.858	13.209	13.594	13.401	13.305	13.305	13.882	12.703	12.727	12.968	13.39		90.2	92	70.738	69.906	89.605	76.768	90.528	92.43	93.169	93.622	93.34	71.913	97.061	96.653	95.375		11.8	3.9	11.8	3.9	3.9	3.9	3.9	3.9	3.9	3.9	11.8	11.8	3.9
217	2010-04-16 02:00:00	3000	13	13	13.762	14.098	13.064	13.81	13.209	13.594	13.401	13.305	13.305	13.858	12.678	12.727	12.968	13.44	11.55	90.1	92	70.788	69.847	89.702	77.195	91.4	92.253	93.081	93.535	93.165	72.363	97.055	96.653	95.375	76.5	11.8	3.9	3.9	3.9	3.9	3.9	3.9	3.9	11.8	3.9	11.8	11.8	3.9	0
218	2010-04-16 02:10:00	3010	13	13	13.762	14.098	13.064	13.786	13.185	13.594	13.401	13.305	13.305	13.858	12.678	12.703	12.968	13.44		91	92	70.95	69.929	89.248	77.625	91.037	92.319	93.125	93.492	93.187	72.39	97.055	96.646	95.375		11.8	3.9	3.9	3.9	3.9	3.9	3.9	3.9	11.8	3.9	11.8	11.8	3.9
219	2010-04-16 02:20:00	3020	13	13	13.738	14.074	13.064	13.786	13.209	13.57	13.401	13.305	13.305	13.834	12.678	12.703	12.968	13.44		91.2	92	70.729	70.034	88.974	78.186	91.489	92.335	93.081	93.427	93.122	72.705	97.034	96.605	95.375		11.8	3.9	3.9	3.9	3.9	3.9	3.9	3.9	11.8	3.9	11.8	11.8	3.9
220	2010-04-16 02:30:00	3030	13	13	13.738	14.074	13.064	13.762	13.185	13.57	13.401	13.305	13.281	13.834	12.654	12.678	12.968	13.41	11.78	91.5	92	70.161	70.142	89.657	78.257	91.394	92.423	93.278	93.579	93.137	72.572	97.048	96.64	95.397	75.42	11.8	3.9	3.9	3.9	3.9	3.9	3.9	3.9	11.8	3.9	11.8	11.8	3.9	0
221	2010-04-16 02:40:00	3040	13	13	13.69	14.074	13.064	13.738	13.185	13.546	13.401	13.305	13.305	13.81	12.654	12.703	12.968	13.41		90.1	92	70.882	70.197	88.883	78.1	91.305	92.395	92.928	93.492	93.143	72.461	96.965	96.646	95.375		11.8	3.9	3.9	3.9	3.9	3.9	3.9	3.9	11.8	3.9	11.8	11.8	3.9
222	2010-04-16 02:50:00	3050	13	13	13.69	14.074	13.064	13.714	13.185	13.546	13.401	13.305	13.281	13.81	12.654	12.703	12.968	13.41		90.4	92	70.963	70.305	88.425	77.636	91.305	92.285	92.797	93.405	92.919	72.407	96.965	96.667	95.375		11.8	3.9	3.9	3.9	3.9	3.9	3.9	3.9	11.8	3.9	11.8	11.8	3.9
223	2010-04-16 03:00:00	3060	13	13	13.69	14.074	13.064	13.714	13.185	13.546	13.401	13.305	13.281	13.81	12.678	12.727	12.968	13.39	12.08	89	92	71.367	70.224	88.172	77.277	90.612	92.064	92.071	93.296	92.787	72.594	97.055	96.736	95.375	74.3	11.8	3.9	3.9	3.9	3.9	3.9	3.9	3.9	11.8	3.9	11.8	11.8	3.9	0
224	2010-04-16 03:10:00	3070	13	13	13.738	14.05	13.088	13.738	13.185	13.57	13.401	13.305	13.281	13.81	12.654	12.703	12.968	13.44		90	92	70.945	70.328	88.706	79.44	90.948	92.114	92.599	93.231	92.568	73.576	96.924	96.605	95.397		11.8	3.9	11.8	3.9	3.9	3.9	3.9	3.9	3.9	3.9	11.8	11.8	3.9
225	2010-04-16 03:20:00	3080	13	13	13.738	14.05	13.088	13.714	13.185	13.57	13.401	13.305	13.281	13.81	12.654	12.678	12.968	13.46		90.9	92	70.513	70.463	89.504	79.987	91.416	92.203	92.907	93.361	92.831	73.099	96.965	96.598	95.397		11.8	3.9	11.8	3.9	3.9	3.9	3.9	3.9	11.8	3.9	11.8	11.8	3.9
226	2010-04-16 03:30:00	3090	13	13	13.738	14.05	13.064	13.738	13.209	13.57	13.401	13.305	13.305	13.81	12.63	12.678	12.968	13.44	12.02	90.9	92	70.702	70.545	89.702	79.616	91.932	92.423	93.06	93.557	93.056	73.152	96.917	96.556	95.418	74.98	11.8	3.9	11.8	3.9	3.9	3.9	3.9	3.9	11.8	3.9	11.8	11.8	3.9	0
227	2010-04-16 03:40:00	3100	13	13	13.738	14.05	13.064	13.714	13.209	13.57	13.401	13.305	13.281	13.81	12.63	12.678	12.968	13.41		90.8	92	70.567	70.518	89.521	79.736	92.285	92.467	93.169	93.514	93.137	73.232	96.917	96.556	95.418		11.8	3.9	3.9	3.9	3.9	3.9	3.9	3.9	3.9	3.9	11.8	11.8	3.9
228	2010-04-16 03:50:00	3110	13	13	13.69	14.05	13.04	13.714	13.185	13.546	13.377	13.305	13.305	13.81	12.654	12.703	12.968	13.41		89.7	92	71.286	70.626	88.35	78.653	91.882	92.285	92.505	93.405	93.165	72.541	96.882	96.646	95.439		11.8	3.9	3.9	3.9	3.9	3.9	3.9	3.9	11.8	3.9	11.8	11.8	3.9
229	2010-04-16 04:00:00	3120	13	13	13.69	14.05	13.064	13.69	13.185	13.546	13.377	13.305	13.281	13.786	12.654	12.703	12.968	13.41	11.72	89.2	92	70.963	70.599	88.677	77.835	91.837	92.086	92.285	93.231	92.59	72.935	96.841	96.605	95.418	77.1	11.8	3.9	3.9	3.9	3.9	3.9	3.9	3.9	11.8	3.9	11.8	11.8	3.9	0
230	2010-04-16 04:10:00	3130	13	13	13.666	14.026	13.064	13.69	13.185	13.546	13.401	13.305	13.281	13.786	12.63	12.703	12.968	13.41		90.1	92	70.634	70.676	88.356	78.242	91.837	92.329	92.468	93.361	92.787	72.776	96.917	96.667	95.418		11.8	3.9	3.9	3.9	3.9	3.9	3.9	3.9	11.8	3.9	11.8	11.8	3.9
231	2010-04-16 04:20:00	3140	13	13	13.642	14.026	13.064	13.69	13.161	13.546	13.401	13.305	13.281	13.786	12.63	12.703	12.968	13.36		89.9	92	70.332	70.811	88.01	78.648	90.313	92.307	92.468	93.274	92.524	72.722	96.917	96.625	95.418		3.9	3.9	3.9	3.9	3.9	3.9	3.9	3.9	11.8	3.9	11.8	11.8	3.9
232	2010-04-16 04:30:00	3150	12.9	13	13.57	14.026	13.064	13.666	13.161	13.497	13.377	13.281	13.281	13.738	12.678	12.727	12.944	13.36	11.31	88.1	92	71.371	71.054	87.06	78.186	90.313	91.874	91.399	92.984	92.084	73.35	96.91	96.695	95.305	79.68	11.8	3.9	11.8	3.9	3.9	3.9	3.9	3.9	11.8	3.9	11.8	11.8	3.9	0
233	2010-04-16 04:40:00	3160	12.9	13	13.497	14.002	13.064	13.618	13.161	13.497	13.377	13.281	13.281	13.69	12.703	12.751	12.92	13.39		88	92	71.464	71.049	87.386	77.615	90.583	91.563	90.863	92.809	91.907	73.578	96.916	96.743	95.065		11.8	3.9	3.9	3.9	3.9	3.9	3.9	3.9	11.8	3.9	11.8	11.8	3.9
234	2010-04-16 04:50:00	3170	12.9	13	13.449	13.978	13.04	13.594	13.161	13.473	13.377	13.257	13.257	13.666	12.654	12.727	12.92	13.39		88.2	92	71.482	71.287	87.333	77.993	90.358	91.423	90.907	92.65	91.679	73.547	96.841	96.632	94.81		11.8	3.9	3.9	3.9	3.9	3.9	3.9	3.9	11.8	3.9	11.8	11.8	3.9
235	2010-04-16 05:00:00	3180	12.9	13	13.425	13.978	13.04	13.57	13.161	13.473	13.377	13.257	13.257	13.642	12.654	12.727	12.92	13.39	11.08	88.4	92	71.932	71.314	87.38	77.656	90.583	91.601	90.706	92.759	91.945	73.225	96.861	96.695	94.639	80.8	11.8	3.9	3.9	3.9	3.9	3.9	3.9	3.9	3.9	3.9	11.8	11.8	3.9	0
236	2010-04-16 05:10:00	3190	12.9	13	13.449	13.978	13.04	13.57	13.137	13.473	13.377	13.257	13.257	13.618	12.678	12.727	12.92	13.39		88.1	91.5	72.017	71.26	87.264	76.965	90.801	91.334	90.458	92.65	91.768	73.114	96.806	96.695	94.639		11.8	3.9	3.9	3.9	3.9	3.9	3.9	3.9	11.8	3.9	11.8	11.8	3.9
237	2010-04-16 05:20:00	3200	12.9	13	13.449	13.954	13.016	13.57	13.137	13.473	13.377	13.281	13.257	13.618	12.654	12.727	12.92	13.36		88.6	91.5	71.883	71.364	87.351	77.835	90.712	91.979	90.706	92.7	91.768	73.247	96.799	96.695	94.596		11.8	3.9	3.9	3.9	3.9	3.9	3.9	3.9	11.8	3.9	11.8	11.8	3.9
238	2010-04-16 05:30:00	3210	12.9	13	13.449	13.954	13.016	13.57	13.137	13.473	13.377	13.257	13.257	13.618	12.63	12.703	12.92	13.44	11.34	88.4	91	71.964	71.337	87.722	77.503	91.002	92.001	91.176	92.65	91.59	73.458	96.792	96.605	94.703	79.03	11.8	3.9	3.9	3.9	3.9	3.9	3.9	3.9	11.8	3.9	11.8	11.8	3.9	0.74
239	2010-04-16 05:40:00	3220	12.9	13	13.497	13.954	13.04	13.57	13.161	13.497	13.377	13.281	13.257	13.642	12.582	12.654	12.944	13.39		89	91.5	72.16	71.498	88.304	78.546	91.565	92.338	91.799	93.05	92.166	73.516	96.82	96.591	94.987		11.8	3.9	3.9	3.9	3.9	3.9	3.9	3.9	3.9	3.9	11.8	11.8	3.9
240	2010-04-16 05:50:00	3230	12.9	13	13.497	13.954	13.016	13.57	13.161	13.473	13.353	13.281	13.257	13.642	12.534	12.63	12.944	13.44		91	92	71.518	71.605	88.917	78.799	92.052	92.486	92.433	93.181	92.518	73.384	96.766	96.585	95.114		3.9	3.9	3.9	3.9	3.9	3.9	3.9	3.9	11.8	3.9	11.8	11.8	3.9
241	2010-04-16 06:00:00	3240	12.9	13	13.497	13.954	13.016	13.57	13.161	13.473	13.353	13.281	13.257	13.666	12.534	12.63	12.944	13.41	11.75	91.7	92	71.839	71.579	89.213	79.253	92.427	92.684	92.762	93.485	92.869	73.547	96.807	96.501	95.199	76.4	11.8	3.9	3.9	3.9	3.9	3.9	3.9	3.9	11.8	3.9	11.8	11.8	3.9	0
242	2010-04-16 06:10:00	3250	12.9	13	13.497	13.93	13.016	13.57	13.137	13.473	13.329	13.257	13.257	13.642	12.654	12.703	12.92	13.36		89.2	92	72.347	71.52	88.321	78.089	91.448	92.045	91.586	93.174	92.342	73.622	97.027	96.729	95.065		11.8	3.9	3.9	3.9	3.9	3.9	3.9	3.9	11.8	3.9	11.8	11.8	3.9
243	2010-04-16 06:20:00	3260	12.9	13	13.497	13.93	13.016	13.57	13.137	13.473	13.353	13.257	13.257	13.642	12.678	12.727	12.92	13.34		88.2	92	72.347	71.52	87.328	78.038	90.644	91.646	91.259	92.825	91.723	73.727	96.806	96.653	94.938		11.8	3.9	3.9	3.9	3.9	3.9	3.9	3.9	11.8	3.9	11.8	11.8	3.9
244	2010-04-16 06:30:00	3270	12.9	13	13.522	13.93	13.016	13.57	13.137	13.473	13.353	13.257	13.257	13.666	12.63	12.703	12.944	13.41	11.97	88.2	91.5	72.058	71.655	87.583	78.47	90.98	91.912	91.035	92.825	91.9	73.626	96.792	96.646	95.114	75.18	11.8	3.9	3.9	3.9	3.9	3.9	3.9	3.9	11.8	3.9	11.8	11.8	3.9	0
245	2010-04-16 06:40:00	3280	12.9	13	13.497	13.93	13.04	13.57	13.161	13.473	13.377	13.281	13.257	13.666	12.606	12.678	12.944	13.36		88.7	92	71.276	71.601	87.889	78.165	91.165	92.222	91.22	93.006	92.011	73.547	96.827	96.64	95.157		3.9	3.9	3.9	3.9	3.9	3.9	3.9	3.9	3.9	3.9	11.8	11.8	3.9
246	2010-04-16 06:50:00	3290	12.9	13	13.497	13.93	13.04	13.57	13.161	13.497	13.377	13.281	13.257	13.666	12.654	12.703	12.92	13.41		88.4	91.5	72.347	71.52	87.82	78.571	91.076	92.051	91.131	92.875	91.723	73.521	96.841	96.646	95.193		11.8	3.9	3.9	3.9	3.9	3.9	3.9	3.9	11.8	3.9	11.8	11.8	3.9
247	2010-04-16 07:00:00	3300	12.9	13	13.497	13.93	13.04	13.57	13.137	13.497	13.377	13.281	13.257	13.666	12.606	12.678	12.944	13.39	11.98	89.3	92	71.625	71.735	87.751	78.445	90.667	92.537	91.799	93.072	92.166	73.785	96.91	96.66	95.284	75.5	11.8	3.9	3.9	3.9	3.9	3.9	3.9	3.9	3.9	3.9	11.8	11.8	3.9	3.48
248	2010-04-16 07:10:00	3310	12.9	13	13.57	13.93	13.04	13.57	13.161	13.497	13.377	13.281	13.257	13.666	12.582	12.678	12.944	13.44		89.4	92	73.078	71.735	88.511	79.379	91.432	92.405	91.887	93.093	91.923	73.785	96.779	96.556	95.263		11.8	3.9	3.9	3.9	3.9	3.9	3.9	3.9	11.8	3.9	11.8	11.8	3.9
249	2010-04-16 07:20:00	3320	12.9	13	13.57	13.93	13.016	13.57	13.161	13.497	13.353	13.281	13.257	13.666	12.558	12.654	12.944	13.39		90.5	92	71.075	71.681	89.281	78.976	92.074	92.8	92.543	93.29	92.65	74.048	96.835	96.633	95.326		11.8	3.9	3.9	3.9	3.9	3.9	3.9	3.9	11.8	3.9	11.8	11.8	3.9
250	2010-04-16 07:30:00	3330	12.9	13	13.497	13.93	13.016	13.57	13.137	13.497	13.353	13.281	13.257	13.666	12.582	12.678	12.944	13.39	11.76	89.3	92	71.946	71.789	88.298	79.051	91.648	92.36	91.925	93.224	92.232	73.758	96.758	96.598	95.326	76.78	3.9	3.9	3.9	3.9	3.9	3.9	3.9	3.9	3.9	3.9	11.8	11.8	3.9	28.6
251	2010-04-16 07:40:00	3340	12.9	13	13.497	13.93	13.016	13.57	13.137	13.473	13.353	13.281	13.257	13.642	12.558	12.678	12.944	13.44		88.5	92	72.107	71.923	88.596	78.95	91.781	92.354	92.014	93.159	92.033	73.41	96.772	96.598	95.348		11.8	3.9	3.9	3.9	3.9	3.9	3.9	3.9	11.8	3.9	11.8	11.8	3.9
252	2010-04-16 07:50:00	3350	12.9	13	13.522	13.93	13.016	13.57	13.161	13.497	13.353	13.281	13.257	13.666	12.558	12.654	12.944	13.41		90.1	92	71.576	71.816	88.206	79.001	91.875	92.734	92.499	93.311	92.386	73.468	96.814	96.591	95.369		11.8	3.9	3.9	3.9	3.9	3.9	3.9	3.9	11.8	3.9	11.8	11.8	3.9
253	2010-04-16 08:00:00	3360	12.9	13	13.546	13.93	13.016	13.57	13.137	13.497	13.353	13.281	13.281	13.666	12.558	12.654	12.944	13.39	11.75	89.1	92	70.72	71.816	87.906	79.353	92.046	92.537	92.323	93.355	92.612	73.468	96.814	96.55	95.411	76.9	11.8	3.9	3.9	3.9	3.9	3.9	3.9	3.9	11.8	3.9	11.8	11.8	3.9	79.36
254	2010-04-16 08:10:00	3370	12.9	13	13.497	13.906	13.04	13.594	13.137	13.473	13.353	13.281	13.257	13.666	12.558	12.678	12.92	13.39		89.1	92	70.359	71.811	87.774	78.93	91.381	92.31	92.257	93.224	92.21	73.15	96.814	96.598	95.383		11.8	3.9	3.9	3.9	3.9	3.9	3.9	3.9	11.8	3.9	11.8	11.8	3.9
255	2010-04-16 08:20:00	3380	12.9	13	13.594	13.906	13.04	13.594	13.161	13.497	13.353	13.281	13.257	13.69	12.534	12.654	12.92	13.39		90.8	92	70.594	71.704	88.717	79.233	91.875	92.647	92.521	93.442	92.715	72.916	96.807	96.591	95.405		11.8	3.9	3.9	3.9	3.9	3.9	3.9	3.9	11.8	3.9	11.8	11.8	3.9
256	2010-04-16 08:30:00	3390	12.9	13	13.666	13.906	13.04	13.618	13.161	13.497	13.353	13.305	13.281	13.69	12.558	12.654	12.944	13.41	12.39	90.3	92	71.093	71.22	88.831	79.891	91.875	92.669	92.631	93.492	92.853	72.437	96.772	96.57	95.454	74.14	11.8	35.5	3.9	11.8	3.9	11.8	3.9	3.9	3.9	11.8	11.8	11.8	3.9	154.04
257	2010-04-16 08:40:00	3400	12.9	13	13.954	14.146	13.04	13.714	13.185	13.546	13.353	13.305	13.281	13.81	12.558	12.654	12.944	13.46		91.4	92	71.471	70.509	89.469	76.326	92.389	92.637	92.981	93.644	93.006	72.754	96.772	96.55	95.475		19.7	35.5	3.9	11.8	3.9	11.8	3.9	3.9	3.9	11.8	11.8	11.8	3.9
258	2010-04-16 08:50:00	3410	12.9	13	14.29	14.529	13.04	13.882	13.185	13.594	13.377	13.305	13.281	13.978	12.582	12.654	12.944	13.44		91.5	92	70.59	68.199	90.08	74.931	92.433	92.032	93.272	93.687	93.181	72.226	96.82	96.612	95.475		19.7	35.5	11.8	11.8	3.9	11.8	3.9	3.9	3.9	11.8	11.8	11.8	3.9
259	2010-04-16 09:00:00	3420	13	13	14.457	14.792	13.04	14.026	13.185	13.642	13.377	13.305	13.281	14.074	12.582	12.654	12.944	13.46	13.29	92.3	92	70.35	68.743	90.373	74.777	92.74	92.354	93.467	93.709	93.311	71.897	96.82	96.591	95.496	70.4	11.8	35.5	3.9	3.9	3.9	11.8	3.9	3.9	3.9	11.8	11.8	11.8	3.9	222.9
260	2010-04-16 09:10:00	3430	13	13	14.505	14.936	13.064	14.098	13.209	13.666	13.377	13.329	13.281	14.098	12.582	12.678	12.944	13.44		91.9	92.5	70.577	70.522	90.738	75.105	92.943	92.448	93.663	93.845	93.399	72.463	96.82	96.619	95.538		19.7	35.5	3.9	11.8	3.9	11.8	3.9	3.9	11.8	11.8	11.8	11.8	3.9
261	2010-04-16 09:20:00	3440	13	13	14.553	15.031	13.04	14.122	13.209	13.666	13.377	13.329	13.305	14.098	12.582	12.678	12.944	13.44		92.3	92.5	71.64	69.721	90.866	75.423	93.074	92.404	93.728	93.932	93.514	72.97	96.779	96.598	95.538		19.7	35.5	3.9	11.8	3.9	11.8	3.9	3.9	3.9	11.8	11.8	11.8	3.9
262	2010-04-16 09:30:00	3450	13	13	14.601	15.079	13.064	14.17	13.209	13.666	13.377	13.305	13.305	14.074	12.582	12.654	12.968	13.44	14.05	92.8	92.5	72.588	70.875	91.14	75.616	93.249	92.492	93.88	93.904	93.579	73.178	96.82	96.612	95.566	67.76	19.7	35.5	3.9	11.8	3.9	11.8	3.9	3.9	3.9	11.8	11.8	11.8	3.9	263.88
263	2010-04-16 09:40:00	3460	13	13	14.649	15.175	13.064	14.194	13.185	13.69	13.377	13.329	13.305	14.098	12.582	12.654	12.968	13.44		93.1	92.5	72.918	71.137	91.407	76.192	93.09	92.388	94.009	93.975	93.665	73.712	96.8	96.633	95.587		19.7	35.5	11.8	11.8	3.9	11.8	3.9	3.9	3.9	11.8	11.8	11.8	3.9
264	2010-04-16 09:50:00	3470	13	13	14.721	15.223	13.064	14.266	13.209	13.69	13.377	13.329	13.305	14.146	12.582	12.654	12.968	13.41		93.2	92.5	72.585	70.929	91.629	77.162	93.423	92.366	94.074	94.061	93.795	74.065	96.862	96.612	95.587		19.7	35.5	3.9	11.8	3.9	11.8	3.9	3.9	11.8	11.8	11.8	11.8	3.9
265	2010-04-16 10:00:00	3480	13	13	14.745	15.27	13.064	14.337	13.209	13.714	13.377	13.329	13.305	14.194	12.63	12.678	12.968	13.44	14.79	93.3	92.5	72.91	71.183	91.851	76.403	93.205	92.329	94.247	94.104	93.882	74.153	96.958	96.681	95.587	65.66	19.7	35.5	3.9	11.8	3.9	11.8	3.9	3.9	11.8	11.8	11.8	11.8	3.9	314.18
266	2010-04-16 10:10:00	3490	13	13	14.768	15.294	13.04	14.361	13.209	13.738	13.377	13.329	13.305	14.194	12.582	12.678	12.968	13.46		93.4	92.5	73.128	71.214	91.888	76.149	93.423	92.445	94.29	94.126	93.925	74.364	96.862	96.64	95.629		27.6	51.2	3.9	11.8	3.9	11.8	3.9	3.9	11.8	19.7	11.8	11.8	3.9
267	2010-04-16 10:20:00	3500	13	13	14.792	15.366	13.064	14.409	13.233	13.738	13.377	13.353	13.305	14.218	12.606	12.678	12.968	13.39		93.5	92.5	73.399	71.147	92.071	76.288	93.386	91.892	94.333	94.154	94.012	74.5	96.952	96.681	95.629		74.9	98.5	3.9	11.8	3.9	11.8	3.9	3.9	11.8	43.4	11.8	11.8	3.9
268	2010-04-16 10:30:00	3510	13	13	14.84	15.461	13.064	14.481	13.233	13.786	13.401	13.353	13.305	14.266	12.63	12.703	12.968	13.49	15.63	93.5	92.5	73.515	71.219	92.204	76.458	93.386	92.259	94.447	94.176	94.055	74.536	96.938	96.688	95.629	63.13	35.5	59.1	3.9	11.8	3.9	11.8	3.9	3.9	3.9	19.7	11.8	11.8	3.9	408.28
269	2010-04-16 10:40:00	3520	13	13	14.888	15.485	13.064	14.505	13.233	13.81	13.401	13.377	13.305	14.29	12.63	12.727	12.968	13.41		93.2	92.5	73.683	71.034	92.204	76.412	93.386	91.866	94.468	94.225	94.033	74.699	96.917	96.778	95.671		67	82.8	3.9	11.8	3.9	11.8	3.9	3.9	11.8	35.5	11.8	11.8	3.9
270	2010-04-16 10:50:00	3530	13	13	14.936	15.557	13.064	14.553	13.233	13.786	13.401	13.353	13.305	14.337	12.654	12.703	12.968	13.44		93.4	92.5	73.321	70.585	92.248	76.421	93.255	91.325	94.554	94.132	94.098	74.551	97.11	96.813	95.671		90.7	90.7	3.9	11.8	3.9	11.8	3.9	3.9	11.8	35.5	11.8	11.8	3.9
271	2010-04-16 11:00:00	3540	13	13	14.96	15.652	13.088	14.577	13.257	13.834	13.401	13.377	13.329	14.409	12.654	12.703	12.968	13.46	16.56	93.5	92.5	73.379	69.974	92.298	75.725	93.414	91.961	94.554	94.247	94.148	74.302	97.006	96.771	95.671	59.69	43.4	67	3.9	11.8	3.9	11.8	3.9	3.9	11.8	19.7	11.8	11.8	3.9	510.33
272	2010-04-16 11:10:00	3550	13	13	15.031	15.748	13.064	14.625	13.257	13.858	13.401	13.377	13.329	14.481	12.703	12.751	12.968	13.46		93.3	92.5	73.1	69.084	92.336	75.578	92.912	91.187	94.511	93.511	94.104	74.079	97.02	96.784	95.671		35.5	59.1	3.9	11.8	3.9	11.8	3.9	3.9	11.8	19.7	11.8	11.8	3.9
273	2010-04-16 11:20:00	3560	13	13	15.031	15.796	13.064	14.625	13.257	13.858	13.401	13.377	13.329	14.481	12.703	12.751	12.968	13.46		93.6	92.5	73.286	69.561	92.402	75.317	92.518	90.58	94.597	93.38	94.148	74.053	97.185	96.909	95.671		35.5	98.5	3.9	11.8	3.9	11.8	3.9	3.9	11.8	19.7	11.8	11.8	3.9
274	2010-04-16 11:30:00	3570	13	13	15.031	15.867	13.064	14.649	13.281	13.858	13.401	13.401	13.329	14.505	12.654	12.727	12.992	13.46	17.57	93.6	92.5	73.446	69.272	92.424	75.792	93.137	90.715	94.597	93.951	94.191	74.4	97.131	96.819	95.72	55.14	35.5	67	3.9	11.8	3.9	11.8	3.9	3.9	11.8	19.7	11.8	11.8	3.9	581.04
275	2010-04-16 11:40:00	3580	13	13	15.079	15.986	13.088	14.673	13.233	13.882	13.425	13.401	13.329	14.529	12.799	12.799	12.968	13.41		93.6	92.5	73.189	67.657	92.474	75.536	90.758	86.79	94.539	92.556	94.148	73.612	97.46	97.005	95.714		27.6	59.1	11.8	11.8	3.9	11.8	3.9	3.9	11.8	11.8	11.8	11.8	3.9
276	2010-04-16 11:50:00	3590	13	13	15.151	16.106	13.088	14.721	13.281	13.93	13.425	13.425	13.329	14.649	12.799	12.823	12.992	13.44		93.2	92.5	73.15	67.175	92.342	75.388	91.729	88.914	94.518	92.913	94.104	73.291	97.336	96.971	95.72		27.6	74.9	3.9	11.8	3.9	11.8	3.9	3.9	3.9	19.7	11.8	11.8	3.9
277	2010-04-16 12:00:00	3600	13	13	15.247	16.177	13.088	14.792	13.305	13.954	13.425	13.449	13.353	14.721	12.775	12.799	12.992	13.44	18.56	93	92.5	73.275	67.3	92.32	74.931	92.046	90.379	94.561	93.66	94.089	72.959	97.206	96.943	95.72	50.36	27.6	51.2	3.9	11.8	3.9	11.8	3.9	3.9	11.8	11.8	11.8	11.8	3.9	637.32
278	2010-04-16 12:10:00	3610	13	13	15.199	16.32	13.088	14.792	13.305	13.93	13.425	13.425	13.353	14.697	12.799	12.799	12.992	13.46		93.2	92.5	73.106	64.038	92.386	75.325	92.53	89.327	94.604	93.784	94.154	73.034	97.295	97.005	95.72		27.6	67	3.9	11.8	3.9	11.8	3.9	3.9	11.8	19.7	11.8	11.8	3.9
279	2010-04-16 12:20:00	3620	13	13	15.485	16.725	13.112	14.984	13.305	13.978	13.449	13.425	13.353	15.103	12.871	12.823	12.992	13.46		93.4	92.5	71.873	62.578	92.458	73.623	91.669	89.224	94.61	92.386	94.111	69.871	97.439	97.012	95.762		19.7	51.2	3.9	11.8	3.9	11.8	3.9	3.9	11.8	11.8	11.8	11.8	3.9
280	2010-04-16 12:30:00	3630	13	13	15.533	16.534	13.112	15.008	13.329	13.978	13.449	13.425	13.353	15.031	12.847	12.823	12.992	13.51	19.41	93.4	92.5	72.233	63.413	92.436	74.237	92.228	87.771	94.739	92.606	94.154	70.703	97.597	97.074	95.762	46.51	19.7	43.4	3.9	11.8	3.9	11.8	3.9	3.9	3.9	11.8	11.8	11.8	3.9	702.32
281	2010-04-16 12:40:00	3640	13	13	15.414	16.606	13.112	14.984	13.305	13.978	13.449	13.449	13.353	14.984	12.871	12.847	12.992	13.51		93.5	92.5	72.263	61.365	92.546	74.575	92.001	88.026	94.76	93.443	94.197	70.966	97.624	97.102	95.762		11.8	3.9	3.9	3.9	3.9	3.9	3.9	3.9	11.8	3.9	11.8	11.8	3.9
282	2010-04-16 12:50:00	3650	13	13	15.175	16.558	13.112	14.864	13.305	13.978	13.449	13.449	13.353	14.888	12.871	12.847	13.016	13.46		93.4	92.5	72.405	61.853	92.48	74.446	90.26	86.177	94.653	91.906	94.176	70.947	97.686	97.143	95.79		11.8	3.9	3.9	3.9	3.9	3.9	3.9	3.9	11.8	3.9	11.8	11.8	3.9
283	2010-04-16 13:00:00	3660	13	13	14.936	16.463	13.112	14.768	13.329	13.978	13.449	13.473	13.353	14.768	12.871	12.847	13.016	13.46	19.79	93.2	92.5	73.48	62.158	92.436	74.953	91.609	90.045	94.653	93.406	94.111	72.968	97.604	97.102	95.811	45.29	3.9	3.9	3.9	3.9	3.9	3.9	3.9	3.9	3.9	3.9	11.8	11.8	3.9	768.25
284	2010-04-16 13:10:00	3670	13	13	14.745	16.463	13.112	14.649	13.305	13.93	13.449	13.425	13.353	14.601	12.847	12.847	13.016	13.49		93.1	92.5	73.496	62.795	92.392	75.243	90.822	87.387	94.653	92.737	94.24	72.213	97.679	97.143	95.811		11.8	3.9	3.9	3.9	3.9	3.9	3.9	3.9	3.9	3.9	11.8	11.8	3.9
285	2010-04-16 13:20:00	3680	13	13	14.745	16.654	13.112	14.673	13.353	13.954	13.449	13.473	13.353	14.721	12.871	12.847	13.016	13.46		92.9	92.5	73.814	64.066	92.392	75.091	91.17	90.084	94.567	93.1	94.111	72.451	97.645	97.143	95.811		11.8	3.9	3.9	3.9	3.9	3.9	3.9	3.9	3.9	3.9	11.8	11.8	3.9
286	2010-04-16 13:30:00	3690	13	13	14.649	16.511	13.137	14.601	13.329	13.882	13.449	13.449	13.353	14.601	12.823	12.823	13.016	13.46	19.34	93.4	92.5	74.271	64.9	92.486	75.86	92.228	90.789	94.696	93.66	94.197	73.838	97.755	97.116	95.811	47.52	11.8	3.9	3.9	3.9	3.9	3.9	3.9	3.9	11.8	3.9	11.8	11.8	3.9	818.01
287	2010-04-16 13:40:00	3700	13	13	14.649	16.582	13.137	14.577	13.305	13.882	13.449	13.401	13.353	14.601	12.847	12.847	13.016	13.51		93.5	92.5	73.98	64.598	92.574	75.725	91.068	87.794	94.739	92.379	94.283	73.494	97.884	97.226	95.853		3.9	3.9	11.8	3.9	3.9	3.9	3.9	3.9	11.8	3.9	11.8	11.8	3.9
288	2010-04-16 13:50:00	3710	13	13	14.721	16.606	13.112	14.649	13.305	13.906	13.449	13.449	13.353	14.792	12.871	12.847	13.016	13.46		93	92.5	73.809	63.223	92.568	75.792	90.485	88.771	94.61	93.182	94.197	72.866	97.85	97.184	95.895		11.8	3.9	3.9	3.9	3.9	3.9	3.9	3.9	3.9	3.9	11.8	11.8	3.9
289	2010-04-16 14:00:00	3720	13	13	14.936	16.654	13.112	14.792	13.353	13.93	13.449	13.473	13.377	15.103	12.92	12.871	13.016	13.51	18.75	92.8	92.5	73.001	61.665	92.436	75.115	90.227	89.373	94.524	92.53	94.053	71.638	97.905	97.233	95.853	49.14	11.8	3.9	3.9	3.9	3.9	3.9	3.9	3.9	11.8	3.9	11.8	11.8	3.9	827.49
290	2010-04-16 14:10:00	3730	13	13	14.864	16.749	13.137	14.768	13.353	13.954	13.473	13.497	13.377	14.984	12.896	12.871	13.016	13.54		92.8	92.5	73.12	60.274	92.31	74.506	89.548	88.598	94.488	93.129	94.074	70.884	97.857	97.233	95.853		11.8	3.9	3.9	3.9	3.9	3.9	3.9	3.9	11.8	3.9	11.8	11.8	3.9
291	2010-04-16 14:20:00	3740	13	13	14.768	16.63	13.137	14.697	13.377	13.93	13.473	13.473	13.377	14.888	12.896	12.871	13.016	13.51		92.8	92.5	73.633	60.93	92.31	74.938	91.666	90.576	94.531	93.362	94.096	72.215	97.898	97.191	95.853		3.9	3.9	3.9	3.9	3.9	3.9	3.9	3.9	11.8	3.9	11.8	11.8	3.9
292	2010-04-16 14:30:00	3750	13	13	14.649	16.654	13.137	14.649	13.329	13.906	13.473	13.473	13.377	14.768	12.896	12.871	13.016	13.49	18.74	92.9	92.5	73.609	59.994	92.376	74.876	89.632	88.494	94.531	92.882	94.117	72.004	97.98	97.233	95.874	46.48	11.8	3.9	3.9	3.9	3.9	3.9	3.9	3.9	11.8	3.9	11.8	11.8	3.9	786.58
293	2010-04-16 14:40:00	3760	13	13	14.649	16.701	13.137	14.625	13.353	13.906	13.473	13.473	13.377	14.721	12.896	12.871	13.016	13.51		92.7	92.5	73.689	59.055	92.354	74.819	89.183	87.846	94.445	92.486	94.096	71.402	97.98	97.315	95.895		11.8	3.9	3.9	3.9	3.9	3.9	3.9	3.9	3.9	3.9	11.8	11.8	3.9
294	2010-04-16 14:50:00	3770	13	13	14.649	16.654	13.137	14.625	13.329	13.93	13.473	13.473	13.377	14.745	12.896	12.871	13.016	13.54		92.8	92.5	74.086	57.857	92.244	74.924	89.36	88.638	94.531	92.838	94.096	71.542	97.96	97.274	95.895		11.8	3.9	3.9	3.9	3.9	3.9	3.9	3.9	11.8	3.9	11.8	11.8	3.9
295	2010-04-16 15:00:00	3780	13	13	14.601	16.606	13.137	14.577	13.353	13.93	13.473	13.497	13.377	14.625	12.896	12.871	13.016	13.51	19.02	92.7	92.5	74.208	58.088	92.266	75.15	90.497	90.146	94.531	93.412	94.096	72.593	97.939	97.233	95.895	42.88	11.8	3.9	3.9	3.9	3.9	3.9	3.9	3.9	11.8	3.9	11.8	11.8	3.9	748.92
296	2010-04-16 15:10:00	3790	13	13	14.553	16.511	13.137	14.529	13.329	13.906	13.473	13.473	13.377	14.577	12.896	12.871	13.016	13.51		92.8	92.5	74.41	58.104	92.178	75.271	89.177	89	94.466	93.58	94.139	73.197	98	97.274	95.895		11.8	3.9	3.9	3.9	3.9	3.9	3.9	3.9	11.8	3.9	11.8	11.8	3.9
297	2010-04-16 15:20:00	3800	13	13	14.553	16.654	13.161	14.529	13.353	13.93	13.473	13.473	13.377	14.601	12.92	12.871	13.016	13.51		92.8	92.5	74.41	56.537	92.207	75.245	89.137	89.829	94.488	93.558	94.117	72.106	97.966	97.274	95.895		11.8	3.9	11.8	3.9	3.9	3.9	3.9	3.9	11.8	3.9	11.8	11.8	3.9
298	2010-04-16 15:30:00	3810	13	13	14.529	16.606	13.161	14.505	13.353	13.906	13.473	13.449	13.377	14.577	12.896	12.871	13.016	13.51	19.34	92.9	92.5	74.3	57.371	92.185	75.24	89.91	89.936	94.488	93.443	94.117	71.725	97.96	97.274	95.895	42.01	11.8	3.9	3.9	3.9	3.9	3.9	3.9	3.9	3.9	3.9	11.8	11.8	3.9	759.09
299	2010-04-16 15:40:00	3820	13	13	14.505	16.558	13.161	14.481	13.329	13.882	13.473	13.449	13.377	14.529	12.92	12.871	13.04	13.54		93	92.5	73.766	58.32	92.273	75.392	88.834	87.538	94.488	92.392	94.204	72.467	98.028	97.315	95.902		11.8	3.9	3.9	3.9	3.9	3.9	3.9	3.9	11.8	3.9	11.8	11.8	3.9
300	2010-04-16 15:50:00	3830	13	13	14.553	16.606	13.161	14.505	13.329	13.882	13.473	13.473	13.377	14.577	12.92	12.871	13.04	13.54		93	92.5	74.278	56.65	92.185	75.319	89.428	88.673	94.509	93.449	94.16	72.316	98.007	97.315	95.923		11.8	3.9	3.9	3.9	3.9	3.9	3.9	3.9	11.8	3.9	11.8	11.8	3.9
301	2010-04-16 16:00:00	3840	13	13	14.529	16.606	13.161	14.505	13.353	13.93	13.473	13.473	13.377	14.577	12.92	12.896	13.04	13.51	19.51	92.8	92.5	74.431	57.341	92.185	75.266	90.587	90.734	94.531	93.71	94.16	72.744	97.987	97.281	95.944	42.37	3.9	3.9	3.9	3.9	3.9	3.9	3.9	3.9	3.9	3.9	11.8	11.8	3.9	761.24
302	2010-04-16 16:10:00	3850	13	13	14.529	16.654	13.161	14.481	13.329	13.882	13.497	13.449	13.377	14.577	12.92	12.896	13.04	13.51		93	92.5	73.533	56.988	92.273	74.658	89.904	89.703	94.58	93.269	94.204	70.4	98.028	97.322	95.944		11.8	3.9	3.9	3.9	3.9	3.9	3.9	3.9	11.8	3.9	11.8	11.8	3.9
303	2010-04-16 16:20:00	3860	13	13	14.768	16.749	13.161	14.673	13.353	13.882	13.473	13.449	13.401	14.984	12.944	12.896	13.04	13.51		92.9	92.5	71.222	55.493	92.185	72.281	88.657	87.933	94.488	92.875	94.188	67.977	98.096	97.363	95.944		11.8	3.9	11.8	3.9	3.9	3.9	3.9	3.9	11.8	3.9	11.8	11.8	3.9
304	2010-04-16 16:30:00	3870	13	13	14.768	16.749	13.161	14.721	13.377	13.93	13.473	13.497	13.377	15.008	12.944	12.896	13.04	13.54	19.34	92.8	92.5	71.681	57.152	92.052	72.424	88.64	87.573	94.337	92.669	94.009	67.565	98.096	97.363	95.944	41.89	11.8	3.9	3.9	3.9	3.9	3.9	3.9	3.9	11.8	3.9	11.8	11.8	3.9	696.76
305	2010-04-16 16:40:00	3880	13	13	14.792	16.701	13.161	14.745	13.353	13.93	13.497	13.497	13.401	15.031	12.92	12.896	13.04	13.51		92.7	92.5	71.578	57.055	91.92	71.677	88.22	87.852	94.365	93.194	94.081	67.318	98.069	97.343	95.944		11.8	3.9	3.9	3.9	3.9	3.9	3.9	3.9	11.8	3.9	11.8	11.8	3.9
306	2010-04-16 16:50:00	3890	13	13	14.673	16.463	13.185	14.673	13.377	13.93	13.497	13.473	13.401	14.84	12.92	12.896	13.04	13.54		93.1	92.5	73.056	57.169	92.235	73.8	91.532	91.362	94.623	93.667	94.167	71.209	98.15	97.322	95.944		11.8	3.9	3.9	3.9	3.9	3.9	3.9	3.9	11.8	3.9	11.8	11.8	3.9
307	2010-04-16 17:00:00	3900	13	13	14.553	16.415	13.161	14.577	13.329	13.882	13.497	13.473	13.401	14.625	12.92	12.896	13.04	13.54	19.11	93.4	92.5	73.644	57.072	92.405	74.678	91.163	90.18	94.709	93.927	94.296	71.842	98.191	97.343	95.944	40.83	3.9	3.9	3.9	3.9	3.9	3.9	3.9	3.9	3.9	3.9	11.8	11.8	3.9	596.27
308	2010-04-16 17:10:00	3910	13	13	14.553	16.511	13.161	14.577	13.329	13.882	13.473	13.473	13.401	14.721	12.92	12.896	13.04	13.54		93.2	92.5	71.936	55.549	92.361	73.01	89.132	88.257	94.531	93.558	94.253	68.316	98.232	97.363	95.986		11.8	3.9	3.9	3.9	3.9	3.9	3.9	3.9	11.8	3.9	11.8	11.8	3.9
309	2010-04-16 17:20:00	3920	13	13	14.649	16.606	13.161	14.625	13.353	13.93	13.473	13.497	13.401	14.888	12.944	12.896	13.064	13.51		92.8	92.5	70.739	54.285	92.052	71.788	87.827	87.34	94.294	92.976	94.081	66.734	98.28	97.363	95.993		11.8	3.9	3.9	3.9	3.9	3.9	3.9	3.9	11.8	3.9	11.8	11.8	3.9
310	2010-04-16 17:30:00	3930	13	13	14.768	16.582	13.161	14.721	13.401	13.954	13.473	13.497	13.401	15.079	12.944	12.896	13.064	13.49	19.1	92.3	92.5	70.979	53.762	91.831	71.024	89.058	88.759	94.057	92.537	93.908	66.067	98.28	97.363	95.972	39.99	11.8	3.9	11.8	3.9	3.9	3.9	3.9	3.9	3.9	3.9	11.8	11.8	3.9	500.96
311	2010-04-16 17:40:00	3940	13	13	14.649	16.392	13.185	14.649	13.377	13.954	13.497	13.497	13.401	14.864	12.944	12.896	13.064	13.51		92.3	92.5	72.142	55.228	92.014	72.115	89.052	88.874	94.236	93.019	94.081	68.701	98.239	97.363	95.993		3.9	3.9	3.9	3.9	3.9	3.9	3.9	3.9	11.8	3.9	11.8	11.8	3.9
312	2010-04-16 17:50:00	3950	13	13	14.553	16.225	13.161	14.553	13.377	13.93	13.497	13.497	13.401	14.697	12.944	12.896	13.064	13.51		92.1	92.5	73.298	54.261	91.898	73.378	89.871	90.282	94.365	93.499	94.081	70.504	98.198	97.343	95.972		11.8	3.9	3.9	3.9	3.9	3.9	3.9	3.9	3.9	3.9	11.8	11.8	3.9
313	2010-04-16 18:00:00	3960	13.1	13	14.433	16.106	13.185	14.481	13.353	13.882	13.497	13.473	13.401	14.529	12.968	12.896	13.064	13.51	18.84	92.8	92.5	73.99	57.176	92.103	74.685	91.348	89.246	94.58	93.84	94.188	72.28	98.205	97.363	95.993	40.68	11.8	3.9	11.8	3.9	3.9	3.9	3.9	3.9	11.8	3.9	11.8	11.8	3.9	405.65
314	2010-04-16 18:10:00	3970	13.1	13	14.409	16.106	13.185	14.433	13.353	13.882	13.497	13.473	13.401	14.457	12.944	12.896	13.064	13.56		93.1	92.5	74.117	54.549	92.103	74.623	90.632	89.68	94.623	93.754	94.253	72.614	98.219	97.363	95.993		11.8	3.9	11.8	3.9	3.9	3.9	3.9	3.9	3.9	3.9	11.8	11.8	3.9
315	2010-04-16 18:20:00	3980	13.1	13	14.457	16.129	13.161	14.457	13.353	13.882	13.473	13.497	13.401	14.601	12.944	12.896	13.064	13.51		92.8	92.5	71.379	54.765	91.964	71.917	88.22	87.84	94.359	93.325	94.21	66.99	98.28	97.404	95.993		11.8	3.9	3.9	3.9	3.9	3.9	3.9	3.9	11.8	3.9	11.8	11.8	3.9
316	2010-04-16 18:30:00	3990	13.1	13	14.553	16.129	13.185	14.529	13.353	13.906	13.497	13.497	13.401	14.745	12.944	12.896	13.064	13.54	17.88	92.3	92.5	72.016	56.849	91.837	70.608	87.989	89.046	94.322	93.717	94.188	66.289	98.239	97.404	95.993	43.78	11.8	3.9	3.9	3.9	3.9	3.9	3.9	3.9	11.8	3.9	11.8	11.8	3.9	298.55
317	2010-04-16 18:40:00	4000	13.1	13	14.625	16.106	13.185	14.601	13.377	13.906	13.473	13.497	13.401	14.864	12.968	12.896	13.064	13.51		92.3	92.5	70.164	56.906	91.682	69.75	87.043	88.263	93.754	93.085	94.037	65.692	98.287	97.384	96.014		3.9	3.9	11.8	3.9	3.9	3.9	3.9	3.9	3.9	3.9	11.8	11.8	3.9
318	2010-04-16 18:50:00	4010	13.1	13	14.577	16.082	13.185	14.577	13.377	13.93	13.497	13.497	13.401	14.792	12.944	12.896	13.064	13.54		92.1	92.5	71.86	57.77	91.571	70.861	87.81	89.19	94.106	93.456	93.994	66.969	98.28	97.384	95.993		11.8	3.9	3.9	3.9	3.9	3.9	3.9	3.9	11.8	3.9	11.8	11.8	3.9
319	2010-04-16 19:00:00	4020	13.1	13	14.553	16.01	13.185	14.553	13.377	13.906	13.497	13.497	13.401	14.745	12.968	12.896	13.064	13.56	16.83	92	92.5	71.235	57.61	91.527	70.586	87.183	87.939	94.106	93.543	94.037	66.737	98.287	97.404	96.014	47.51	11.8	3.9	3.9	3.9	3.9	3.9	3.9	3.9	11.8	3.9	11.8	11.8	3.9	187.37
320	2010-04-16 19:10:00	4030	13.1	13	14.505	15.963	13.185	14.529	13.377	13.93	13.497	13.497	13.401	14.673	12.944	12.896	13.064	13.51		92.1	92.5	72.89	58.109	91.371	71.042	87.485	89.51	94.02	93.673	93.994	67.81	98.28	97.404	95.993		11.8	3.9	3.9	3.9	3.9	3.9	3.9	3.9	3.9	3.9	11.8	11.8	3.9
321	2010-04-16 19:20:00	4040	13.1	13	14.457	15.891	13.185	14.481	13.377	13.906	13.497	13.497	13.401	14.577	12.968	12.92	13.064	13.54		92.2	92.5	73.147	58.336	91.394	71.491	86.269	87.194	93.63	93.76	93.994	67.515	98.348	97.411	96.035		11.8	3.9	3.9	3.9	3.9	3.9	3.9	3.9	11.8	3.9	11.8	11.8	3.9
322	2010-04-16 19:30:00	4050	13.1	13	14.481	15.772	13.185	14.505	13.401	13.906	13.497	13.497	13.401	14.649	12.968	12.92	13.064	13.54	16.3	91.8	92.5	70.273	58.703	91.282	70.549	86.627	87.03	93.803	92.669	93.821	66.804	98.287	97.391	95.993	50.3	11.8	3.9	3.9	3.9	3.9	3.9	3.9	3.9	3.9	3.9	11.8	11.8	3.9	86.54
323	2010-04-16 19:40:00	4060	13.1	13	14.553	15.7	13.185	14.553	13.401	13.906	13.497	13.522	13.401	14.745	12.968	12.896	13.064	13.54		92.2	92.5	70.232	59.136	91.282	69.714	86.721	88.494	93.565	93.244	93.908	66.121	98.287	97.343	95.993		11.8	3.9	3.9	3.9	3.9	3.9	3.9	3.9	11.8	3.9	11.8	11.8	3.9
324	2010-04-16 19:50:00	4070	13.1	13	14.481	15.605	13.185	14.529	13.401	13.906	13.497	13.497	13.401	14.649	12.968	12.92	13.064	13.59		92.3	92.5	72.858	59.681	91.438	70.988	89.741	90.186	94.063	93.63	93.951	67.888	98.246	97.37	95.993		11.8	3.9	3.9	3.9	3.9	3.9	3.9	3.9	11.8	3.9	11.8	11.8	3.9
325	2010-04-16 20:00:00	4080	13.1	13	14.409	15.605	13.185	14.457	13.353	13.882	13.497	13.473	13.401	14.529	12.944	12.92	13.064	13.54	16.03	92.5	92.5	73.456	59.593	91.527	72.025	88.22	90.112	94.149	93.84	94.037	68.364	98.239	97.37	95.993	54.08	11.8	3.9	3.9	3.9	3.9	3.9	3.9	3.9	3.9	3.9	11.8	11.8	3.9	18.14
326	2010-04-16 20:10:00	4090	13.1	13	14.385	15.557	13.185	14.433	13.353	13.882	13.497	13.473	13.401	14.481	12.968	12.92	13.064	13.59		92.1	92.5	73.848	60.378	91.46	72.475	87.572	88.948	94.257	93.927	94.081	67.969	98.287	97.411	96.014		3.9	3.9	11.8	3.9	3.9	3.9	3.9	3.9	11.8	3.9	11.8	11.8	3.9
327	2010-04-16 20:20:00	4100	13.1	13	14.433	15.509	13.185	14.457	13.353	13.858	13.497	13.497	13.425	14.625	12.968	12.92	13.064	13.54		91.8	92.5	70.807	60.224	91.238	70.513	86.358	87.509	93.847	93.847	94.044	66.911	98.327	97.411	96.035		11.8	3.9	11.8	3.9	3.9	3.9	3.9	3.9	11.8	3.9	11.8	11.8	3.9
328	2010-04-16 20:30:00	4110	13.1	13	14.457	15.485	13.209	14.481	13.401	13.882	13.497	13.497	13.401	14.649	12.992	12.92	13.064	13.54	15.76	91.2	92.5	70.595	60.454	91.132	70.164	86.181	88.165	93.543	93.63	93.864	66.804	98.314	97.391	96.035	60.55	3.9	3.9	3.9	3.9	3.9	3.9	3.9	3.9	3.9	3.9	11.8	11.8	3.9	0
329	2010-04-16 20:40:00	4120	13.1	13	14.433	15.438	13.209	14.481	13.377	13.882	13.497	13.497	13.401	14.625	12.968	12.92	13.064	13.59		91.8	92.5	72.689	61.787	91.155	70.978	87.183	88.534	93.977	93.847	93.929	67.662	98.246	97.37	96.014		11.8	3.9	3.9	3.9	3.9	3.9	3.9	3.9	11.8	3.9	11.8	11.8	3.9
330	2010-04-16 20:50:00	4130	13.1	13	14.457	15.414	13.209	14.481	13.377	13.882	13.497	13.497	13.425	14.673	12.992	12.896	13.064	13.54		91.8	92.5	70.568	63.283	90.931	70.382	86.057	86.884	93.499	93.63	93.892	67.699	98.293	97.363	96.035		11.8	3.9	3.9	3.9	3.9	3.9	3.9	3.9	3.9	3.9	11.8	11.8	3.9
331	2010-04-16 21:00:00	4140	13.1	13	14.529	15.39	13.209	14.553	13.401	13.906	13.497	13.497	13.401	14.745	12.968	12.92	13.064	13.59	15.46	91.4	92.5	70.5	64.081	90.797	70.558	86.698	89.275	93.63	93.412	93.799	68.017	98.246	97.329	96.014	66.58	3.9	3.9	3.9	3.9	3.9	3.9	3.9	3.9	11.8	3.9	11.8	11.8	3.9	0
332	2010-04-16 21:10:00	4150	13.1	13	14.457	15.342	13.209	14.505	13.401	13.906	13.497	13.497	13.401	14.625	12.968	12.92	13.064	13.59		91.8	92.5	72.747	64.87	91.088	72.007	89.241	90.412	93.933	93.803	93.908	69.481	98.205	97.329	95.993		11.8	3.9	3.9	3.9	3.9	3.9	3.9	3.9	11.8	3.9	11.8	11.8	3.9
333	2010-04-16 21:20:00	4160	13.1	13	14.385	15.318	13.209	14.457	13.401	13.882	13.497	13.497	13.425	14.529	12.968	12.92	13.064	13.54		91.8	92.5	73.265	65.319	91.088	73.014	89.696	90.406	93.847	93.912	93.957	70.01	98.205	97.329	96.014		11.8	3.9	3.9	3.9	3.9	3.9	3.9	3.9	11.8	3.9	11.8	11.8	3.9
334	2010-04-16 21:30:00	4170	13.1	13	14.337	15.223	13.209	14.409	13.377	13.882	13.497	13.473	13.425	14.457	12.944	12.92	13.064	13.56	15.08	92.3	92.5	73.945	66.738	91.333	74.276	90.165	90.946	94.106	94.013	94.087	71.271	98.239	97.37	96.035	69.33	11.8	3.9	3.9	3.9	3.9	3.9	3.9	3.9	11.8	3.9	11.8	11.8	3.9	1.42
335	2010-04-16 21:40:00	4180	13.1	13	14.29	15.199	13.209	14.361	13.353	13.858	13.497	13.473	13.425	14.385	12.968	12.92	13.064	13.59		92.5	92.5	74.304	67.069	91.355	75.185	87.619	89.446	94.193	94.143	94.13	70.906	98.327	97.411	96.035		11.8	3.9	3.9	3.9	3.9	3.9	3.9	3.9	11.8	3.9	11.8	11.8	3.9
336	2010-04-16 21:50:00	4190	13.1	13	14.29	15.127	13.209	14.337	13.353	13.882	13.497	13.473	13.425	14.361	12.992	12.92	13.064	13.56		91.8	92.5	74.462	67.892	91.266	75.128	87.107	89.383	94.02	94.186	94.044	70.929	98.334	97.411	96.035		3.9	3.9	3.9	3.9	3.9	3.9	3.9	3.9	3.9	3.9	11.8	11.8	3.9
337	2010-04-16 22:00:00	4200	13.1	13	14.266	15.079	13.209	14.337	13.377	13.882	13.497	13.497	13.425	14.361	12.992	12.92	13.064	13.54	14.73	91.9	92.5	74.51	68.271	91.199	75.232	87.252	89.109	93.89	94.149	94.001	71.307	98.334	97.411	96.035	72.2	11.8	3.9	3.9	3.9	3.9	3.9	3.9	3.9	11.8	3.9	11.8	11.8	3.9	0
338	2010-04-16 22:10:00	4210	13.1	13	14.266	15.031	13.209	14.314	13.377	13.858	13.497	13.497	13.425	14.385	12.992	12.92	13.088	13.56		92	93	73.825	68.815	91.155	74.835	86.692	87.135	93.717	94.149	94.022	71.635	98.334	97.453	96.042		11.8	3.9	11.8	3.9	3.9	3.9	3.9	3.9	11.8	3.9	11.8	11.8	3.9
339	2010-04-16 22:20:00	4220	13.1	13	14.314	14.984	13.209	14.337	13.401	13.882	13.497	13.497	13.425	14.409	12.992	12.92	13.064	13.61		91.2	92.5	74.177	69.575	91.043	74.419	86.463	88.925	93.586	94.063	93.871	71.801	98.314	97.432	96.035		11.8	3.9	3.9	3.9	3.9	3.9	3.9	3.9	11.8	3.9	11.8	11.8	3.9
340	2010-04-16 22:30:00	4230	13.1	13	14.266	14.936	13.209	14.337	13.401	13.882	13.497	13.497	13.425	14.385	12.992	12.944	13.064	13.54	14.5	91.2	92.5	74.536	70.604	91.177	75.206	86.275	87.98	93.521	94.063	93.892	72.145	98.334	97.439	96.035	78.25	11.8	3.9	3.9	3.9	3.9	3.9	3.9	3.9	11.8	3.9	11.8	11.8	3.9	0
341	2010-04-16 22:40:00	4240	13.1	13	14.266	14.96	13.209	14.314	13.425	13.882	13.522	13.473	13.425	14.361	12.944	12.92	13.088	13.56		91.5	92.5	75.035	71.637	91.222	75.671	90.11	90.677	94.026	94.078	93.979	72.648	98.157	97.411	96.063		3.9	3.9	3.9	3.9	3.9	3.9	3.9	3.9	3.9	3.9	11.8	11.8	3.9
342	2010-04-16 22:50:00	4250	13.1	13	14.266	14.984	13.209	14.29	13.377	13.882	13.522	13.473	13.425	14.361	12.92	12.92	13.064	13.69		92.5	93	75.008	72.582	91.511	76.315	91.042	91.26	94.328	94.229	94.044	73.021	98.15	97.411	96.077		3.9	3.9	3.9	3.9	3.9	3.9	3.9	3.9	11.8	3.9	11.8	11.8	3.9
343	2010-04-16 23:00:00	4260	13.1	13	14.266	14.912	13.233	14.29	13.377	13.858	13.497	13.473	13.425	14.337	12.896	12.896	13.064	13.59	14.3	92.9	93	75.27	73.129	91.761	77.064	91.488	91.589	94.58	94.359	94.173	73.362	98.144	97.446	96.077	82.5	11.8	3.9	3.9	3.9	3.9	3.9	3.9	3.9	11.8	3.9	11.8	11.8	3.9	0
344	2010-04-16 23:10:00	4270	13.1	13	14.266	14.864	13.209	14.29	13.329	13.858	13.497	13.473	13.425	14.314	12.944	12.92	13.088	13.66		93.1	93	75.218	73.44	91.777	77.167	90.356	91.276	94.537	94.423	94.26	73.411	98.28	97.473	96.084		11.8	3.9	11.8	3.9	3.9	3.9	3.9	3.9	11.8	3.9	11.8	11.8	3.9
345	2010-04-16 23:20:00	4280	13.1	13	14.242	14.816	13.209	14.266	13.353	13.858	13.497	13.473	13.425	14.314	12.92	12.92	13.088	13.59		92.9	93	75.343	73.669	91.844	77.573	91.37	91.299	94.709	94.466	94.303	73.755	98.212	97.453	96.084		11.8	3.9	3.9	3.9	3.9	3.9	3.9	3.9	11.8	3.9	11.8	11.8	3.9
346	2010-04-16 23:30:00	4290	13.1	13	14.242	14.768	13.209	14.266	13.377	13.882	13.497	13.473	13.425	14.337	12.944	12.92	13.088	13.59	14.07	92.8	93.5	75.396	71.816	91.799	77.624	91.332	91.394	94.537	94.445	94.303	74.103	98.157	97.453	96.105	80.21	11.8	3.9	3.9	3.9	3.9	3.9	3.9	3.9	11.8	3.9	11.8	11.8	3.9	0
347	2010-04-16 23:40:00	4300	13.1	13	14.242	14.745	13.209	14.266	13.377	13.858	13.497	13.473	13.425	14.29	12.896	12.896	13.064	13.61		93.3	93.5	75.708	70.567	92.021	78.492	92.241	92.056	94.73	94.488	94.389	74.987	98.103	97.446	96.119		11.8	3.9	3.9	3.9	3.9	3.9	3.9	3.9	11.8	3.9	11.8	11.8	3.9
348	2010-04-16 23:50:00	4310	13.1	13	14.218	14.745	13.233	14.242	13.353	13.834	13.497	13.473	13.425	14.266	12.896	12.896	13.064	13.59		93.6	93.5	75.885	70.241	92.225	78.943	92.279	92.05	94.88	94.574	94.432	75.296	98.144	97.466	96.119		3.9	3.9	3.9	3.9	3.9	3.9	3.9	3.9	11.8	3.9	11.8	11.8	3.9
349	2010-04-17	4320	13.1	13	14.218	14.745	13.209	14.218	13.305	13.81	13.497	13.473	13.425	14.266	12.92	12.896	13.088	13.56	13.87	93.4	93.5	75.703	70.323	92.285	79.14	90.799	90.275	94.923	94.638	94.453	74.746	98.314	97.528	96.126	75.9	11.8	3.9	3.9	3.9	3.9	3.9	3.9	3.9	11.8	3.9	11.8	11.8	3.9	0
350	2010-04-17 00:10:00	4330	13.1	13	14.218	14.673	13.209	14.218	13.329	13.834	13.497	13.473	13.425	14.266	12.968	12.944	13.088	13.54		93	93.5	75.703	70.581	92.285	78.354	89.177	89.349	94.602	94.531	94.389	74.668	98.327	97.542	96.126		11.8	3.9	3.9	3.9	3.9	3.9	3.9	3.9	11.8	3.9	11.8	11.8	3.9
351	2010-04-17 00:20:00	4340	13.1	13	14.218	14.601	13.209	14.194	13.377	13.882	13.497	13.497	13.425	14.266	12.992	12.944	13.088	13.54		92.1	93.5	75.989	70.974	92.065	77.916	88.502	90.631	94.365	94.494	94.303	75.087	98.314	97.542	96.147		3.9	3.9	3.9	3.9	3.9	3.9	3.9	3.9	11.8	3.9	11.8	11.8	3.9
352	2010-04-17 00:30:00	4350	13.1	13	14.194	14.553	13.209	14.194	13.377	13.882	13.497	13.497	13.425	14.266	12.992	12.944	13.088	13.56	13.78	92	93.5	76.088	71.397	91.932	77.916	87.717	89.406	94.214	94.494	94.26	76.362	98.375	97.542	96.168	74.78	11.8	3.9	3.9	3.9	3.9	3.9	3.9	3.9	11.8	3.9	11.8	11.8	3.9	0
353	2010-04-17 00:40:00	4360	13.1	13	14.194	14.529	13.209	14.194	13.401	13.882	13.497	13.497	13.425	14.242	13.016	12.944	13.088	13.54		91.7	93.5	76.528	71.662	91.666	78.145	87.305	89.907	93.803	94.236	94.13	76.487	98.341	97.542	96.168		11.8	3.9	3.9	3.9	3.9	3.9	3.9	3.9	3.9	3.9	11.8	11.8	3.9
354	2010-04-17 00:50:00	4370	13.1	13	14.17	14.529	13.209	14.194	13.401	13.882	13.522	13.497	13.425	14.242	12.968	12.944	13.088	13.61		91.9	93.5	76.368	72.307	91.622	78.374	89.65	91.193	94.285	94.279	94.173	76.977	98.246	97.521	96.168		11.8	3.9	3.9	3.9	3.9	3.9	3.9	3.9	3.9	3.9	11.8	11.8	3.9
355	2010-04-17 01:00:00	4380	13.1	13	14.194	14.505	13.233	14.194	13.377	13.882	13.522	13.497	13.449	14.242	12.968	12.944	13.088	13.56	13.57	92.5	93.5	76.58	72.061	91.695	78.73	88.41	90.699	94.307	94.408	94.288	77.491	98.327	97.542	96.168	76.3	11.8	3.9	3.9	3.9	3.9	3.9	3.9	3.9	11.8	3.9	11.8	11.8	3.9	0
356	2010-04-17 01:10:00	4390	13.1	13	14.17	14.505	13.233	14.17	13.401	13.882	13.522	13.497	13.425	14.218	12.92	12.92	13.088	13.59		92.6	93.5	76.42	72.516	91.717	78.826	91.048	91.461	94.587	94.451	94.303	77.332	98.191	97.494	96.168		11.8	3.9	3.9	3.9	3.9	3.9	3.9	3.9	3.9	3.9	11.8	11.8	3.9
357	2010-04-17 01:20:00	4400	13.1	13	14.17	14.505	13.233	14.194	13.377	13.858	13.522	13.497	13.449	14.242	12.968	12.944	13.088	13.59		92.8	93.5	75.902	71.523	92.005	78.527	89.143	90.58	94.501	94.516	94.352	75.942	98.287	97.542	96.168		11.8	3.9	3.9	3.9	3.9	3.9	3.9	3.9	11.8	3.9	11.8	11.8	3.9
358	2010-04-17 01:30:00	4410	13.1	13	14.17	14.481	13.233	14.17	13.401	13.882	13.522	13.497	13.449	14.218	12.968	12.944	13.088	13.56	13.03	92.2	93.5	76.265	71.465	91.983	78.776	91.003	91.573	94.544	94.43	94.309	77.255	98.205	97.542	96.189	78.9	11.8	3.9	3.9	3.9	3.9	3.9	3.9	3.9	11.8	3.9	11.8	11.8	3.9	0
359	2010-04-17 01:40:00	4420	13.1	13	14.17	14.457	13.233	14.17	13.401	13.834	13.522	13.473	13.449	14.218	12.896	12.896	13.088	13.71		93.2	93.5	75.85	71.001	92.181	78.826	92.026	92.05	94.758	94.445	94.438	76.43	98.123	97.466	96.168		11.8	3.9	3.9	3.9	3.9	3.9	3.9	3.9	11.8	3.9	11.8	11.8	3.9
360	2010-04-17 01:50:00	4430	13.1	13	14.146	14.457	13.233	14.146	13.377	13.81	13.497	13.473	13.425	14.218	12.871	12.871	13.088	13.61		93.6	93.5	74.958	70.839	92.468	78.568	92.197	92.265	94.966	94.659	94.518	76.197	98.178	97.501	96.168		11.8	3.9	3.9	3.9	3.9	3.9	3.9	3.9	3.9	3.9	11.8	11.8	3.9
361	2010-04-17 02:00:00	4440	13.1	13	14.122	14.433	13.209	14.122	13.377	13.81	13.497	13.473	13.425	14.194	12.871	12.871	13.088	13.59	12.5	93.6	93.5	74.534	70.834	92.549	77.594	92.505	92.398	95.051	94.724	94.561	76.114	98.218	97.521	96.189	81.5	11.8	3.9	3.9	3.9	3.9	3.9	3.9	3.9	11.8	3.9	11.8	11.8	3.9	0
362	2010-04-17 02:10:00	4450	13.1	13	14.122	14.433	13.209	14.122	13.329	13.834	13.497	13.497	13.425	14.17	12.944	12.92	13.088	13.56		93.7	93.5	76.358	70.861	92.615	77.696	89.36	91.783	94.88	94.709	94.604	76.368	98.361	97.597	96.21		11.8	3.9	11.8	3.9	3.9	3.9	3.9	3.9	11.8	3.9	11.8	11.8	3.9
363	2010-04-17 02:20:00	4460	13.1	13	14.05	14.409	13.185	14.098	13.377	13.834	13.497	13.473	13.425	14.122	12.92	12.92	13.088	13.56		92.9	93.5	74.912	70.938	92.235	77.895	91.465	92.492	94.795	94.617	94.432	76.358	98.15	97.535	96.21		3.9	3.9	3.9	3.9	3.9	3.9	3.9	3.9	3.9	3.9	11.8	11.8	3.9
364	2010-04-17 02:30:00	4470	13.1	13	13.978	14.361	13.209	14.074	13.377	13.81	13.497	13.473	13.425	14.098	12.896	12.896	13.088	13.56	12.34	92.9	93.5	74.715	70.983	92.373	78.704	91.287	92.596	94.923	94.702	94.518	76.198	98.184	97.549	96.21	83.13	11.8	3.9	3.9	3.9	3.9	3.9	3.9	3.9	3.9	3.9	11.8	11.8	3.9	0
365	2010-04-17 02:40:00	4480	13.1	13	13.954	14.361	13.185	14.05	13.377	13.786	13.497	13.449	13.425	14.074	12.871	12.896	13.088	13.54		92	93.5	74.684	70.685	92.059	79.96	91.22	92.788	94.837	94.653	94.539	76.167	98.137	97.528	96.21		11.8	3.9	3.9	3.9	3.9	3.9	3.9	3.9	11.8	3.9	11.8	11.8	3.9
366	2010-04-17 02:50:00	4490	13.1	13	13.93	14.337	13.185	14.026	13.353	13.762	13.497	13.449	13.425	14.05	12.871	12.871	13.088	13.54		91.2	93.5	74.731	70.599	91.882	79.729	90.677	92.87	94.795	94.632	94.561	76.188	98.137	97.521	96.21		11.8	3.9	3.9	3.9	3.9	3.9	3.9	3.9	11.8	3.9	11.8	11.8	3.9
367	2010-04-17 03:00:00	4500	13.1	13	13.93	14.337	13.185	14.002	13.353	13.762	13.497	13.449	13.425	14.026	12.871	12.871	13.088	13.54	12.37	90.6	93.5	74.705	70.491	91.394	79.974	90.497	92.738	94.623	94.61	94.389	76.494	98.116	97.521	96.21	82.7	11.8	3.9	3.9	3.9	3.9	3.9	3.9	3.9	11.8	3.9	11.8	11.8	3.9	0
368	2010-04-17 03:10:00	4510	13.1	13	13.954	14.337	13.209	14.002	13.377	13.762	13.497	13.449	13.425	14.026	12.847	12.871	13.088	13.54		92.2	93.5	74.631	70.436	91.6	80.225	91.843	92.738	94.795	94.61	94.453	76.674	98.13	97.521	96.21		11.8	3.9	3.9	3.9	3.9	3.9	3.9	3.9	11.8	3.9	11.8	11.8	3.9
369	2010-04-17 03:20:00	4520	13.1	13	13.954	14.314	13.209	13.978	13.377	13.762	13.497	13.449	13.425	14.026	12.823	12.847	13.088	13.59		92.6	93.5	74.579	70.974	91.932	80.793	92.593	92.826	94.795	94.589	94.475	76.752	98.123	97.473	96.231		11.8	3.9	3.9	3.9	3.9	3.9	3.9	3.9	11.8	3.9	11.8	11.8	3.9
370	2010-04-17 03:30:00	4530	13.1	13	13.906	14.314	13.209	13.954	13.305	13.738	13.497	13.449	13.425	14.026	12.847	12.847	13.088	13.54	12.44	93.1	93.5	74.517	71.19	92.175	80.912	91.246	93.083	94.966	94.653	94.604	76.752	98.171	97.515	96.21	79.84	3.9	3.9	3.9	3.9	3.9	3.9	3.9	3.9	11.8	3.9	11.8	11.8	3.9	0
371	2010-04-17 03:40:00	4540	13.1	13	13.906	14.29	13.161	13.954	13.353	13.738	13.497	13.449	13.425	14.002	12.823	12.847	13.088	13.54		92.2	93.5	73.806	71.266	91.432	80.364	91.748	92.995	94.752	94.653	94.432	76.669	98.082	97.494	96.252		11.8	3.9	3.9	3.9	3.9	3.9	3.9	3.9	11.8	3.9	11.8	11.8	3.9
372	2010-04-17 03:50:00	4550	13.1	13	13.882	14.266	13.185	13.93	13.329	13.738	13.473	13.449	13.401	13.978	12.823	12.871	13.088	13.49		91	93.5	73.405	70.775	90.769	78.623	90.873	92.907	94.445	94.61	94.468	75.628	98.123	97.521	96.252		11.8	3.9	3.9	3.9	3.9	3.9	3.9	3.9	11.8	3.9	11.8	11.8	3.9
373	2010-04-17 04:00:00	4560	13.1	13	13.882	14.266	13.185	13.93	13.305	13.714	13.473	13.449	13.401	13.978	12.871	12.871	13.064	13.46	12.41	91.2	93.5	73.801	71.396	90.004	79.381	88.576	92.813	94.337	94.503	94.296	76.044	98.178	97.563	96.203	78.1	3.9	3.9	3.9	3.9	3.9	3.9	3.9	3.9	3.9	3.9	11.8	11.8	3.9	0
374	2010-04-17 04:10:00	4570	13.1	13	13.882	14.266	13.209	13.906	13.353	13.714	13.473	13.425	13.401	13.978	12.847	12.871	13.064	13.54		91.4	93.5	74.012	71.208	89.784	79.627	90.968	92.637	94.057	94.389	93.951	75.966	98.007	97.501	96.224		11.8	3.9	3.9	3.9	3.9	3.9	3.9	3.9	3.9	3.9	11.8	11.8	3.9
375	2010-04-17 04:20:00	4580	13.1	13	13.858	14.266	13.209	13.906	13.353	13.714	13.497	13.449	13.401	13.978	12.799	12.847	13.064	13.59		92.5	93.5	74.244	71.369	90.595	80.179	91.947	92.857	94.451	94.395	94.167	76.199	98.014	97.515	96.203		3.9	3.9	3.9	3.9	3.9	3.9	3.9	3.9	3.9	3.9	11.8	11.8	3.9
376	2010-04-17 04:30:00	4590	13.1	13	13.882	14.266	13.233	13.906	13.353	13.714	13.473	13.449	13.401	13.978	12.799	12.847	13.088	13.54	12.12	93	93.5	74.643	71.665	91.406	81.075	92.455	92.989	94.617	94.481	94.339	76.819	98.035	97.515	96.231	80.54	11.8	3.9	3.9	3.9	3.9	3.9	3.9	3.9	11.8	3.9	11.8	11.8	3.9	0
377	2010-04-17 04:40:00	4600	13.1	13	13.858	14.242	13.185	13.906	13.305	13.714	13.473	13.449	13.425	13.978	12.823	12.847	13.064	13.54		92.3	93.5	74.743	71.822	91.126	81.001	91.38	93.229	94.617	94.61	94.496	77.025	98.041	97.473	96.245		3.9	3.9	3.9	3.9	3.9	3.9	3.9	3.9	11.8	3.9	11.8	11.8	3.9
378	2010-04-17 04:50:00	4610	13.1	13	13.834	14.242	13.185	13.906	13.329	13.714	13.473	13.449	13.401	13.954	12.823	12.847	13.088	13.54		93.2	93.5	73.871	71.903	91.46	80.777	91.853	93.164	94.788	94.567	94.468	76.968	98.082	97.515	96.252		11.8	3.9	3.9	3.9	3.9	3.9	3.9	3.9	11.8	3.9	11.8	11.8	3.9
379	2010-04-17 05:00:00	4620	13.1	13	13.81	14.218	13.185	13.882	13.329	13.69	13.473	13.425	13.401	13.954	12.775	12.823	13.088	13.59	11.77	93.2	93.5	74.602	71.871	91.305	81.095	92.096	93.245	94.724	94.604	94.468	76.814	97.987	97.425	96.252	83.9	11.8	3.9	3.9	3.9	3.9	3.9	3.9	3.9	11.8	3.9	11.8	11.8	3.9	0
380	2010-04-17 05:10:00	4630	13.1	13	13.81	14.218	13.185	13.858	13.329	13.69	13.473	13.425	13.401	13.93	12.727	12.799	13.064	13.59		93.6	93.5	75.308	72.139	91.882	81.089	92.69	93.245	94.916	94.604	94.554	77.22	97.953	97.419	96.287		11.8	3.9	3.9	3.9	3.9	3.9	3.9	3.9	3.9	3.9	11.8	11.8	3.9
381	2010-04-17 05:20:00	4640	13	13	13.786	14.218	13.161	13.882	13.281	13.69	13.473	13.425	13.401	13.93	12.823	12.823	13.064	13.46		92.7	93.5	74.23	72.166	91.654	80.523	90.659	93.354	94.874	94.647	94.661	77.066	98	97.508	96.245		11.8	3.9	3.9	3.9	3.9	3.9	3.9	3.9	3.9	3.9	11.8	11.8	3.9
382	2010-04-17 05:30:00	4650	13	13	13.762	14.218	13.161	13.858	13.329	13.69	13.473	13.425	13.401	13.906	12.799	12.847	13.064	13.49	11.55	92	93.5	74.514	72.246	90.313	80.518	90.671	93.289	94.638	94.604	94.468	76.984	97.953	97.473	96.245	84.68	3.9	3.9	3.9	3.9	3.9	3.9	3.9	3.9	3.9	3.9	11.8	11.8	3.9	0
383	2010-04-17 05:40:00	4660	13.1	13	13.786	14.218	13.185	13.858	13.353	13.69	13.473	13.401	13.401	13.906	12.823	12.871	13.064	13.54		91.5	93.5	75.042	72.112	89.777	80.468	91.459	92.763	94.294	94.361	94.167	77.087	97.96	97.48	96.245		3.9	3.9	3.9	3.9	3.9	3.9	3.9	3.9	11.8	3.9	11.8	11.8	3.9
384	2010-04-17 05:50:00	4670	13.1	13	13.786	14.218	13.185	13.858	13.329	13.69	13.473	13.425	13.401	13.906	12.823	12.847	13.064	13.54		91.6	93.5	75.068	71.978	89.414	79.642	91.029	92.982	94.272	94.346	94.188	77.138	97.96	97.494	96.245		11.8	3.9	3.9	3.9	3.9	3.9	3.9	3.9	11.8	3.9	11.8	11.8	3.9
385	2010-04-17 06:00:00	4680	13.1	13	13.786	14.194	13.209	13.834	13.353	13.69	13.473	13.425	13.401	13.882	12.775	12.823	13.064	13.54	11.41	92.5	93.5	74.911	72.242	89.874	80.013	91.615	92.938	94.316	94.303	94.081	76.902	97.905	97.425	96.224	84.5	11.8	3.9	11.8	3.9	3.9	3.9	3.9	3.9	11.8	3.9	11.8	11.8	3.9	0
386	2010-04-17 06:10:00	4690	13.1	13	13.738	14.194	13.185	13.834	13.329	13.666	13.473	13.425	13.401	13.882	12.799	12.823	13.064	13.54		91.9	93.5	75.006	72.215	89.21	79.863	90.805	93.239	94.186	94.389	94.275	77.082	97.912	97.467	96.245		11.8	3.9	3.9	3.9	3.9	3.9	3.9	3.9	11.8	3.9	11.8	11.8	3.9
387	2010-04-17 06:20:00	4700	13.1	13	13.714	14.194	13.185	13.81	13.329	13.666	13.473	13.425	13.401	13.882	12.823	12.847	13.064	13.46		91.6	93.5	74.949	72.268	89.05	80.258	90.469	92.822	94.1	94.346	94.167	77.21	97.96	97.515	96.245		11.8	3.9	3.9	3.9	3.9	3.9	3.9	3.9	3.9	3.9	11.8	11.8	3.9
388	2010-04-17 06:30:00	4710	13.1	13	13.714	14.17	13.209	13.81	13.329	13.666	13.473	13.401	13.401	13.858	12.799	12.847	13.064	13.54	11.33	91.6	93.5	75.262	72.424	89.102	80.183	91.386	92.822	93.97	94.145	93.908	77.025	97.912	97.473	96.245	85.37	11.8	3.9	3.9	3.9	3.9	3.9	3.9	3.9	11.8	3.9	11.8	11.8	3.9	0
389	2010-04-17 06:40:00	4720	13.1	13	13.714	14.17	13.209	13.81	13.329	13.666	13.473	13.425	13.401	13.858	12.775	12.823	13.064	13.54		91.8	93.5	74.949	72.558	89.375	80.283	91.72	93.129	94.057	94.173	93.864	76.845	97.864	97.446	96.224		3.9	3.9	3.9	3.9	3.9	3.9	3.9	3.9	11.8	3.9	11.8	11.8	3.9
390	2010-04-17 06:50:00	4730	13	13	13.666	14.17	13.185	13.786	13.305	13.642	13.473	13.401	13.401	13.858	12.775	12.823	13.064	13.46		91.9	93.5	74.835	72.558	89.323	80.949	90.934	93.276	94.186	94.296	94.124	76.51	97.946	97.508	96.245		11.8	3.9	3.9	3.9	3.9	3.9	3.9	3.9	11.8	3.9	11.8	11.8	3.9
391	2010-04-17 07:00:00	4740	13	13	13.618	14.17	13.185	13.762	13.305	13.642	13.449	13.401	13.377	13.834	12.871	12.871	13.064	13.49	11.38	89.6	93.5	74.668	72.424	88.409	80.472	91.157	92.221	93.05	94.037	93.598	76.763	98.014	97.521	96.182	86.1	11.8	3.9	11.8	3.9	3.9	3.9	3.9	3.9	11.8	3.9	11.8	11.8	3.9	0.83
392	2010-04-17 07:10:00	4750	13	13	13.666	14.146	13.185	13.762	13.305	13.642	13.473	13.401	13.377	13.81	12.775	12.823	13.064	13.51		90.2	93.5	75.174	72.526	89.05	80.122	91.291	92.332	93.384	93.864	93.162	76.681	97.864	97.425	96.203		11.8	3.9	3.9	3.9	3.9	3.9	3.9	3.9	11.8	3.9	11.8	11.8	3.9
393	2010-04-17 07:20:00	4760	13	13	13.666	14.146	13.185	13.762	13.305	13.642	13.473	13.425	13.401	13.81	12.775	12.823	13.064	13.51		90.7	93.5	74.913	72.473	88.913	79.345	91.558	92.882	93.536	94.022	93.517	76.681	97.905	97.508	96.224		11.8	3.9	3.9	3.9	3.9	3.9	3.9	3.9	11.8	3.9	11.8	11.8	3.9
394	2010-04-17 07:30:00	4770	13.1	13	13.69	14.146	13.185	13.762	13.281	13.642	13.473	13.401	13.377	13.81	12.727	12.823	13.064	13.56	11.64	91.6	93.5	75.335	72.446	89.187	80.122	90.928	93.013	93.667	94.124	93.424	76.99	97.891	97.467	96.245	85.27	11.8	3.9	3.9	3.9	3.9	3.9	3.9	3.9	3.9	3.9	11.8	11.8	3.9	6.99
395	2010-04-17 07:40:00	4780	13	13	13.69	14.146	13.185	13.762	13.281	13.666	13.473	13.401	13.401	13.81	12.799	12.823	13.064	13.51		91.2	93.5	75.595	72.5	89.118	79.847	90.231	92.932	93.797	94.167	93.691	77.169	97.953	97.508	96.245		11.8	3.9	3.9	3.9	3.9	3.9	3.9	3.9	11.8	3.9	11.8	11.8	3.9
396	2010-04-17 07:50:00	4790	13.1	13	13.762	14.146	13.185	13.786	13.305	13.666	13.473	13.425	13.401	13.834	12.775	12.823	13.064	13.54		91.4	93.5	75.844	72.5	89.118	80.302	91.869	92.844	93.754	94.13	93.43	77.328	97.823	97.425	96.245		11.8	3.9	3.9	3.9	3.9	3.9	3.9	3.9	11.8	3.9	11.8	11.8	3.9
397	2010-04-17 08:00:00	4800	13.1	13	13.786	14.146	13.185	13.786	13.305	13.69	13.473	13.425	13.401	13.858	12.799	12.847	13.064	13.51	12.02	91.8	93.5	75.563	72.633	89.21	80.452	90.889	93.048	93.927	94.26	93.908	77.487	97.994	97.515	96.224	83.5	11.8	3.9	3.9	3.9	3.9	3.9	3.9	3.9	11.8	3.9	11.8	11.8	3.9	36.09
398	2010-04-17 08:10:00	4810	13.1	13	13.81	14.146	13.209	13.786	13.329	13.666	13.473	13.425	13.401	13.858	12.823	12.871	13.064	13.54		90.7	93.5	75.828	72.259	88.919	80.177	91.453	92.647	93.667	94.044	93.734	77.359	97.796	97.48	96.203		11.8	3.9	3.9	3.9	3.9	3.9	3.9	3.9	11.8	3.9	11.8	11.8	3.9
399	2010-04-17 08:20:00	4820	13.1	13	13.834	14.146	13.209	13.81	13.305	13.69	13.497	13.449	13.401	13.882	12.823	12.871	13.064	13.54		91.1	93.5	75.651	72.339	89.42	81.252	90.867	92.851	94.02	94.18	93.886	78.181	97.837	97.521	96.245		11.8	3.9	3.9	3.9	3.9	3.9	3.9	3.9	11.8	3.9	11.8	11.8	3.9
400	2010-04-17 08:30:00	4830	13.1	13	13.858	14.146	13.209	13.834	13.329	13.69	13.497	13.449	13.401	13.882	12.751	12.823	13.064	13.56	12.45	92.7	93.5	75.448	72.553	90.235	82.341	92.052	92.982	94.236	94.266	93.994	78.562	97.857	97.467	96.245	81.82	3.9	3.9	3.9	3.9	3.9	3.9	3.9	3.9	11.8	3.9	11.8	11.8	3.9	97.04
401	2010-04-17 08:40:00	4840	13.1	13	13.858	14.146	13.209	13.834	13.329	13.714	13.473	13.449	13.425	13.882	12.823	12.847	13.064	13.51		92.2	93.5	75.344	72.152	90.82	81.653	91.409	93.098	94.359	94.352	94.173	78.054	97.898	97.535	96.245		11.8	3.9	3.9	3.9	3.9	3.9	3.9	3.9	11.8	3.9	11.8	11.8	3.9
402	2010-04-17 08:50:00	4850	13.1	13	13.882	14.146	13.209	13.834	13.305	13.714	13.473	13.449	13.401	13.93	12.896	12.896	13.064	13.54		90.7	93.5	75.868	72.045	90.281	80.811	87.56	92.637	93.688	94.331	94.016	77.681	98.123	97.611	96.245		11.8	3.9	3.9	3.9	3.9	3.9	3.9	3.9	3.9	3.9	11.8	11.8	3.9
403	2010-04-17 09:00:00	4860	13.1	13	13.906	14.17	13.209	13.858	13.353	13.738	13.497	13.449	13.425	13.954	12.896	12.896	13.088	13.54	12.72	90	93.5	75.484	72.237	90.145	80.118	89.32	92.709	93.933	94.223	93.741	77.174	97.96	97.569	96.252	81.2	11.8	3.9	3.9	3.9	3.9	3.9	3.9	3.9	11.8	3.9	11.8	11.8	3.9	149.9
404	2010-04-17 09:10:00	4870	13.1	13	13.954	14.17	13.209	13.906	13.377	13.714	13.497	13.449	13.425	13.978	12.823	12.871	13.088	13.61		92.1	93.5	76.117	72.264	90.505	80.852	91.621	92.857	94.193	94.374	93.957	76.767	97.837	97.521	96.252		11.8	3.9	3.9	3.9	3.9	3.9	3.9	3.9	11.8	3.9	11.8	11.8	3.9
405	2010-04-17 09:20:00	4880	13.1	13	13.954	14.194	13.209	13.906	13.353	13.714	13.497	13.449	13.425	14.002	12.799	12.847	13.064	13.61		92.9	93.5	75.207	72.696	91.155	80.354	92.102	93.032	94.537	94.524	94.216	77.107	97.912	97.535	96.245		11.8	3.9	3.9	3.9	3.9	3.9	3.9	3.9	3.9	3.9	11.8	11.8	3.9
406	2010-04-17 09:30:00	4890	13.1	13	13.93	14.17	13.209	13.906	13.353	13.714	13.497	13.449	13.425	14.002	12.799	12.847	13.088	13.61	12.61	93	93.5	75.774	72.824	91.533	80.951	92.102	93.339	94.666	94.61	94.389	76.978	97.912	97.515	96.293	81.97	11.8	3.9	3.9	3.9	3.9	3.9	3.9	3.9	3.9	3.9	11.8	11.8	3.9	166.86
407	2010-04-17 09:40:00	4900	13.1	13	13.93	14.17	13.209	13.906	13.353	13.714	13.473	13.449	13.425	14.002	12.775	12.823	13.088	13.61		93.5	93.5	76.267	72.744	91.822	80.777	92.806	93.251	94.852	94.61	94.518	77.184	97.905	97.508	96.293		11.8	3.9	3.9	3.9	3.9	3.9	3.9	3.9	3.9	3.9	11.8	11.8	3.9
408	2010-04-17 09:50:00	4910	13.1	13	13.954	14.17	13.209	13.906	13.353	13.714	13.473	13.449	13.425	14.002	12.751	12.823	13.088	13.54		93.9	93.5	76.556	73.303	92.087	80.976	93.178	93.295	94.981	94.653	94.625	77.107	97.898	97.508	96.293		11.8	3.9	3.9	3.9	3.9	3.9	3.9	3.9	11.8	3.9	11.8	11.8	3.9
409	2010-04-17 10:00:00	4920	13.1	13	14.002	14.194	13.209	13.93	13.353	13.714	13.473	13.449	13.425	14.026	12.799	12.847	13.088	13.54	12.82	93.7	93.5	76.566	73.837	92.285	80.633	93.2	93.295	95.087	94.739	94.689	76.958	97.953	97.515	96.335	81.2	11.8	3.9	3.9	3.9	3.9	3.9	3.9	3.9	11.8	3.9	11.8	11.8	3.9	218.13
410	2010-04-17 10:10:00	4930	13.1	13	14.026	14.218	13.185	13.954	13.329	13.738	13.473	13.449	13.425	14.05	12.799	12.847	13.088	13.59		93.9	93.5	76.983	73.657	92.257	80.837	93.084	93.301	95.173	94.782	94.754	77.014	97.932	97.515	96.335		11.8	3.9	3.9	3.9	3.9	3.9	3.9	3.9	11.8	3.9	11.8	11.8	3.9
411	2010-04-17 10:20:00	4940	13.1	13	14.026	14.266	13.209	13.978	13.353	13.738	13.473	13.449	13.425	14.05	12.799	12.823	13.088	13.56		94	93.5	76.777	74.773	92.373	81.463	93.374	93.301	95.173	94.782	94.775	77.809	97.994	97.508	96.356		11.8	11.8	3.9	3.9	3.9	3.9	3.9	3.9	11.8	3.9	11.8	11.8	3.9
412	2010-04-17 10:30:00	4950	13.1	13	14.026	14.385	13.209	13.978	13.305	13.738	13.497	13.473	13.425	14.05	12.871	12.871	13.088	13.54	14.07	93.9	93.5	76.261	74.06	92.505	80.594	91.514	93.017	95.179	94.895	94.775	76.86	98.075	97.604	96.335	76.3	11.8	3.9	3.9	3.9	3.9	3.9	3.9	3.9	11.8	3.9	11.8	11.8	3.9	358.67
413	2010-04-17 10:40:00	4960	13.1	13	14.05	14.577	13.185	14.002	13.353	13.762	13.497	13.473	13.425	14.074	12.847	12.896	13.088	13.51		92.7	93.5	76.292	73.966	92.169	80.699	92.279	93.089	95.051	94.767	94.647	76.658	97.925	97.569	96.377		11.8	35.5	11.8	3.9	3.9	3.9	3.9	3.9	3.9	3.9	11.8	11.8	3.9
414	2010-04-17 10:50:00	4970	13.1	13	14.074	14.697	13.209	14.026	13.353	13.762	13.497	13.473	13.425	14.122	12.871	12.896	13.088	13.56		92.9	93.5	76.038	72.927	92.087	79.879	91.326	92.87	94.966	94.745	94.689	76.9	97.994	97.611	96.356		11.8	3.9	3.9	3.9	3.9	3.9	3.9	3.9	3.9	3.9	11.8	11.8	3.9
415	2010-04-17 11:00:00	4980	13.1	13	14.074	14.84	13.209	14.05	13.401	13.786	13.497	13.473	13.425	14.122	12.847	12.871	13.088	13.59	15.55	92.9	93.5	76.555	72.555	91.844	79.935	92.159	93.139	94.966	94.659	94.561	76.926	97.925	97.563	96.356	69.51	19.7	35.5	3.9	3.9	3.9	3.9	3.9	3.9	3.9	11.8	11.8	11.8	3.9	483.54
416	2010-04-17 11:10:00	4990	13.1	13	14.098	14.984	13.233	14.074	13.353	13.762	13.497	13.473	13.449	14.122	12.871	12.871	13.088	13.56		93.6	93.5	76.483	71.507	92.115	79.965	90.856	92.804	95.115	94.788	94.717	76.617	98.014	97.624	96.377		11.8	11.8	3.9	3.9	3.9	3.9	3.9	3.9	11.8	3.9	11.8	11.8	3.9
417	2010-04-17 11:20:00	5000	13.1	13	14.146	15.031	13.209	14.098	13.401	13.786	13.497	13.473	13.449	14.218	12.896	12.896	13.088	13.59		93.1	93.5	76.363	70.268	92.065	79.266	92.004	93.051	94.966	94.745	94.632	75.963	98	97.611	96.377		3.9	3.9	3.9	3.9	3.9	3.9	3.9	3.9	11.8	3.9	11.8	11.8	3.9
418	2010-04-17 11:30:00	5010	13.1	13	14.17	15.103	13.233	14.122	13.353	13.786	13.497	13.473	13.449	14.266	12.896	12.896	13.088	13.56	16.47	93.4	93.5	75.537	69.158	92.115	78.867	90.699	92.722	95.094	94.659	94.696	75.244	98.144	97.652	96.356	63.7	11.8	3.9	3.9	3.9	3.9	3.9	3.9	3.9	3.9	3.9	11.8	11.8	3.9	488.99
419	2010-04-17 11:40:00	5020	13.1	13	14.17	15.127	13.209	14.146	13.377	13.786	13.497	13.497	13.449	14.29	12.92	12.92	13.088	13.56		93.3	93.5	75.746	68.97	91.932	78.745	89.006	92.126	94.966	94.816	94.739	75.666	98.273	97.7	96.377		11.8	3.9	3.9	3.9	3.9	3.9	3.9	3.9	3.9	3.9	11.8	11.8	3.9
420	2010-04-17 11:50:00	5030	13.1	13	14.17	15.103	13.209	14.146	13.401	13.81	13.497	13.497	13.449	14.266	12.968	12.92	13.112	13.56		92.5	93.5	75.979	70.199	91.578	78.542	89.286	92.177	94.602	94.58	94.524	75.453	98.246	97.7	96.384		11.8	3.9	3.9	3.9	3.9	3.9	3.9	3.9	3.9	3.9	11.8	11.8	3.9
421	2010-04-17 12:00:00	5040	13.1	13	14.17	15.223	13.233	14.17	13.401	13.81	13.522	13.497	13.449	14.266	12.968	12.944	13.112	13.59	16.95	93.2	93.5	75.459	68.684	91.938	78.776	91.003	92.42	94.972	94.709	94.589	74.773	98.287	97.665	96.384	59.88	11.8	3.9	3.9	3.9	3.9	3.9	3.9	3.9	3.9	3.9	11.8	11.8	3.9	436.07
422	2010-04-17 12:10:00	5050	13.1	13	14.194	15.27	13.233	14.17	13.377	13.81	13.522	13.497	13.449	14.314	12.992	12.944	13.088	13.59		93.4	93.5	75.594	68.914	91.938	78.318	89.143	92.331	94.865	94.709	94.696	74.887	98.375	97.747	96.377		11.8	3.9	3.9	3.9	3.9	3.9	3.9	3.9	3.9	3.9	11.8	11.8	3.9
423	2010-04-17 12:20:00	5060	13.1	13	14.218	15.318	13.233	14.218	13.401	13.81	13.522	13.497	13.449	14.361	12.968	12.944	13.112	13.59		92.8	93.5	75.312	67.342	91.806	78.354	89.286	91.242	94.844	94.623	94.632	74.634	98.368	97.706	96.384		11.8	3.9	3.9	3.9	3.9	3.9	3.9	3.9	3.9	3.9	11.8	11.8	3.9
424	2010-04-17 12:30:00	5070	13.1	13	14.266	15.27	13.233	14.242	13.425	13.81	13.522	13.497	13.449	14.409	12.968	12.944	13.112	13.61	17.13	92.6	93.5	75.296	67.918	91.673	77.875	89.429	91.733	94.801	94.623	94.524	74.17	98.368	97.706	96.405	57.94	11.8	3.9	3.9	3.9	3.9	3.9	3.9	3.9	11.8	3.9	11.8	11.8	3.9	406.88
425	2010-04-17 12:40:00	5080	13.1	13	14.337	15.318	13.233	14.29	13.425	13.834	13.522	13.497	13.449	14.505	12.992	12.944	13.112	13.59		93	93.5	74.577	65.517	91.85	77.013	90.92	92.271	94.758	94.494	94.567	73.422	98.375	97.747	96.426		11.8	3.9	3.9	3.9	3.9	3.9	3.9	3.9	11.8	3.9	11.8	11.8	3.9
426	2010-04-17 12:50:00	5090	13.1	13	14.29	15.342	13.257	14.266	13.425	13.834	13.522	13.497	13.449	14.457	12.992	12.944	13.112	13.61		93.3	93.5	74.935	64.585	92.077	77.624	91.589	92.757	94.972	94.687	94.61	73.704	98.416	97.706	96.426		11.8	3.9	3.9	3.9	3.9	3.9	3.9	3.9	11.8	3.9	11.8	11.8	3.9
427	2010-04-17 13:00:00	5100	13.1	13	14.242	15.318	13.233	14.242	13.401	13.786	13.546	13.497	13.449	14.385	12.968	12.944	13.112	13.61	17.15	93.5	93.5	74.873	64.553	92.159	77.875	91.583	91.057	95.15	94.408	94.696	72.893	98.49	97.747	96.426	53.82	3.9	3.9	3.9	3.9	3.9	3.9	3.9	3.9	3.9	3.9	11.8	11.8	3.9	404.39
428	2010-04-17 13:10:00	5110	13.1	13	14.242	15.342	13.233	14.242	13.377	13.834	13.522	13.497	13.473	14.361	12.992	12.944	13.112	13.59		93.6	93.5	75.082	65.521	92.247	77.311	89.735	92.028	95.058	94.666	94.767	73.791	98.538	97.747	96.426		11.8	3.9	11.8	3.9	3.9	3.9	3.9	3.9	3.9	3.9	11.8	11.8	3.9
429	2010-04-17 13:20:00	5120	13.1	13	14.266	15.414	13.233	14.266	13.425	13.834	13.522	13.497	13.449	14.409	12.992	12.968	13.112	13.59		93.3	93.5	74.089	64.683	91.983	76.853	90.38	91.248	95.015	94.58	94.653	72.23	98.538	97.795	96.426		11.8	3.9	3.9	3.9	3.9	3.9	3.9	3.9	11.8	3.9	11.8	11.8	3.9
430	2010-04-17 13:30:00	5130	13.1	13	14.385	15.414	13.257	14.361	13.425	13.81	13.522	13.497	13.473	14.601	13.016	12.968	13.112	13.61	17.16	93.2	93.5	72.413	62.938	92.121	74.923	89.52	90.207	94.972	94.106	94.638	70.568	98.626	97.795	96.426	44.69	11.8	3.9	11.8	3.9	3.9	3.9	3.9	3.9	11.8	3.9	11.8	11.8	3.9	406.95
431	2010-04-17 13:40:00	5140	13.1	13	14.457	15.438	13.257	14.433	13.425	13.834	13.522	13.546	13.473	14.697	13.016	12.944	13.112	13.61		93.3	93.5	71.001	62.596	92.143	73.222	89.338	90.122	94.972	94.205	94.617	69.248	98.667	97.789	96.426		11.8	3.9	3.9	3.9	3.9	3.9	3.9	3.9	11.8	3.9	11.8	11.8	3.9
432	2010-04-17 13:50:00	5150	13.1	13	14.457	15.485	13.257	14.457	13.401	13.858	13.546	13.522	13.473	14.697	13.016	12.944	13.112	13.59		93.3	93.5	71.082	58.659	92.21	73.439	90.013	92.255	95.043	94.501	94.659	68.202	98.667	97.789	96.426		11.8	3.9	3.9	3.9	3.9	3.9	3.9	3.9	11.8	3.9	11.8	11.8	3.9
433	2010-04-17 14:00:00	5160	13.1	13	14.481	15.438	13.233	14.481	13.401	13.834	13.522	13.546	13.473	14.745	13.016	12.968	13.112	13.59	17.08	93.2	93.5	67.886	54.938	92.071	70.11	88.37	90.597	94.758	94.313	94.638	64.767	98.707	97.795	96.426	38.01	11.8	3.9	3.9	3.9	3.9	3.9	3.9	3.9	11.8	3.9	11.8	11.8	3.9	372.24
434	2010-04-17 14:10:00	5170	13.1	13	14.457	15.414	13.257	14.457	13.425	13.834	13.546	13.546	13.473	14.697	13.016	12.944	13.112	13.59		93	93.5	68.517	56.322	92.254	70.432	90.875	92.183	94.893	94.507	94.617	64.617	98.687	97.789	96.447		11.8	3.9	3.9	3.9	3.9	3.9	3.9	3.9	11.8	3.9	11.8	11.8	3.9
435	2010-04-17 14:20:00	5180	13.1	13	14.385	15.318	13.257	14.409	13.449	13.834	13.546	13.522	13.473	14.601	13.04	12.968	13.112	13.61		93.6	93.5	71.23	58.07	92.518	72.39	92.083	92.757	95.15	94.587	94.702	67.797	98.836	97.795	96.447		11.8	3.9	3.9	3.9	3.9	3.9	3.9	3.9	3.9	3.9	11.8	11.8	3.9
436	2010-04-17 14:30:00	5190	13.1	13	14.337	15.27	13.257	14.361	13.377	13.786	13.546	13.473	13.473	14.553	13.04	12.968	13.112	13.61	16.82	93.9	93.5	68.55	57.646	92.606	70.033	89.098	89.656	95.277	93.406	94.809	65.666	98.957	97.877	96.468	40.42	11.8	3.9	3.9	3.9	3.9	3.9	3.9	3.9	11.8	3.9	11.8	11.8	3.9	282.69
437	2010-04-17 14:40:00	5200	13.1	13	14.337	15.27	13.257	14.385	13.425	13.834	13.546	13.522	13.473	14.553	13.016	12.968	13.112	13.61		93.9	93.5	69.92	56.331	92.65	70.933	91.545	91.983	95.277	94.415	94.788	65.299	98.991	97.795	96.447		11.8	3.9	3.9	3.9	3.9	3.9	3.9	3.9	11.8	3.9	11.8	11.8	3.9
438	2010-04-17 14:50:00	5210	13.1	13	14.266	15.318	13.233	14.337	13.377	13.81	13.546	13.497	13.473	14.505	13.016	12.968	13.112	13.61		93.5	93.5	68.592	55.616	92.512	70.436	89.28	90.523	95.213	94.473	94.788	64.782	99.011	97.836	96.468		11.8	3.9	3.9	3.9	3.9	3.9	3.9	3.9	3.9	3.9	11.8	11.8	3.9
439	2010-04-17 15:00:00	5220	13.1	13	14.385	15.366	13.233	14.409	13.401	13.834	13.522	13.522	13.473	14.649	13.016	12.944	13.112	13.54	16.75	92.7	93.5	66.924	56.045	91.717	67.983	87.955	90.844	94.629	93.766	94.617	62.868	99.031	97.789	96.426	44.34	11.8	3.9	3.9	3.9	3.9	3.9	3.9	3.9	3.9	3.9	11.8	11.8	3.9	241.77
440	2010-04-17 15:10:00	5230	13.1	13	14.361	15.39	13.257	14.385	13.425	13.834	13.522	13.522	13.473	14.625	13.04	12.968	13.112	13.59		92.7	93.5	68.251	55.958	91.945	69.218	90.358	91.605	94.758	94.199	94.552	63.78	98.998	97.836	96.447		11.8	3.9	3.9	3.9	3.9	3.9	3.9	3.9	3.9	3.9	11.8	11.8	3.9
441	2010-04-17 15:20:00	5240	13.1	13	14.337	15.39	13.257	14.361	13.401	13.81	13.546	13.522	13.473	14.601	13.016	12.968	13.112	13.56		92.3	93.5	67.666	58.792	91.856	69.487	87.398	89.844	94.636	94.113	94.595	64.77	99.011	97.836	96.468		11.8	3.9	3.9	3.9	3.9	3.9	3.9	3.9	3.9	3.9	11.8	11.8	3.9
442	2010-04-17 15:30:00	5250	13.1	13	14.433	15.485	13.233	14.433	13.425	13.81	13.522	13.522	13.473	14.721	13.04	12.944	13.112	13.56	17.23	92.1	93.5	67.794	56.753	91.183	68.788	87.752	89.776	94.328	93.853	94.337	64.081	99.038	97.747	96.426	42.05	11.8	3.9	3.9	3.9	3.9	3.9	3.9	3.9	3.9	3.9	11.8	11.8	3.9	331.77
443	2010-04-17 15:40:00	5260	13.1	13	14.457	15.485	13.257	14.481	13.449	13.834	13.546	13.546	13.473	14.745	13.04	12.944	13.112	13.59		92.4	93.5	66.825	54.945	91.323	67.996	86.803	90.619	94.313	93.989	94.38	62.741	99.038	97.747	96.384		11.8	3.9	3.9	3.9	3.9	3.9	3.9	3.9	3.9	3.9	11.8	11.8	3.9
444	2010-04-17 15:50:00	5270	13.1	13	14.409	15.485	13.257	14.433	13.425	13.834	13.546	13.522	13.473	14.697	13.016	12.944	13.112	13.56		92.9	93.5	66.258	53.332	91.634	68.126	87.613	90.754	94.507	94.242	94.402	62.474	99.031	97.747	96.405		11.8	3.9	3.9	3.9	3.9	3.9	3.9	3.9	3.9	3.9	11.8	11.8	3.9
445	2010-04-17 16:00:00	5280	13.1	13	14.457	15.533	13.257	14.457	13.449	13.834	13.546	13.522	13.473	14.721	13.016	12.968	13.112	13.59	17.62	92.4	93.5	68.103	54.193	91.634	67.798	90.251	91.828	94.464	93.983	94.359	62.391	98.991	97.754	96.384	39.5	11.8	3.9	3.9	3.9	3.9	3.9	3.9	3.9	3.9	3.9	11.8	11.8	3.9	427.74
446	2010-04-17 16:10:00	5290	13.1	13	14.457	15.509	13.233	14.505	13.425	13.834	13.546	13.522	13.473	14.745	13.04	12.968	13.112	13.59		92.5	93.5	65.113	53.121	91.272	65.77	87.264	90.574	94.292	93.571	94.445	60.453	99.038	97.754	96.384		11.8	3.9	11.8	3.9	3.9	3.9	3.9	3.9	11.8	3.9	3.9	11.8	3.9
447	2010-04-17 16:20:00	5300	13.1	13	14.409	15.414	13.257	14.481	13.449	13.834	13.546	13.522	13.473	14.697	13.04	12.968	13.137	13.61		92.6	93.5	68.26	56.832	91.634	67.747	90.477	90.979	94.55	94.069	94.359	63.392	98.998	97.754	96.391		3.9	3.9	3.9	3.9	3.9	3.9	3.9	3.9	3.9	3.9	11.8	11.8	3.9
448	2010-04-17 16:30:00	5310	13.1	13	14.433	15.438	13.257	14.505	13.449	13.834	13.546	13.546	13.473	14.745	13.04	12.944	13.112	13.56	17.28	92.5	93.5	65.954	59.301	91.323	66.75	88.612	90.619	94.249	93.556	94.402	63.6	99.038	97.665	96.363	43.33	11.8	3.9	11.8	3.9	3.9	3.9	3.9	3.9	3.9	3.9	11.8	11.8	3.9	405.91
449	2010-04-17 16:40:00	5320	13.1	13	14.409	15.366	13.257	14.505	13.449	13.858	13.546	13.546	13.473	14.697	13.016	12.968	13.112	13.61		92.1	93.5	67.29	58.522	91.345	68.36	89.298	90.67	94.507	93.903	94.316	64.248	99.031	97.713	96.342		11.8	3.9	11.8	3.9	3.9	3.9	3.9	3.9	3.9	3.9	11.8	11.8	3.9
450	2010-04-17 16:50:00	5330	13.1	13	14.433	15.342	13.257	14.481	13.425	13.834	13.546	13.522	13.473	14.721	13.016	12.968	13.112	13.61		92.2	93.5	65.813	56.011	91.1	66.913	87.264	90.979	94.249	93.723	94.316	62.564	99.031	97.713	96.363		11.8	3.9	3.9	3.9	3.9	3.9	3.9	3.9	11.8	3.9	11.8	11.8	3.9
451	2010-04-17 17:00:00	5340	13.1	13	14.433	15.366	13.257	14.505	13.425	13.834	13.546	13.522	13.473	14.721	13.04	12.968	13.112	13.59	16.92	92.4	93.5	65.391	56.915	91.123	66.834	87.52	91.069	94.442	93.636	94.316	62.765	99.038	97.713	96.342	49.96	11.8	3.9	3.9	3.9	3.9	3.9	3.9	3.9	11.8	3.9	11.8	11.8	3.9	354.41
452	2010-04-17 17:10:00	5350	13.1	13	14.361	15.414	13.281	14.433	13.425	13.834	13.546	13.522	13.473	14.601	13.04	12.992	13.137	13.61		92.7	93.5	69.87	59.533	91.596	69.199	90.65	91.895	94.679	94.199	94.402	65.336	99.038	97.761	96.391		11.8	3.9	3.9	3.9	3.9	3.9	3.9	3.9	3.9	3.9	11.8	11.8	3.9
453	2010-04-17 17:20:00	5360	13.1	13	14.337	15.485	13.257	14.409	13.401	13.786	13.546	13.497	13.473	14.601	13.064	12.992	13.112	13.61		92.6	93.5	67.666	59.22	91.479	68.838	87.63	88.511	94.593	93.369	94.531	65.449	99.085	97.802	96.405		11.8	3.9	3.9	3.9	3.9	3.9	3.9	3.9	11.8	3.9	11.8	11.8	3.9
454	2010-04-17 17:30:00	5370	13.1	13	14.385	15.509	13.257	14.433	13.425	13.858	13.546	13.546	13.473	14.649	13.04	12.992	13.137	13.59	17.24	92.1	93.5	68.504	59.989	91.323	69.035	88.422	91.701	94.399	94.119	94.402	66.216	99.038	97.761	96.411	54.64	11.8	3.9	3.9	3.9	3.9	3.9	3.9	3.9	3.9	3.9	11.8	11.8	3.9	371.17
455	2010-04-17 17:40:00	5380	13.1	13	14.385	15.533	13.257	14.433	13.425	13.834	13.546	13.522	13.473	14.649	13.04	12.944	13.112	13.61		92	93.5	68.806	61.454	90.944	69.583	87.357	90.754	94.205	93.701	94.359	66.356	99.079	97.665	96.363		11.8	3.9	3.9	3.9	3.9	3.9	3.9	3.9	11.8	3.9	11.8	11.8	3.9
456	2010-04-17 17:50:00	5390	13.1	13	14.385	15.509	13.281	14.433	13.425	13.858	13.546	13.522	13.473	14.649	13.04	12.968	13.137	13.61		92.6	93.5	69.163	63.328	91.24	70.4	87.543	90.963	94.378	93.636	94.337	67.556	99.079	97.713	96.37		11.8	3.9	3.9	3.9	3.9	3.9	3.9	3.9	11.8	3.9	11.8	11.8	3.9
457	2010-04-17 18:00:00	5400	13.1	13	14.457	15.485	13.257	14.505	13.425	13.858	13.546	13.546	13.473	14.745	13.064	12.944	13.112	13.59	17.62	92.3	93.5	69.614	64.724	90.921	70.902	86.563	89.992	94.292	93.185	94.359	68.1	99.085	97.583	96.342	57	11.8	3.9	11.8	3.9	3.9	3.9	3.9	3.9	3.9	3.9	11.8	11.8	3.9	382.15
458	2010-04-17 18:10:00	5410	13.1	13	14.457	15.509	13.257	14.505	13.449	13.858	13.546	13.57	13.473	14.697	13.064	12.992	13.137	13.61		92.3	93.5	70.323	65.069	91.189	71.738	89.161	89.992	94.421	93.866	94.272	68.863	99.085	97.679	96.349		11.8	3.9	11.8	3.9	3.9	3.9	3.9	3.9	11.8	3.9	11.8	11.8	3.9
459	2010-04-17 18:20:00	5420	13.1	13	14.505	15.533	13.257	14.553	13.449	13.858	13.546	13.57	13.473	14.792	13.064	12.968	13.137	13.61		92.4	93.5	70.114	64.647	90.966	71.262	86.357	88.252	94.227	93.518	94.316	68.743	99.106	97.59	96.307		11.8	3.9	3.9	3.9	3.9	3.9	3.9	3.9	11.8	3.9	11.8	11.8	3.9
460	2010-04-17 18:30:00	5430	13.1	13	14.457	15.509	13.281	14.505	13.449	13.858	13.546	13.546	13.473	14.721	13.088	12.992	13.137	13.61	17.46	92.7	93.5	70.486	64.984	91.552	72.034	88.243	89.492	94.507	93.381	94.316	69.225	99.133	97.638	96.328	58.01	11.8	3.9	3.9	3.9	3.9	3.9	3.9	3.9	3.9	3.9	11.8	11.8	3.9	303.6
461	2010-04-17 18:40:00	5440	13.1	13	14.529	15.533	13.257	14.577	13.449	13.882	13.546	13.57	13.473	14.816	13.064	12.992	13.137	13.71		92.3	93.5	70.445	65.554	91.011	71.725	86.943	90.406	94.292	93.518	94.337	69.105	99.126	97.638	96.328		11.8	3.9	3.9	3.9	3.9	3.9	3.9	3.9	11.8	3.9	11.8	11.8	3.9
462	2010-04-17 18:50:00	5450	13.1	13	14.505	15.533	13.281	14.553	13.473	13.882	13.546	13.57	13.473	14.792	13.064	12.992	13.137	13.59		91.8	93.5	70.875	65.893	91.129	72.311	89.327	90.901	94.054	93.627	94.186	69.704	99.106	97.596	96.328		11.8	3.9	11.8	3.9	3.9	3.9	3.9	3.9	11.8	3.9	11.8	11.8	3.9
463	2010-04-17 19:00:00	5460	13.1	13	14.409	15.509	13.281	14.481	13.449	13.882	13.546	13.546	13.473	14.649	13.064	12.992	13.137	13.61	16.88	92.5	93.5	71.262	66.171	91.285	72.965	87.943	89.612	94.27	93.989	94.337	70.278	99.106	97.638	96.349	60.97	11.8	3.9	3.9	3.9	3.9	3.9	3.9	3.9	11.8	3.9	11.8	11.8	3.9	184.42
464	2010-04-17 19:10:00	5470	13.1	13	14.361	15.461	13.281	14.457	13.449	13.906	13.546	13.546	13.473	14.577	13.064	12.992	13.137	13.56		91.6	93.5	72.328	66.022	91.196	73.492	88.52	91.356	94.162	94.119	94.229	71.294	99.106	97.638	96.37		11.8	3.9	11.8	3.9	3.9	3.9	3.9	3.9	11.8	3.9	11.8	11.8	3.9
465	2010-04-17 19:20:00	5480	13.1	13	14.29	15.414	13.281	14.409	13.449	13.882	13.546	13.546	13.473	14.457	13.064	12.992	13.137	13.61		92.2	93.5	73.114	66.547	91.24	74.434	90.116	91.796	94.356	94.335	94.337	72.159	99.085	97.679	96.37		11.8	3.9	11.8	3.9	3.9	3.9	3.9	3.9	3.9	3.9	11.8	11.8	3.9
466	2010-04-17 19:30:00	5490	13.1	13	14.242	15.318	13.281	14.337	13.425	13.882	13.57	13.522	13.473	14.385	13.064	12.992	13.137	13.61	16	92.6	93.5	73.555	67.481	91.463	75.311	90.155	92.151	94.685	94.458	94.445	73.796	99.085	97.699	96.391	68.37	11.8	3.9	3.9	3.9	3.9	3.9	3.9	3.9	11.8	3.9	11.8	11.8	3.9	91.9
467	2010-04-17 19:40:00	5500	13.1	13	14.218	15.318	13.281	14.314	13.425	13.882	13.546	13.522	13.497	14.337	13.064	13.016	13.137	13.61		92.5	93.5	73.762	67.704	91.463	75.593	90.335	92.04	94.614	94.501	94.451	73.733	99.085	97.727	96.391		11.8	3.9	3.9	3.9	3.9	3.9	3.9	3.9	3.9	3.9	11.8	11.8	3.9
468	2010-04-17 19:50:00	5510	13.1	13	14.194	15.27	13.281	14.29	13.425	13.858	13.57	13.522	13.497	14.337	13.064	13.016	13.137	13.61		92.7	93.5	73.519	69.903	91.463	75.562	89.018	91.5	94.857	94.672	94.58	73.283	99.085	97.768	96.432		11.8	3.9	3.9	3.9	3.9	3.9	3.9	3.9	3.9	3.9	11.8	11.8	3.9
469	2010-04-17 20:00:00	5520	13.1	13	14.266	15.27	13.257	14.337	13.425	13.858	13.546	13.546	13.497	14.457	13.088	12.992	13.137	13.61	15.17	92	93.5	73.454	71.832	91.056	74.813	87.357	90.309	94.292	94.442	94.494	73.81	99.133	97.761	96.432	76.1	11.8	3.9	11.8	3.9	3.9	3.9	3.9	3.9	11.8	3.9	11.8	11.8	3.9	35.32
470	2010-04-17 20:10:00	5530	13.1	13	14.337	15.223	13.281	14.385	13.449	13.882	13.546	13.546	13.497	14.553	13.064	12.992	13.137	13.61		91.9	93.5	73.389	72.709	90.972	75.164	87.013	90.901	94.162	94.378	94.408	73.882	99.126	97.761	96.432		3.9	3.9	3.9	3.9	3.9	3.9	3.9	3.9	11.8	3.9	11.8	11.8	3.9
471	2010-04-17 20:20:00	5540	13.1	13	14.361	15.199	13.281	14.409	13.449	13.906	13.546	13.546	13.497	14.553	13.088	12.992	13.137	13.59		91.4	93.5	73.473	72.919	90.748	75.325	86.85	90.412	93.773	94.162	94.365	74.014	99.133	97.74	96.432		11.8	3.9	11.8	3.9	3.9	3.9	3.9	3.9	11.8	3.9	11.8	11.8	3.9
472	2010-04-17 20:30:00	5550	13.1	13	14.337	15.151	13.281	14.409	13.473	13.906	13.546	13.57	13.497	14.553	13.088	12.992	13.161	13.61	14.74	91.6	93.5	73.521	72.508	91.039	75.612	88.434	90.773	93.599	94.233	94.236	74.252	99.133	97.72	96.439	79.91	11.8	3.9	3.9	3.9	3.9	3.9	3.9	3.9	3.9	3.9	11.8	11.8	3.9	8.45
473	2010-04-17 20:40:00	5560	13.1	13	14.337	15.079	13.281	14.409	13.449	13.906	13.57	13.57	13.497	14.553	13.064	12.992	13.137	13.61		91.5	93.5	73.865	73.029	91.017	75.795	86.756	90.683	93.866	94.341	94.322	74.383	99.126	97.74	96.432		11.8	3.9	11.8	3.9	3.9	3.9	3.9	3.9	3.9	3.9	11.8	11.8	3.9
474	2010-04-17 20:50:00	5570	13.1	13	14.337	15.031	13.281	14.385	13.449	13.882	13.546	13.57	13.497	14.505	13.088	13.016	13.161	13.69		91.4	93.5	73.733	73.95	91.062	75.972	86.896	89.907	93.816	94.449	94.343	74.716	99.133	97.768	96.439		11.8	3.9	3.9	3.9	3.9	3.9	3.9	3.9	3.9	3.9	11.8	11.8	3.9
475	2010-04-17 21:00:00	5580	13.1	13	14.29	15.008	13.305	14.385	13.473	13.906	13.57	13.57	13.497	14.457	13.088	13.016	13.161	13.71	14.51	91.4	93.5	73.882	73.707	91.157	76.154	86.809	90.321	93.736	94.449	94.236	74.759	99.133	97.768	96.46	81.3	11.8	3.9	11.8	3.9	3.9	3.9	3.9	3.9	3.9	3.9	11.8	11.8	3.9	0
476	2010-04-17 21:10:00	5590	13.1	13	14.337	14.96	13.281	14.409	13.473	13.906	13.57	13.57	13.497	14.529	13.088	13.016	13.161	13.61		91.2	93.5	74.735	74.095	90.972	76.418	86.621	89.229	93.692	94.384	94.236	75.532	99.133	97.768	96.439		11.8	3.9	11.8	3.9	3.9	3.9	3.9	3.9	3.9	3.9	11.8	11.8	3.9
477	2010-04-17 21:20:00	5600	13.1	13	14.361	14.936	13.281	14.409	13.473	13.906	13.57	13.57	13.497	14.553	13.088	13.016	13.161	13.66		91.6	93.5	75.054	73.852	91.106	76.754	86.785	89.275	93.692	94.384	94.322	75.563	99.133	97.768	96.46		11.8	3.9	3.9	3.9	3.9	3.9	3.9	3.9	11.8	3.9	11.8	11.8	3.9
478	2010-04-17 21:30:00	5610	13.2	13	14.409	14.912	13.281	14.433	13.473	13.93	13.57	13.57	13.497	14.577	13.088	12.992	13.161	13.69	14.29	91.6	93.5	75.142	73.794	90.972	76.914	87.81	90.463	93.888	94.039	94.279	75.229	99.092	97.679	96.439	82.45	11.8	3.9	3.9	3.9	3.9	3.9	3.9	3.9	11.8	3.9	11.8	11.8	3.9	0
479	2010-04-17 21:40:00	5620	13.2	13	14.385	14.912	13.281	14.433	13.473	13.93	13.57	13.57	13.497	14.577	13.088	12.992	13.161	13.59		91.8	93.5	74.928	73.874	91.017	76.63	87.043	90.146	93.822	94.233	94.322	75.307	99.133	97.679	96.439		11.8	3.9	11.8	3.9	3.9	3.9	3.9	3.9	11.8	3.9	11.8	11.8	3.9
480	2010-04-17 21:50:00	5630	13.1	13	14.385	14.888	13.281	14.433	13.473	13.93	13.57	13.57	13.497	14.553	13.088	13.016	13.161	13.66		91.3	93.5	74.77	74.292	91.106	76.681	86.785	90.282	93.996	94.406	94.322	75.459	99.133	97.727	96.46		11.8	3.9	11.8	3.9	3.9	3.9	3.9	3.9	3.9	3.9	11.8	11.8	3.9
481	2010-04-17 22:00:00	5640	13.1	13	14.361	14.864	13.305	14.409	13.473	13.954	13.57	13.57	13.497	14.553	13.088	13.016	13.161	13.69	14.17	91.8	93.5	74.582	75.025	91.202	76.831	88.732	91.099	93.779	94.298	94.3	75.354	99.092	97.727	96.481	83	11.8	3.9	3.9	3.9	3.9	3.9	3.9	3.9	3.9	3.9	11.8	11.8	3.9	0
482	2010-04-17 22:10:00	5650	13.2	13	14.337	14.864	13.305	14.385	13.449	13.93	13.57	13.57	13.497	14.481	13.088	13.016	13.161	13.66		91.4	93.5	74.34	75.103	91.224	76.904	87.2	91.25	93.974	94.427	94.387	75.549	99.133	97.727	96.481		11.8	3.9	11.8	3.9	3.9	3.9	3.9	3.9	11.8	3.9	11.8	11.8	3.9
483	2010-04-17 22:20:00	5660	13.2	13	14.29	14.864	13.305	14.361	13.449	13.906	13.57	13.546	13.497	14.457	13.088	13.016	13.161	13.69		92	93.5	74.515	74.946	91.313	77.028	87.083	90.638	94.039	94.55	94.43	75.804	99.133	97.768	96.481		11.8	3.9	3.9	3.9	3.9	3.9	3.9	3.9	3.9	3.9	11.8	11.8	3.9
484	2010-04-17 22:30:00	5670	13.2	13	14.337	14.84	13.305	14.385	13.473	13.93	13.57	13.57	13.497	14.481	13.088	13.016	13.161	13.71	14.24	91.6	93.5	75.023	74.52	91.291	77.264	86.972	90.869	93.866	94.427	94.408	75.965	99.133	97.768	96.481	82.26	11.8	3.9	3.9	3.9	3.9	3.9	3.9	3.9	3.9	3.9	11.8	11.8	3.9	0.29
485	2010-04-17 22:40:00	5680	13.2	13	14.337	14.816	13.305	14.385	13.473	13.93	13.57	13.57	13.497	14.505	13.088	13.016	13.161	13.61		92	93.5	75.101	73.722	91.291	77.444	87.089	90.078	93.996	94.556	94.408	75.658	99.133	97.768	96.523		11.8	3.9	3.9	3.9	3.9	3.9	3.9	3.9	11.8	3.9	11.8	11.8	3.9
486	2010-04-17 22:50:00	5690	13.2	13	14.361	14.792	13.281	14.409	13.473	13.93	13.57	13.57	13.497	14.529	13.088	13.016	13.161	13.71		91.7	93.5	75.159	74.484	91.151	77.321	87.089	90.621	93.757	94.255	94.365	75.741	99.133	97.768	96.502		11.8	3.9	11.8	3.9	3.9	3.9	3.9	3.9	3.9	3.9	11.8	11.8	3.9
487	2010-04-17 23:00:00	5700	13.2	13	14.314	14.816	13.305	14.385	13.473	13.93	13.57	13.57	13.497	14.481	13.064	13.016	13.161	13.71	14.41	92.9	93.5	74.94	74.621	91.447	77.29	89.532	91.83	94.449	94.47	94.451	75.653	99.045	97.768	96.523	80.2	11.8	3.9	3.9	3.9	3.9	3.9	3.9	3.9	11.8	3.9	11.8	11.8	3.9	0
488	2010-04-17 23:10:00	5710	13.2	13	14.266	14.792	13.305	14.337	13.449	13.906	13.594	13.546	13.497	14.409	13.04	13.016	13.161	13.61		93.1	93.5	74.825	74.668	91.625	77.818	90.746	91.668	94.778	94.636	94.58	75.56	99.038	97.788	96.523		11.8	3.9	3.9	3.9	3.9	3.9	3.9	3.9	3.9	3.9	11.8	11.8	3.9
489	2010-04-17 23:20:00	5720	13.2	13	14.242	14.745	13.305	14.314	13.425	13.906	13.57	13.546	13.497	14.361	13.064	13.04	13.161	13.66		92.6	93.5	74.977	74.843	91.78	78.4	89.52	92.113	94.664	94.7	94.623	75.811	99.065	97.816	96.523		11.8	3.9	3.9	3.9	3.9	3.9	3.9	3.9	3.9	3.9	11.8	11.8	3.9
490	2010-04-17 23:30:00	5730	13.1	13	14.218	14.697	13.305	14.29	13.425	13.906	13.57	13.546	13.497	14.361	13.064	13.016	13.161	13.66	14.58	92.3	93.5	74.815	74.623	91.647	78.522	88.007	91.935	94.535	94.743	94.666	75.941	99.085	97.85	96.544	77.41	11.8	3.9	11.8	3.9	3.9	3.9	3.9	3.9	11.8	3.9	11.8	11.8	3.9	0
491	2010-04-17 23:40:00	5740	13.2	13	14.218	14.673	13.305	14.29	13.449	13.882	13.57	13.57	13.497	14.337	13.088	13.016	13.161	13.61		91.9	93.5	74.474	74.539	91.647	78.852	87.456	90.496	94.169	94.793	94.58	75.936	99.133	97.85	96.565		11.8	3.9	3.9	3.9	3.9	3.9	3.9	3.9	3.9	3.9	11.8	11.8	3.9
492	2010-04-17 23:50:00	5750	13.2	13	14.194	14.649	13.305	14.266	13.473	13.882	13.57	13.57	13.497	14.337	13.088	13.016	13.161	13.61		91.5	93.5	74.443	74.561	91.602	78.898	87.369	90.812	94.255	94.793	94.537	76.066	99.133	97.87	96.565		11.8	3.9	11.8	3.9	3.9	3.9	3.9	3.9	3.9	3.9	11.8	11.8	3.9
493	2010-04-18	5760	13.2	13	14.218	14.601	13.305	14.266	13.473	13.882	13.57	13.57	13.497	14.337	13.112	13.016	13.161	13.69	14.51	91.6	93.5	75.13	74.208	91.38	78.923	87.229	89.885	94.039	94.728	94.537	77.023	99.14	97.891	96.565	76.9	3.9	3.9	11.8	3.9	3.9	3.9	3.9	3.9	3.9	3.9	11.8	11.8	3.9	0
494	2010-04-18 00:10:00	5770	13.2	13	14.194	14.553	13.305	14.242	13.497	13.93	13.57	13.57	13.497	14.337	13.112	12.992	13.161	13.61		91.6	93.5	75.881	74.673	91.246	79.145	87.142	90.101	93.888	94.427	94.451	77.331	99.14	97.843	96.544		11.8	3.9	3.9	3.9	3.9	3.9	3.9	3.9	11.8	3.9	11.8	11.8	3.9
495	2010-04-18 00:20:00	5780	13.2	13	14.194	14.529	13.305	14.242	13.497	13.93	13.594	13.57	13.497	14.314	13.064	13.016	13.185	13.74		91.8	93.5	76.296	74.747	91.291	79.398	89.629	91.63	94.434	94.513	94.451	77.711	99.045	97.85	96.55		11.8	3.9	11.8	3.9	3.9	3.9	3.9	3.9	11.8	3.9	11.8	11.8	3.9
496	2010-04-18 00:30:00	5790	13.2	13	14.17	14.481	13.305	14.218	13.449	13.93	13.57	13.57	13.497	14.266	13.088	13.016	13.161	13.61	13.99	92.4	93.5	76.91	74.343	91.558	79.796	87.735	91.429	94.298	94.642	94.537	78.948	99.133	97.87	96.544	80.92	11.8	3.9	3.9	3.9	3.9	3.9	3.9	3.9	3.9	3.9	11.8	11.8	3.9	0
497	2010-04-18 00:40:00	5800	13.2	13	14.146	14.457	13.305	14.194	13.473	13.93	13.57	13.57	13.497	14.218	13.064	13.016	13.161	13.71		92.3	93.5	77.24	74.706	91.514	80.041	89.304	91.986	94.556	94.642	94.537	79.544	99.085	97.85	96.565		3.9	3.9	11.8	3.9	3.9	3.9	3.9	3.9	11.8	3.9	11.8	11.8	3.9
498	2010-04-18 00:50:00	5810	13.2	13	14.098	14.433	13.305	14.17	13.449	13.906	13.57	13.57	13.497	14.17	13.088	13.016	13.161	13.74		92.5	93.5	77.537	74.201	91.602	80.411	87.735	91.98	94.212	94.771	94.602	79.886	99.133	97.891	96.565		11.8	3.9	11.8	3.9	3.9	3.9	3.9	3.9	3.9	3.9	11.8	11.8	3.9
499	2010-04-18 01:00:00	5820	13.2	13	14.074	14.433	13.305	14.146	13.473	13.906	13.57	13.546	13.497	14.146	13.04	13.016	13.161	13.71	13.47	92.5	93.5	77.635	74.544	91.691	80.581	90.595	92.555	94.642	94.722	94.602	80.081	98.998	97.85	96.565	85.5	11.8	3.9	3.9	3.9	3.9	3.9	3.9	3.9	11.8	3.9	11.8	11.8	3.9	0
500	2010-04-18 01:10:00	5830	13.2	13	14.074	14.409	13.305	14.146	13.473	13.882	13.57	13.546	13.497	14.146	12.992	12.992	13.161	13.74		93.5	93.5	77.43	74.091	91.935	80.83	91.868	92.769	94.9	94.893	94.73	80.381	98.943	97.843	96.565		11.8	3.9	3.9	3.9	3.9	3.9	3.9	3.9	11.8	3.9	11.8	11.8	3.9
501	2010-04-18 01:20:00	5840	13.2	13	14.074	14.385	13.305	14.122	13.449	13.882	13.57	13.546	13.497	14.146	12.992	12.992	13.161	13.71		93.6	93.5	78.451	73.716	92.222	81.222	92.26	92.945	95.113	94.893	94.88	80.556	98.943	97.884	96.565		11.8	3.9	3.9	3.9	3.9	3.9	3.9	3.9	11.8	3.9	11.8	11.8	3.9
502	2010-04-18 01:30:00	5850	13.2	13	14.05	14.385	13.305	14.098	13.401	13.858	13.57	13.546	13.497	14.098	13.04	13.016	13.161	13.61	13.44	93.6	94	78.851	73.637	92.398	81.118	89.605	92.322	95.007	94.765	94.944	80.62	99.099	97.953	96.606	86.72	11.8	3.9	11.8	3.9	3.9	3.9	3.9	3.9	3.9	3.9	11.8	11.8	3.9	0
503	2010-04-18 01:40:00	5860	13.1	13	14.002	14.361	13.281	14.05	13.425	13.858	13.546	13.546	13.497	14.05	13.064	13.04	13.185	13.61		92.6	94	79.144	73.34	91.907	81.454	90.064	92.587	94.765	94.893	94.795	80.709	99.045	97.939	96.613		11.8	3.9	3.9	3.9	3.9	3.9	3.9	3.9	11.8	3.9	11.8	11.8	3.9
504	2010-04-18 01:50:00	5870	13.2	13	13.978	14.361	13.281	14.026	13.425	13.834	13.57	13.522	13.497	14.026	13.04	13.016	13.185	13.61		92.3	94	79.291	73.34	91.463	81.819	89.702	92.624	94.942	94.844	94.709	80.804	99.018	97.932	96.613		11.8	3.9	3.9	3.9	3.9	3.9	3.9	3.9	3.9	3.9	11.8	11.8	3.9
505	2010-04-18 02:00:00	5880	13.2	13	13.954	14.337	13.281	14.002	13.449	13.834	13.57	13.522	13.497	14.002	13.016	13.016	13.161	13.61	13.34	92	94	79.411	74.156	91.196	82.133	90.206	92.624	94.857	94.822	94.709	80.898	99.011	97.973	96.606	87	3.9	3.9	11.8	3.9	3.9	3.9	3.9	3.9	3.9	3.9	11.8	11.8	3.9	0
506	2010-04-18 02:10:00	5890	13.1	13	13.93	14.314	13.281	13.954	13.449	13.834	13.57	13.522	13.497	13.978	13.04	13.016	13.161	13.69		91.5	94	79.179	73.623	90.771	82.294	89.685	92.713	94.556	94.801	94.623	81.041	99.079	97.973	96.606		11.8	3.9	3.9	3.9	3.9	3.9	3.9	3.9	11.8	3.9	11.8	11.8	3.9
507	2010-04-18 02:20:00	5900	13.2	13	13.93	14.314	13.305	13.954	13.425	13.81	13.57	13.497	13.497	13.978	13.016	12.992	13.161	13.61		92.2	94	79.431	73.94	90.978	82.466	89.611	92.574	94.814	94.687	94.559	81.091	98.991	97.946	96.606		11.8	3.9	3.9	3.9	3.9	3.9	3.9	3.9	3.9	3.9	11.8	11.8	3.9
508	2010-04-18 02:30:00	5910	13.1	13	13.906	14.29	13.305	13.93	13.449	13.81	13.57	13.497	13.497	13.954	13.016	12.992	13.161	13.71	12.62	91.7	94	79.451	73.697	90.867	82.51	91.06	92.618	94.728	94.709	94.451	81.061	98.991	97.946	96.585	89.09	3.9	3.9	3.9	3.9	3.9	3.9	3.9	3.9	11.8	3.9	11.8	11.8	3.9	0
509	2010-04-18 02:40:00	5920	13.2	13	13.882	14.266	13.305	13.906	13.425	13.81	13.57	13.522	13.497	13.954	12.992	12.992	13.161	13.69		92.2	94	79.471	74.273	90.799	82.651	91.099	92.882	94.857	94.672	94.473	81.011	98.943	97.966	96.606		11.8	3.9	3.9	3.9	3.9	3.9	3.9	3.9	3.9	3.9	11.8	11.8	3.9
510	2010-04-18 02:50:00	5930	13.1	13	13.882	14.266	13.305	13.882	13.425	13.786	13.546	13.522	13.497	13.93	12.992	12.992	13.161	13.71		91.6	94	79.672	74.247	90.575	82.743	91.5	92.634	94.657	94.629	94.451	81.13	98.984	97.966	96.585		3.9	3.9	11.8	3.9	3.9	3.9	3.9	3.9	3.9	3.9	11.8	11.8	3.9
511	2010-04-18 03:00:00	5940	13.1	13	13.858	14.266	13.281	13.858	13.401	13.762	13.546	13.497	13.497	13.906	13.04	12.992	13.161	13.61	11.85	91.4	94	79.416	74.563	89.983	82.689	90.329	92.429	94.335	94.537	94.365	81.174	99.079	97.987	96.585	91	11.8	3.9	11.8	3.9	3.9	3.9	3.9	3.9	3.9	3.9	11.8	11.8	3.9	0
512	2010-04-18 03:10:00	5950	13.1	13	13.81	14.266	13.281	13.858	13.401	13.762	13.57	13.522	13.497	13.906	13.016	12.992	13.161	13.71		92	94	79.002	73.983	90.073	82.64	90.734	92.694	94.384	94.436	94.214	80.926	98.93	97.966	96.565		11.8	3.9	11.8	3.9	3.9	3.9	3.9	3.9	3.9	3.9	11.8	11.8	3.9
513	2010-04-18 03:20:00	5960	13.1	13	13.81	14.266	13.305	13.882	13.401	13.786	13.57	13.497	13.497	13.93	12.992	12.992	13.161	13.59		90.9	94	78.597	73.93	90.079	83.084	89.491	93.117	94.513	94.58	94.322	80.583	98.943	97.966	96.565		11.8	3.9	11.8	3.9	3.9	3.9	3.9	3.9	11.8	3.9	11.8	11.8	3.9
514	2010-04-18 03:30:00	5970	13.1	13	13.858	14.242	13.281	13.882	13.401	13.762	13.57	13.497	13.497	13.93	13.016	12.968	13.161	13.69	11.62	91.6	94	78.962	73.608	89.779	82.401	88.37	92.738	94.384	94.623	94.322	80.658	99.031	98	96.565	90.62	11.8	3.9	11.8	3.9	3.9	3.9	3.9	3.9	3.9	3.9	11.8	11.8	3.9	0
515	2010-04-18 03:40:00	5980	13.1	13	13.834	14.242	13.281	13.858	13.425	13.762	13.546	13.497	13.473	13.906	13.064	12.992	13.161	13.61		90.9	94	79.159	74.11	89.666	82.469	90.335	92.562	93.816	94.365	94.057	80.628	99.005	98.007	96.544		11.8	3.9	3.9	3.9	3.9	3.9	3.9	3.9	11.8	3.9	11.8	11.8	3.9
516	2010-04-18 03:50:00	5990	13.1	13	13.834	14.242	13.281	13.834	13.425	13.738	13.546	13.497	13.497	13.882	13.016	12.992	13.161	13.59		90.9	94	79.385	74.505	89.756	82.586	91.21	92.379	93.686	94.322	93.955	80.672	98.93	97.987	96.565		3.9	3.9	11.8	3.9	3.9	3.9	3.9	3.9	3.9	3.9	11.8	11.8	3.9
517	2010-04-18 04:00:00	6000	13.1	13	13.786	14.218	13.281	13.81	13.401	13.714	13.546	13.497	13.473	13.882	12.992	12.992	13.161	13.59	11.51	90.8	93.5	79.425	74.316	89.983	82.654	91.048	92.24	93.447	94.279	93.884	80.722	98.943	98.007	96.523	90	11.8	3.9	11.8	3.9	3.9	3.9	3.9	3.9	11.8	3.9	11.8	11.8	3.9	0
518	2010-04-18 04:10:00	6010	13.1	13	13.786	14.218	13.281	13.762	13.377	13.69	13.546	13.497	13.473	13.834	13.016	12.992	13.137	13.61		91	93.5	79.501	74.5	90.028	82.643	90.593	92.521	93.294	94.279	93.797	80.786	98.991	97.987	96.432		11.8	3.9	11.8	3.9	3.9	3.9	3.9	3.9	3.9	3.9	11.8	11.8	3.9
519	2010-04-18 04:20:00	6020	13.1	13	13.762	14.194	13.257	13.738	13.377	13.69	13.546	13.497	13.449	13.834	13.016	12.992	13.137	13.56		90.7	93.5	79.345	74.496	89.886	82.881	91.176	92.366	93.272	94.149	93.574	80.736	98.91	97.966	96.349		11.8	3.9	3.9	3.9	3.9	3.9	3.9	3.9	3.9	3.9	11.8	11.8	3.9
520	2010-04-18 04:30:00	6030	13.1	13	13.762	14.194	13.257	13.738	13.377	13.69	13.546	13.473	13.473	13.834	12.992	12.992	13.137	13.56	11.08	91.1	93.5	78.941	74.548	89.977	82.808	91.287	92.763	93.207	94.143	93.623	80.761	98.943	98.007	96.349	91.32	11.8	3.9	3.9	3.9	3.9	3.9	3.9	3.9	11.8	3.9	11.8	11.8	3.9	0
521	2010-04-18 04:40:00	6040	13.1	13	13.69	14.17	13.257	13.738	13.377	13.69	13.546	13.497	13.473	13.81	12.944	12.944	13.137	13.66		91.4	93.5	78.648	74.386	90.203	82.344	91.265	93.048	93.512	94.279	93.71	80.607	98.849	97.953	96.411		11.8	3.9	11.8	3.9	3.9	3.9	3.9	3.9	3.9	3.9	11.8	11.8	3.9
522	2010-04-18 04:50:00	6050	13.1	13	13.69	14.17	13.257	13.738	13.377	13.69	13.546	13.497	13.473	13.81	12.944	12.944	13.137	13.59		91.5	93.5	78.42	74.175	90.157	81.927	92.042	93.048	93.338	94.3	93.797	80.407	98.869	97.973	96.432		11.8	3.9	3.9	3.9	3.9	3.9	3.9	3.9	11.8	3.9	11.8	11.8	3.9
523	2010-04-18 05:00:00	6060	13.1	13	13.594	14.17	13.233	13.738	13.353	13.666	13.522	13.473	13.473	13.786	12.92	12.944	13.112	13.56	10.48	91.5	93.5	78.171	74.412	90.196	81.557	92.124	92.647	93.331	94.229	93.754	80.177	98.842	97.953	96.174	93.3	11.8	3.9	3.9	3.9	3.9	3.9	3.9	3.9	11.8	3.9	11.8	11.8	3.9	0
524	2010-04-18 05:10:00	6070	13.1	13	13.57	14.17	13.209	13.714	13.353	13.618	13.497	13.449	13.449	13.762	12.92	12.944	13.112	13.54		91.2	93.5	78.216	74.438	90.145	81.255	92.102	92.92	93.063	94.223	93.704	79.947	98.842	97.994	95.964		11.8	3.9	3.9	3.9	3.9	3.9	3.9	3.9	3.9	3.9	11.8	11.8	3.9
525	2010-04-18 05:20:00	6080	13.1	13	13.522	14.146	13.209	13.714	13.353	13.642	13.497	13.449	13.449	13.738	12.92	12.944	13.112	13.51		91.3	93.5	78.181	74.381	90.145	81.132	92.191	93.079	93.129	94.309	93.617	79.942	98.842	97.973	95.922		11.8	3.9	3.9	3.9	3.9	3.9	3.9	3.9	11.8	3.9	11.8	11.8	3.9
526	2010-04-18 05:30:00	6090	13.1	13	13.473	14.146	13.209	13.69	13.329	13.642	13.497	13.449	13.449	13.69	12.92	12.944	13.112	13.54	9.84	91.1	93.5	77.916	74.302	90.01	80.754	91.919	93.013	92.932	94.244	93.4	79.731	98.801	97.994	95.795	94.33	11.8	3.9	11.8	3.9	3.9	3.9	3.9	3.9	11.8	3.9	11.8	11.8	3.9	0
527	2010-04-18 05:40:00	6100	13.1	13	13.401	14.122	13.209	13.666	13.305	13.618	13.497	13.425	13.425	13.666	12.944	12.944	13.088	13.51		90.8	93.5	78.003	74.455	89.919	80.898	92.001	92.502	92.8	94.152	93.306	79.475	98.808	97.994	95.62		11.8	3.9	3.9	3.9	3.9	3.9	3.9	3.9	11.8	3.9	11.8	11.8	3.9
528	2010-04-18 05:50:00	6110	13	13	13.329	14.122	13.185	13.618	13.305	13.594	13.497	13.401	13.425	13.618	12.92	12.944	13.088	13.51		90.7	93.5	77.733	74.481	89.913	80.689	92.001	92.979	92.778	94.167	93.262	79.414	98.801	97.994	95.493		11.8	3.9	11.8	3.9	3.9	3.9	3.9	3.9	3.9	3.9	11.8	11.8	3.9
529	2010-04-18 06:00:00	6120	13	13	13.305	14.098	13.161	13.57	13.281	13.57	13.473	13.401	13.401	13.594	12.896	12.92	13.064	13.51	9.45	90.9	93.5	77.753	74.634	90.043	80.653	91.995	92.379	92.596	94.21	93.256	79.182	98.795	97.987	95.486	94.5	11.8	3.9	3.9	3.9	3.9	3.9	3.9	3.9	3.9	3.9	11.8	11.8	3.9	0
530	2010-04-18 06:10:00	6130	13	13	13.209	14.074	13.161	13.546	13.281	13.57	13.473	13.401	13.401	13.546	12.896	12.944	13.064	13.46		90.7	93.5	77.606	74.708	90.02	80.524	91.995	92.951	92.706	94.21	93.125	78.945	98.754	97.994	95.402		11.8	3.9	3.9	3.9	3.9	3.9	3.9	3.9	3.9	3.9	11.8	11.8	3.9
531	2010-04-18 06:20:00	6140	13	13	13.137	14.05	13.137	13.473	13.233	13.522	13.449	13.377	13.377	13.473	12.92	12.944	13.04	13.46		90.6	93	77.819	74.572	89.992	80.334	91.806	92.013	92.502	94.031	92.922	78.829	98.761	98.014	95.098		11.8	3.9	3.9	3.9	3.9	3.9	3.9	3.9	11.8	3.9	11.8	11.8	3.9
532	2010-04-18 06:30:00	6150	13	13	13.209	14.026	13.112	13.425	13.233	13.497	13.449	13.353	13.377	13.449	12.92	12.944	13.016	13.44	9.59	90.5	93	77.962	74.724	89.805	80.746	91.806	92.096	92.392	93.981	92.922	78.773	98.801	97.994	95.091	94.2	11.8	3.9	11.8	3.9	3.9	3.9	3.9	3.9	11.8	3.9	11.8	11.8	3.9	0.36
533	2010-04-18 06:40:00	6160	13	13	13.257	14.026	13.112	13.425	13.233	13.497	13.425	13.377	13.353	13.473	12.896	12.944	13.016	13.41		90.5	93	77.921	74.488	89.94	80.746	91.85	92.405	92.386	93.945	92.828	78.778	98.713	97.994	95.113		11.8	3.9	3.9	3.9	3.9	3.9	3.9	3.9	11.8	3.9	11.8	11.8	3.9
534	2010-04-18 06:50:00	6170	13	13	13.233	14.026	13.112	13.425	13.233	13.497	13.449	13.377	13.377	13.473	12.871	12.92	13.016	13.44		90.5	92.5	77.916	74.462	89.805	80.77	91.584	93.019	92.304	94.031	92.922	78.778	98.707	97.987	95.155		11.8	3.9	3.9	3.9	3.9	3.9	3.9	3.9	11.8	3.9	11.8	11.8	3.9
535	2010-04-18 07:00:00	6180	13	13	13.185	14.026	13.112	13.425	13.233	13.497	13.449	13.377	13.377	13.473	12.896	12.92	13.016	13.44	9.82	90.7	92.5	77.753	74.436	89.985	80.845	91.983	92.405	92.326	93.945	92.856	78.728	98.713	97.987	94.9	93.7	11.8	3.9	3.9	3.9	3.9	3.9	3.9	3.9	11.8	3.9	11.8	11.8	3.9	2.21
536	2010-04-18 07:10:00	6190	13	13	13.209	14.026	13.112	13.401	13.209	13.497	13.449	13.353	13.353	13.449	12.896	12.92	13.016	13.44		90.6	92.5	77.962	74.488	89.85	80.517	91.799	92.734	92.414	93.938	92.806	78.546	98.673	97.987	94.964		11.8	3.9	3.9	3.9	3.9	3.9	3.9	3.9	3.9	3.9	11.8	11.8	3.9
537	2010-04-18 07:20:00	6200	13	13	13.233	14.002	13.112	13.401	13.209	13.497	13.425	13.377	13.377	13.449	12.896	12.92	13.016	13.44		90.6	92.5	77.687	74.536	89.85	80.715	91.844	92.888	92.43	93.988	92.791	78.596	98.713	97.987	95.113		11.8	3.9	3.9	3.9	3.9	3.9	3.9	3.9	11.8	3.9	11.8	11.8	3.9
538	2010-04-18 07:30:00	6210	13	13	13.185	13.978	13.112	13.401	13.233	13.497	13.425	13.377	13.353	13.449	12.871	12.92	13.016	13.41	9.72	90.5	92.5	77.294	74.426	89.85	80.616	92.027	92.844	92.165	93.945	92.806	78.571	98.666	97.987	94.942	93.18	11.8	3.9	3.9	3.9	3.9	3.9	3.9	3.9	11.8	3.9	11.8	11.8	3.9	7.75
539	2010-04-18 07:40:00	6220	13	13	13.161	13.978	13.088	13.401	13.209	13.497	13.425	13.353	13.353	13.425	12.896	12.92	13.016	13.41		90.4	92.5	77.391	74.531	89.753	80.492	91.511	92.405	92.253	93.808	92.675	78.414	98.632	97.987	94.921		11.8	3.9	3.9	3.9	3.9	3.9	3.9	3.9	11.8	3.9	11.8	11.8	3.9
540	2010-04-18 07:50:00	6230	13	13	13.112	13.978	13.088	13.377	13.209	13.497	13.425	13.353	13.353	13.401	12.896	12.92	13.016	13.41		90.5	92.5	77.662	74.505	89.844	80.412	91.888	92.756	92.342	93.873	92.675	78.333	98.632	97.987	94.964		11.8	3.9	3.9	3.9	3.9	3.9	3.9	3.9	3.9	3.9	11.8	11.8	3.9
541	2010-04-18 08:00:00	6240	13	13	13.112	13.978	13.088	13.377	13.185	13.473	13.425	13.353	13.353	13.401	12.896	12.92	13.016	13.41	9.55	90.5	92.5	77.177	74.61	89.708	80.437	91.682	92.244	92.099	93.895	92.675	78.257	98.673	97.987	94.793	92.4	11.8	3.9	3.9	3.9	3.9	3.9	3.9	3.9	11.8	3.9	11.8	11.8	3.9	22.43
542	2010-04-18 08:10:00	6250	13	13	13.161	13.954	13.088	13.377	13.209	13.473	13.425	13.353	13.353	13.425	12.847	12.896	13.016	13.41		90.5	92.5	76.931	74.342	89.572	80.412	91.866	92.838	92.209	93.895	92.631	78.211	98.578	97.939	94.985		11.8	3.9	3.9	3.9	3.9	3.9	3.9	3.9	11.8	3.9	11.8	11.8	3.9
543	2010-04-18 08:20:00	6260	13	13	13.161	13.954	13.088	13.377	13.185	13.473	13.425	13.329	13.353	13.425	12.847	12.92	12.992	13.41		90.6	92.5	77.136	74.395	89.979	80.437	91.926	92.75	92.121	93.802	92.653	78.262	98.537	97.946	95		11.8	3.9	3.9	3.9	3.9	3.9	3.9	3.9	11.8	3.9	11.8	11.8	3.9
544	2010-04-18 08:30:00	6270	13	13	13.137	13.93	13.088	13.377	13.209	13.497	13.425	13.353	13.353	13.425	12.847	12.896	12.992	13.36	9.59	90.5	92.5	77.08	74.548	89.663	80.312	92.065	92.844	92.121	93.895	92.609	78.109	98.537	97.939	94.872	91.08	11.8	3.9	3.9	3.9	3.9	3.9	3.9	3.9	11.8	3.9	11.8	11.8	3.9	50.39
545	2010-04-18 08:40:00	6280	13	13	13.185	13.954	13.088	13.401	13.209	13.497	13.425	13.353	13.353	13.449	12.799	12.871	13.016	13.44		90.9	92.5	77.039	74.447	90.205	80.765	92.373	93.412	92.408	94.025	92.762	78.013	98.442	97.932	95.006		3.9	3.9	11.8	3.9	3.9	3.9	3.9	3.9	11.8	3.9	11.8	11.8	3.9
546	2010-04-18 08:50:00	6290	13	13	13.209	13.93	13.088	13.401	13.209	13.497	13.425	13.353	13.353	13.473	12.775	12.847	13.016	13.44		90.9	92.5	76.607	74.364	90.699	81.087	92.549	93.238	92.562	94.068	92.981	78.094	98.415	97.884	95.091		11.8	3.9	11.8	3.9	3.9	3.9	3.9	3.9	11.8	3.9	11.8	11.8	3.9
547	2010-04-18 09:00:00	6300	13	13	13.209	13.93	13.088	13.401	13.209	13.497	13.425	13.353	13.353	13.473	12.799	12.871	13.016	13.41	9.98	90.9	92.5	76.736	74.548	90.43	80.691	92.373	93.019	92.298	94.025	92.894	77.865	98.402	97.932	94.942	89	11.8	3.9	11.8	3.9	3.9	3.9	3.9	3.9	11.8	3.9	11.8	11.8	3.9	87.15
548	2010-04-18 09:10:00	6310	13	13	13.257	13.93	13.088	13.425	13.209	13.497	13.425	13.377	13.353	13.473	12.775	12.871	13.016	13.44		90.8	92.5	76.951	74.338	90.25	80.646	92.505	93.194	92.43	94.117	92.938	77.916	98.374	97.891	95.006		11.8	3.9	3.9	3.9	3.9	3.9	3.9	3.9	11.8	3.9	11.8	11.8	3.9
549	2010-04-18 09:20:00	6320	13	13	13.281	13.93	13.088	13.425	13.233	13.497	13.425	13.377	13.377	13.497	12.799	12.871	13.016	13.44		90.6	92.5	76.802	74.259	89.844	80.248	92.512	93.107	92.386	94.074	92.966	77.769	98.402	97.891	94.942		11.8	3.9	3.9	3.9	3.9	3.9	3.9	3.9	11.8	3.9	11.8	11.8	3.9
550	2010-04-18 09:30:00	6330	13	13	13.305	13.954	13.112	13.473	13.233	13.497	13.425	13.353	13.377	13.522	12.799	12.847	13.016	13.44	10.88	90.4	92.5	75.957	74.369	89.623	80.93	92.203	92.866	92.099	94.003	92.922	77.723	98.442	97.884	95.049	85.96	11.8	3.9	3.9	3.9	3.9	3.9	3.9	3.9	11.8	3.9	11.8	11.8	3.9	134.45
551	2010-04-18 09:40:00	6340	13	13	13.377	13.954	13.112	13.497	13.233	13.522	13.425	13.377	13.353	13.57	12.823	12.871	13.04	13.44		90.6	92.5	76.411	74.369	90.121	81.306	92.071	93.048	92.694	94.031	92.762	77.656	98.388	97.891	95.225		11.8	3.9	3.9	3.9	3.9	3.9	3.9	3.9	3.9	3.9	11.8	11.8	3.9
552	2010-04-18 09:50:00	6350	13	13	13.401	13.954	13.137	13.522	13.233	13.546	13.449	13.401	13.377	13.594	12.727	12.823	13.064	13.49		90.9	92.5	75.744	74.342	90.352	81.78	92.358	93.468	93.269	94.167	93.206	77.865	98.259	97.837	95.444		11.8	3.9	3.9	3.9	3.9	3.9	3.9	3.9	11.8	3.9	11.8	11.8	3.9
553	2010-04-18 10:00:00	6360	13	13	13.497	13.954	13.137	13.546	13.257	13.57	13.449	13.401	13.377	13.642	12.727	12.823	13.064	13.46	12.15	91.2	93	76.074	74.421	90.127	82.031	93	93.497	93.574	94.296	93.511	78.003	98.3	97.837	95.634	81.9	11.8	3.9	11.8	3.9	3.9	3.9	3.9	3.9	11.8	3.9	11.8	11.8	3.9	227.83
554	2010-04-18 10:10:00	6370	13	13	13.594	13.978	13.161	13.594	13.281	13.594	13.449	13.425	13.401	13.69	12.751	12.847	13.088	13.54		90.5	93	76.327	73.53	90.291	83.14	93.093	93.438	93.4	94.324	93.496	77.579	98.307	97.823	95.747		11.8	3.9	3.9	3.9	3.9	3.9	3.9	3.9	11.8	3.9	11.8	11.8	3.9
555	2010-04-18 10:20:00	6380	13.1	13	13.714	14.05	13.185	13.642	13.281	13.618	13.449	13.425	13.401	13.762	12.799	12.871	13.088	13.54		91.4	93.5	76.093	73.173	90.432	84.094	93.05	93.466	93.834	94.389	93.713	76.877	98.32	97.871	95.873		11.8	11.8	3.9	3.9	3.9	3.9	3.9	3.9	3.9	3.9	11.8	11.8	3.9
556	2010-04-18 10:30:00	6390	13.1	13	13.786	14.17	13.185	13.69	13.281	13.618	13.473	13.425	13.401	13.834	12.775	12.847	13.112	13.59	13.65	92.7	93.5	77.139	73.726	90.903	84.538	92.875	93.488	94.186	94.518	93.908	77.507	98.354	97.843	95.964	76.85	11.8	19.7	3.9	3.9	3.9	3.9	3.9	3.9	11.8	3.9	11.8	11.8	3.9	388.01
557	2010-04-18 10:40:00	6400	13.1	13	13.81	14.337	13.209	13.714	13.305	13.642	13.473	13.449	13.425	13.858	12.775	12.847	13.112	13.59		92.9	93.5	78.115	72.296	91.199	84.879	93.448	93.733	94.359	94.589	94.13	78.176	98.293	97.823	96.027		11.8	19.7	3.9	3.9	3.9	3.9	3.9	3.9	11.8	3.9	11.8	11.8	3.9
558	2010-04-18 10:50:00	6410	13.1	13	13.834	14.409	13.209	13.738	13.329	13.642	13.473	13.449	13.425	13.882	12.775	12.847	13.112	13.61		93.6	93.5	78.298	72.069	91.622	85.052	93.672	93.798	94.681	94.696	94.346	78.916	98.273	97.802	96.09		11.8	19.7	11.8	3.9	3.9	3.9	3.9	3.9	3.9	3.9	11.8	11.8	3.9
559	2010-04-18 11:00:00	6420	13.1	13	13.834	14.553	13.185	13.762	13.305	13.666	13.473	13.449	13.425	13.882	12.847	12.847	13.112	13.54	15.09	93.5	93.5	78.4	71.64	91.705	85.176	93.143	93.674	94.874	94.867	94.518	78.41	98.415	97.884	96.132	71.3	11.8	27.6	3.9	3.9	3.9	3.9	3.9	3.9	11.8	3.9	11.8	11.8	3.9	541.66
560	2010-04-18 11:10:00	6430	13.1	13	13.858	14.745	13.185	13.786	13.329	13.666	13.473	13.449	13.425	13.906	12.847	12.896	13.112	13.56		92.9	93.5	78.481	71.623	91.327	85.039	93.281	93.718	94.745	94.782	94.432	78.313	98.375	97.857	96.174		11.8	27.6	11.8	3.9	3.9	3.9	3.9	3.9	11.8	3.9	11.8	11.8	3.9
561	2010-04-18 11:20:00	6440	13.1	13	13.882	14.936	13.209	13.81	13.329	13.69	13.473	13.473	13.425	13.978	12.871	12.92	13.112	13.56		92.6	93.5	77.492	71.821	91.489	84.206	93.237	93.637	94.745	94.788	94.475	78.023	98.382	97.864	96.195		11.8	11.8	3.9	3.9	3.9	3.9	3.9	3.9	3.9	3.9	11.8	11.8	3.9
562	2010-04-18 11:30:00	6450	13.1	13	13.93	15.079	13.209	13.858	13.305	13.69	13.497	13.473	13.449	14.002	12.896	12.92	13.112	13.54	16.15	93.3	93.5	77.425	71.498	91.622	83.516	91.846	93.594	94.902	94.788	94.524	77.671	98.51	97.925	96.216	65.87	11.8	11.8	3.9	3.9	3.9	3.9	3.9	3.9	11.8	3.9	11.8	11.8	3.9	619.79
563	2010-04-18 11:40:00	6460	13.1	13	13.978	15.223	13.209	13.906	13.329	13.69	13.497	13.473	13.449	14.05	12.896	12.92	13.112	13.61		93	93.5	77.742	70.984	91.355	83.745	92.405	93.681	94.923	94.831	94.524	77.604	98.51	97.905	96.258		11.8	19.7	3.9	3.9	3.9	3.9	3.9	3.9	3.9	3.9	11.8	11.8	3.9
564	2010-04-18 11:50:00	6470	13.1	13	13.978	15.27	13.209	13.93	13.353	13.714	13.497	13.473	13.449	14.05	12.871	12.92	13.112	13.59		93.1	93.5	77.563	70.203	91.666	83.872	93.265	93.644	94.966	94.874	94.567	78.166	98.422	97.864	96.258		11.8	11.8	3.9	3.9	3.9	3.9	3.9	3.9	3.9	3.9	11.8	11.8	3.9
565	2010-04-18 12:00:00	6480	13.1	13	13.978	15.294	13.233	13.93	13.377	13.714	13.497	13.473	13.449	14.05	12.847	12.896	13.112	13.59	17.02	93.7	93.5	77.793	69.907	91.983	83.968	93.424	93.774	95.072	94.916	94.696	78.446	98.415	97.898	96.3	61.26	11.8	11.8	3.9	3.9	3.9	3.9	3.9	3.9	11.8	3.9	11.8	11.8	3.9	665.08
566	2010-04-18 12:10:00	6490	13.1	13	13.978	15.366	13.233	13.93	13.353	13.714	13.497	13.473	13.449	14.05	12.871	12.896	13.112	13.59		94	93.5	77.717	69.014	92.247	83.872	93.112	93.644	95.264	95.045	94.739	78.547	98.565	97.939	96.342		11.8	11.8	11.8	3.9	3.9	3.9	3.9	3.9	11.8	3.9	11.8	11.8	3.9
567	2010-04-18 12:20:00	6500	13.1	13	14.002	15.533	13.209	13.954	13.329	13.738	13.473	13.473	13.449	14.074	12.992	12.944	13.112	13.51		93.2	93.5	77.62	69.017	91.578	82.588	90.805	93.389	94.745	94.874	94.696	77.737	98.66	97.932	96.384		11.8	3.9	3.9	3.9	3.9	3.9	3.9	3.9	3.9	3.9	11.8	11.8	3.9
568	2010-04-18 12:30:00	6510	13.1	13	14.026	15.509	13.209	13.978	13.377	13.738	13.497	13.473	13.449	14.074	12.92	12.944	13.112	13.59	17.87	93.3	93.5	78.084	68.875	91.489	83.35	92.725	93.563	94.966	94.767	94.567	78.704	98.477	97.912	96.342	57.89	11.8	3.9	3.9	3.9	3.9	3.9	3.9	3.9	3.9	3.9	11.8	11.8	3.9	721.88
569	2010-04-18 12:40:00	6520	13.1	13	14.026	15.461	13.257	13.978	13.377	13.738	13.497	13.497	13.449	14.074	12.92	12.92	13.112	13.61		93.7	93.5	78.745	68.894	91.989	82.96	92.725	93.519	95.179	94.88	94.739	78.882	98.578	97.905	96.384		11.8	3.9	3.9	3.9	3.9	3.9	3.9	3.9	3.9	3.9	11.8	11.8	3.9
570	2010-04-18 12:50:00	6530	13.1	13	14.026	15.676	13.257	14.002	13.329	13.714	13.497	13.497	13.473	14.074	12.968	12.944	13.137	13.61		93.9	94	78.821	67.657	92.166	82.624	91.319	93.382	95.35	94.966	94.831	78.451	98.734	97.994	96.391		11.8	3.9	3.9	3.9	3.9	3.9	3.9	3.9	11.8	3.9	11.8	11.8	3.9
571	2010-04-18 13:00:00	6540	13.1	13	14.05	15.796	13.233	14.026	13.377	13.762	13.497	13.497	13.473	14.074	12.968	12.944	13.137	13.56	18.55	93.8	94	77.987	67.539	91.828	82.605	91.666	93.154	95.137	94.859	94.831	78.349	98.694	97.953	96.411	54.53	11.8	3.9	3.9	3.9	3.9	3.9	3.9	3.9	3.9	3.9	11.8	11.8	3.9	729.63
572	2010-04-18 13:10:00	6550	13.1	13	14.074	16.082	13.233	14.074	13.377	13.786	13.497	13.497	13.473	14.17	13.016	12.968	13.137	13.59		93	94	77.865	65.025	91.384	81.385	89.894	92.876	94.88	94.88	94.767	77.039	98.829	97.98	96.432		11.8	3.9	3.9	3.9	3.9	3.9	3.9	3.9	3.9	3.9	11.8	11.8	3.9
573	2010-04-18 13:20:00	6560	13.1	13	14.17	16.201	13.233	14.17	13.401	13.81	13.497	13.497	13.473	14.337	13.016	12.968	13.137	13.54		92.6	94	77.399	63.875	91.161	80.636	89.968	92.926	94.58	94.644	94.531	76.196	98.748	98	96.432		11.8	3.9	3.9	3.9	3.9	3.9	3.9	3.9	11.8	3.9	11.8	11.8	3.9
574	2010-04-18 13:30:00	6570	13.1	13	14.17	16.129	13.257	14.17	13.401	13.786	13.497	13.497	13.473	14.266	13.016	12.992	13.137	13.56	18.91	92.5	94	77.501	63.834	90.877	81.084	88.921	92.104	94.408	94.602	94.488	76.388	98.829	98.007	96.432	50.52	11.8	3.9	3.9	3.9	3.9	3.9	3.9	3.9	3.9	3.9	11.8	11.8	3.9	628.04
575	2010-04-18 13:40:00	6580	13.1	13	14.146	15.986	13.281	14.17	13.425	13.81	13.522	13.497	13.473	14.266	13.016	12.968	13.137	13.61		93	94	78.288	65.037	91.196	81.233	89.201	92.75	94.651	94.666	94.466	78.084	98.788	97.98	96.432		11.8	3.9	11.8	3.9	3.9	3.9	3.9	3.9	11.8	3.9	11.8	11.8	3.9
576	2010-04-18 13:50:00	6590	13.1	13	14.146	16.153	13.257	14.17	13.425	13.81	13.522	13.522	13.473	14.266	13.04	12.992	13.137	13.59		92.5	94	77.547	64.067	90.966	80.96	88.606	92.75	94.328	94.629	94.488	77.111	98.795	97.966	96.432		11.8	3.9	3.9	3.9	3.9	3.9	3.9	3.9	11.8	3.9	11.8	11.8	3.9
577	2010-04-18 14:00:00	6600	13.1	13	14.17	16.058	13.257	14.17	13.425	13.81	13.522	13.522	13.473	14.242	13.064	12.992	13.137	13.59	18.92	92	94	77.604	64.651	90.72	81.084	88.099	92.243	94.113	94.501	94.359	78.181	98.843	97.966	96.432	49.69	3.9	3.9	3.9	3.9	3.9	3.9	3.9	3.9	11.8	3.9	11.8	11.8	3.9	463.03
578	2010-04-18 14:10:00	6610	13.1	13	14.122	15.986	13.281	14.17	13.449	13.81	13.522	13.522	13.473	14.218	13.064	12.992	13.161	13.59		91.7	93.5	77.977	64.924	90.636	81.382	87.943	92.353	93.853	94.242	94.316	78.558	98.883	97.925	96.439		11.8	3.9	11.8	3.9	3.9	3.9	3.9	3.9	3.9	3.9	11.8	11.8	3.9
579	2010-04-18 14:20:00	6620	13.1	13	14.122	15.891	13.281	14.17	13.449	13.834	13.546	13.546	13.497	14.17	13.064	12.992	13.161	13.66		92	94	78.105	65.984	90.591	81.53	88.174	92.227	94.119	94.335	94.279	78.75	98.843	97.905	96.439		3.9	3.9	3.9	3.9	3.9	3.9	3.9	3.9	11.8	3.9	11.8	11.8	3.9
580	2010-04-18 14:30:00	6630	13.1	13	14.122	16.034	13.281	14.17	13.449	13.834	13.522	13.522	13.497	14.17	13.064	12.992	13.161	13.61	18.54	91.9	93.5	77.977	65.528	90.569	81.233	87.966	92.116	93.745	93.853	94.3	77.885	98.883	97.884	96.439	55.1	11.8	3.9	3.9	3.9	3.9	3.9	3.9	3.9	11.8	3.9	11.8	3.9	3.9	305.23
581	2010-04-18 14:40:00	6640	13.1	13	14.122	15.915	13.281	14.17	13.449	13.834	13.546	13.546	13.497	14.17	13.04	13.016	13.161	13.59		91.9	93.5	77.9	67.169	90.659	81.481	88.151	92.558	94.162	94.421	94.322	78.623	98.836	97.932	96.439		11.8	3.9	3.9	3.9	3.9	3.9	3.9	3.9	3.9	3.9	11.8	11.8	3.9
582	2010-04-18 14:50:00	6650	13.1	13	14.218	16.153	13.281	14.242	13.449	13.81	13.546	13.522	13.497	14.385	13.064	12.992	13.161	13.71		92.1	93.5	77.357	68.021	90.614	80.252	87.688	91.107	93.903	93.983	94.365	77.264	98.883	97.884	96.439		11.8	3.9	3.9	3.9	3.9	3.9	3.9	3.9	11.8	3.9	11.8	11.8	3.9
583	2010-04-18 15:00:00	6660	13.1	13	14.577	16.177	13.281	14.529	13.473	13.858	13.546	13.57	13.497	14.888	13.064	12.992	13.161	13.69	18.08	92.2	93.5	76.426	68.054	90.726	79.182	87.532	90.76	94.033	93.649	94.322	75.475	98.843	97.699	96.418	61.25	11.8	3.9	11.8	3.9	3.9	3.9	3.9	3.9	11.8	3.9	11.8	11.8	3.9	219.51
584	2010-04-18 15:10:00	6670	13.1	13	14.745	16.177	13.305	14.721	13.497	13.882	13.546	13.594	13.497	15.127	13.064	13.016	13.161	13.69		92.6	93.5	75.55	67.607	90.822	78.155	87.375	90.18	94.162	93.285	94.322	74.208	98.883	97.644	96.355		3.9	3.9	11.8	3.9	3.9	3.9	3.9	3.9	3.9	3.9	11.8	11.8	3.9
585	2010-04-18 15:20:00	6680	13.2	13	14.745	16.129	13.305	14.745	13.497	13.882	13.57	13.594	13.497	15.127	13.088	13.016	13.161	13.66		92.6	93.5	75.263	67.543	90.844	77.365	87.212	88.765	94.039	92.76	94.365	73.89	98.91	97.603	96.355		11.8	3.9	11.8	3.9	3.9	3.9	3.9	3.9	11.8	3.9	11.8	11.8	3.9
586	2010-04-18 15:30:00	6690	13.1	13	14.768	16.129	13.281	14.792	13.497	13.906	13.57	13.594	13.497	15.175	13.088	13.016	13.161	13.69	17.88	92.4	93.5	74.953	68.101	90.614	77.117	87.258	89.936	93.996	93.438	94.322	73.581	98.89	97.644	96.355	62.66	11.8	3.9	3.9	3.9	3.9	3.9	3.9	3.9	3.9	3.9	11.8	11.8	3.9	239.81
587	2010-04-18 15:40:00	6700	13.1	13	14.816	16.106	13.305	14.816	13.497	13.906	13.57	13.594	13.497	15.199	13.088	13.016	13.161	13.66		92.4	93.5	74.989	68.374	90.754	76.993	87.235	89.868	94.082	93.307	94.365	73.585	98.89	97.603	96.355		11.8	3.9	3.9	3.9	3.9	3.9	3.9	3.9	3.9	3.9	11.8	11.8	3.9
588	2010-04-18 15:50:00	6710	13.1	13	14.84	16.106	13.305	14.888	13.497	13.93	13.57	13.594	13.497	15.223	13.088	13.04	13.161	13.69		92.6	93.5	74.915	68.263	90.978	76.802	87.468	89.464	94.298	93.088	94.322	73.537	98.87	97.692	96.355		11.8	3.9	3.9	3.9	3.9	3.9	3.9	3.9	3.9	3.9	11.8	11.8	3.9
589	2010-04-18 16:00:00	6720	13.2	13	14.84	16.129	13.305	14.864	13.473	13.93	13.57	13.594	13.497	15.199	13.112	13.04	13.185	13.69	17.72	92.9	93.5	74.783	68.434	91.224	76.667	87.509	89.235	94.363	93.22	94.408	73.585	98.937	97.672	96.362	62.47	11.8	3.9	3.9	3.9	3.9	3.9	3.9	3.9	3.9	3.9	11.8	11.8	3.9	280.35
590	2010-04-18 16:10:00	6730	13.1	13	14.745	16.106	13.281	14.816	13.473	13.93	13.57	13.594	13.497	15.079	13.088	13.04	13.185	13.61		92.7	93.5	74.974	69.453	91.196	76.968	87.252	89.098	94.341	93.416	94.451	74.251	98.951	97.733	96.404		11.8	3.9	3.9	3.9	3.9	3.9	3.9	3.9	3.9	3.9	11.8	11.8	3.9
591	2010-04-18 16:20:00	6740	13.2	13	14.768	16.082	13.305	14.816	13.473	13.93	13.57	13.594	13.497	15.103	13.088	13.04	13.161	13.71		93	93.5	75.607	70.218	91.491	77.354	87.648	89.213	94.556	93.394	94.494	74.836	98.971	97.733	96.376		11.8	3.9	3.9	3.9	3.9	3.9	3.9	3.9	3.9	3.9	11.8	11.8	3.9
592	2010-04-18 16:30:00	6750	13.2	13	14.768	16.034	13.305	14.816	13.473	13.93	13.57	13.594	13.497	15.103	13.088	13.04	13.185	13.74	17.38	93.2	93.5	75.712	70.674	91.558	77.56	87.972	90.146	94.685	93.154	94.537	74.941	98.971	97.816	96.404	64.46	11.8	3.9	11.8	3.9	3.9	3.9	3.9	3.9	3.9	3.9	11.8	11.8	3.9	255.08
593	2010-04-18 16:40:00	6760	13.1	13	14.792	16.082	13.281	14.84	13.473	13.954	13.546	13.618	13.497	15.127	13.112	13.04	13.185	13.61		92.8	93.5	75.586	70.902	91.307	77.462	87.555	89.401	94.421	93.4	94.537	75.051	99.018	97.775	96.404		11.8	3.9	11.8	3.9	3.9	3.9	3.9	3.9	3.9	3.9	11.8	11.8	3.9
594	2010-04-18 16:50:00	6770	13.1	13	14.745	16.034	13.305	14.792	13.497	13.954	13.57	13.618	13.497	15.031	13.088	13.04	13.185	13.66		93	93.5	75.837	71.083	91.402	77.786	87.723	89.744	94.556	93.444	94.494	75.399	98.991	97.733	96.446		11.8	3.9	11.8	3.9	3.9	3.9	3.9	3.9	3.9	3.9	11.8	11.8	3.9
595	2010-04-18 17:00:00	6780	13.2	13	14.745	16.058	13.305	14.792	13.497	13.954	13.57	13.618	13.497	15.031	13.112	13.04	13.185	13.69	17.02	93	93.5	76.227	70.979	91.157	77.991	87.514	88.874	94.341	93.095	94.559	75.792	99.018	97.692	96.425	67.15	11.8	3.9	11.8	3.9	3.9	3.9	3.9	3.9	3.9	3.9	11.8	11.8	3.9	196.68
596	2010-04-18 17:10:00	6790	13.2	13	14.84	16.034	13.305	14.888	13.522	13.978	13.57	13.618	13.497	15.175	13.088	13.04	13.185	13.69		92.8	93.5	75.987	70.62	91.291	77.806	88.261	89.932	94.212	93.27	94.494	75.297	98.971	97.651	96.404		11.8	3.9	11.8	3.9	3.9	3.9	3.9	3.9	3.9	3.9	11.8	11.8	3.9
597	2010-04-18 17:20:00	6800	13.2	13	14.816	15.986	13.305	14.864	13.497	13.978	13.57	13.618	13.497	15.127	13.088	13.04	13.185	13.71		93.1	93.5	75.721	70.583	91.269	77.596	87.77	90.498	94.384	93.488	94.494	74.999	98.971	97.692	96.446		11.8	3.9	3.9	3.9	3.9	3.9	3.9	3.9	11.8	3.9	11.8	11.8	3.9
598	2010-04-18 17:30:00	6810	13.2	13	14.745	15.939	13.305	14.816	13.473	13.978	13.57	13.618	13.497	15.031	13.112	13.064	13.185	13.71	16.79	93.1	93.5	75.759	70.329	91.558	77.817	88.157	89.795	94.642	93.379	94.537	75.216	99.018	97.802	96.446	68.26	11.8	3.9	11.8	3.9	3.9	3.9	3.9	3.9	3.9	3.9	11.8	11.8	3.9	154.42
599	2010-04-18 17:40:00	6820	13.2	13	14.745	15.891	13.305	14.816	13.473	13.978	13.57	13.594	13.497	15.031	13.112	13.064	13.185	13.71		93.4	93.5	75.915	70.265	91.602	77.56	88.203	90.317	94.771	93.612	94.623	75.163	99.018	97.802	96.467		11.8	3.9	3.9	3.9	3.9	3.9	3.9	3.9	3.9	3.9	11.8	11.8	3.9
600	2010-04-18 17:50:00	6830	13.2	13	14.792	15.867	13.305	14.84	13.473	13.978	13.57	13.594	13.497	15.103	13.112	13.04	13.185	13.71		93.5	93.5	75.69	69.959	91.558	77.308	87.995	89.567	94.642	93.438	94.666	74.705	99.059	97.816	96.488		3.9	3.9	3.9	3.9	3.9	3.9	3.9	3.9	3.9	3.9	11.8	11.8	3.9
601	2010-04-18 18:00:00	6840	13.2	13	14.768	15.819	13.305	14.816	13.497	13.978	13.57	13.618	13.497	15.031	13.112	13.04	13.185	13.61	16.58	93.3	93.5	75.372	69.895	91.514	77.122	88.232	90.656	94.556	93.792	94.666	74.558	99.018	97.816	96.488	66.8	11.8	3.9	3.9	3.9	3.9	3.9	3.9	3.9	3.9	3.9	11.8	11.8	3.9	126.18
602	2010-04-18 18:10:00	6850	13.2	13	14.792	15.796	13.305	14.84	13.497	13.978	13.57	13.618	13.497	15.103	13.112	13.04	13.185	13.71		92.6	93.5	75.298	69.891	91.425	76.792	87.607	88.373	94.384	93.248	94.623	74.441	99.099	97.775	96.529		11.8	3.9	11.8	3.9	3.9	3.9	3.9	3.9	3.9	3.9	11.8	11.8	3.9
603	2010-04-18 18:20:00	6860	13.2	13	14.768	15.796	13.305	14.84	13.497	13.978	13.57	13.642	13.522	15.079	13.112	13.04	13.185	13.71		93.3	93.5	75.058	69.589	91.558	76.766	88.44	89.202	94.771	93.711	94.587	74.145	99.059	97.816	96.529		11.8	3.9	11.8	3.9	3.9	3.9	3.9	3.9	11.8	3.9	11.8	11.8	3.9
604	2010-04-18 18:30:00	6870	13.2	13	14.745	15.724	13.305	14.84	13.497	14.002	13.57	13.618	13.522	15.079	13.112	13.04	13.209	13.61	16.3	93.3	93.5	74.843	68.305	91.558	76.195	87.654	88.287	94.599	93.182	94.694	73.482	99.099	97.775	96.515	62.68	11.8	3.9	3.9	3.9	3.9	3.9	3.9	3.9	3.9	3.9	11.8	11.8	3.9	99.93
605	2010-04-18 18:40:00	6880	13.2	13	14.745	15.676	13.305	14.864	13.522	14.026	13.57	13.642	13.522	15.079	13.112	13.04	13.209	13.71		93	93.5	74.316	66.874	91.491	75.705	89.042	90.171	94.685	93.45	94.587	72.521	99.039	97.733	96.515		11.8	3.9	3.9	3.9	3.9	3.9	3.9	3.9	3.9	3.9	11.8	11.8	3.9
606	2010-04-18 18:50:00	6890	13.2	13	14.649	15.629	13.305	14.768	13.497	14.002	13.57	13.618	13.522	14.96	13.112	13.04	13.209	13.69		93.1	93.5	73.689	66.135	91.536	75.11	87.886	89.983	94.47	93.596	94.715	72.095	99.079	97.733	96.536		11.8	3.9	11.8	3.9	3.9	3.9	3.9	3.9	11.8	3.9	11.8	11.8	3.9
607	2010-04-18 19:00:00	6900	13.2	13	14.625	15.557	13.305	14.721	13.497	14.002	13.57	13.618	13.497	14.888	13.112	13.064	13.185	13.69	16.04	92.9	93.5	74.081	65.162	91.469	75.31	89.379	91.179	94.599	93.965	94.602	72.698	99.059	97.802	96.529	59.08	11.8	3.9	3.9	3.9	3.9	3.9	3.9	3.9	11.8	3.9	11.8	11.8	3.9	74.74
608	2010-04-18 19:10:00	6910	13.2	13	14.529	15.533	13.305	14.625	13.473	13.978	13.57	13.594	13.497	14.745	13.112	13.04	13.185	13.69		92.8	93.5	74.589	64.846	91.558	75.787	88.985	91.464	94.556	94.089	94.623	72.536	99.059	97.816	96.529		11.8	3.9	3.9	3.9	3.9	3.9	3.9	3.9	11.8	3.9	11.8	11.8	3.9
609	2010-04-18 19:20:00	6920	13.2	13	14.457	15.485	13.305	14.577	13.473	13.954	13.57	13.594	13.497	14.697	13.112	13.04	13.185	13.71		93.1	93.5	73.28	64.068	91.558	75.045	88.065	91.346	94.685	94.305	94.752	71.802	99.059	97.857	96.571		11.8	3.9	3.9	3.9	3.9	3.9	3.9	3.9	11.8	3.9	11.8	11.8	3.9
610	2010-04-18 19:30:00	6930	13.2	13	14.457	15.485	13.305	14.577	13.473	13.954	13.57	13.594	13.522	14.673	13.112	13.04	13.185	13.61	15.91	93	93.5	73.916	64.354	91.625	75.124	88.203	91.725	94.771	94.477	94.758	72.227	99.099	97.898	96.571	58.9	3.9	3.9	3.9	3.9	3.9	3.9	3.9	3.9	3.9	3.9	11.8	11.8	3.9	51.99
611	2010-04-18 19:40:00	6940	13.2	13	14.409	15.461	13.305	14.529	13.473	13.954	13.57	13.594	13.497	14.601	13.112	13.04	13.185	13.69		92.8	93.5	74.802	65.287	91.691	75.559	88.687	92.037	94.814	94.541	94.73	72.668	99.059	97.918	96.592		11.8	3.9	11.8	3.9	3.9	3.9	3.9	3.9	3.9	3.9	11.8	11.8	3.9
612	2010-04-18 19:50:00	6950	13.2	13	14.361	15.414	13.305	14.481	13.473	13.954	13.57	13.594	13.522	14.553	13.112	13.064	13.209	13.69		92.7	93.5	74.871	65.703	91.491	75.679	87.764	91.636	94.642	94.606	94.758	72.766	99.099	97.987	96.62		3.9	3.9	3.9	3.9	3.9	3.9	3.9	3.9	3.9	3.9	11.8	11.8	3.9
613	2010-04-18 20:00:00	6960	13.2	13	14.337	15.318	13.305	14.457	13.497	13.954	13.594	13.57	13.497	14.505	13.112	13.04	13.209	13.71	15.84	92.9	93.5	75.65	65.517	91.469	76.376	90.128	92.28	94.927	94.556	94.666	74.004	99.059	97.98	96.62	60.3	11.8	3.9	3.9	3.9	3.9	3.9	3.9	3.9	3.9	3.9	11.8	11.8	3.9	31.13
614	2010-04-18 20:10:00	6970	13.2	13	14.314	15.27	13.305	14.409	13.449	13.954	13.57	13.594	13.522	14.457	13.112	13.04	13.209	13.69		92.7	93.5	75.306	65.226	91.625	76.444	87.827	92.17	94.599	94.778	94.758	73.439	99.099	98.021	96.641		11.8	3.9	3.9	3.9	3.9	3.9	3.9	3.9	3.9	3.9	11.8	11.8	3.9
615	2010-04-18 20:20:00	6980	13.2	13	14.29	15.223	13.305	14.385	13.473	13.954	13.57	13.57	13.522	14.457	13.137	13.04	13.209	13.71		92	94	75.379	64.934	91.469	76.076	87.555	91.859	94.147	94.535	94.694	73.067	99.147	98.021	96.661		3.9	3.9	3.9	3.9	3.9	3.9	3.9	3.9	11.8	3.9	11.8	11.8	3.9
616	2010-04-18 20:30:00	6990	13.2	13	14.266	15.151	13.305	14.361	13.473	13.954	13.57	13.57	13.497	14.433	13.137	13.04	13.209	13.71	15.78	91.7	94	75.661	65.572	91.491	76.097	87.415	91.903	94.017	94.621	94.58	73.275	99.147	98.021	96.62	61.15	11.8	3.9	11.8	3.9	3.9	3.9	3.9	3.9	3.9	3.9	11.8	11.8	3.9	12.28
617	2010-04-18 20:40:00	7000	13.2	13	14.266	15.127	13.329	14.361	13.497	13.954	13.57	13.57	13.522	14.409	13.137	13.04	13.209	13.61		91.8	94	76.051	66.216	91.564	76.304	88.738	92.258	94.082	94.642	94.565	73.376	99.147	98.021	96.62		11.8	3.9	11.8	3.9	3.9	3.9	3.9	3.9	11.8	3.9	11.8	11.8	3.9
618	2010-04-18 20:50:00	7010	13.2	13	14.242	15.055	13.329	14.337	13.473	13.93	13.594	13.57	13.522	14.385	13.112	13.04	13.209	13.66		92.3	94	76.072	67.016	91.52	77.485	89.441	92.429	94.692	94.642	94.694	74.324	99.099	98.021	96.661		3.9	3.9	11.8	3.9	3.9	3.9	3.9	3.9	3.9	3.9	11.8	11.8	3.9
619	2010-04-18 21:00:00	7020	13.2	13	14.218	14.984	13.329	14.314	13.473	13.906	13.57	13.57	13.522	14.361	13.112	13.064	13.209	13.71	15.64	92.5	94	75.859	67.282	91.52	77.557	87.671	92.157	94.298	94.835	94.694	73.685	99.18	98.069	96.661	62.62	11.8	3.9	11.8	3.9	3.9	3.9	3.9	3.9	11.8	3.9	11.8	11.8	3.9	0
620	2010-04-18 21:10:00	7030	13.2	13	14.218	14.912	13.305	14.314	13.473	13.93	13.594	13.57	13.522	14.361	13.112	13.04	13.209	13.71		92.3	94	76.145	67.853	91.38	78.654	88.018	92.141	94.477	94.771	94.694	73.791	99.18	98.062	96.661		11.8	3.9	11.8	3.9	3.9	3.9	3.9	3.9	11.8	3.9	11.8	11.8	3.9
621	2010-04-18 21:20:00	7040	13.2	13	14.194	14.888	13.329	14.29	13.497	13.93	13.57	13.57	13.522	14.361	13.112	13.04	13.209	13.71		92.1	94	76.218	68.623	91.342	78.319	90.06	92.385	94.406	94.771	94.672	74.029	99.14	98.082	96.661		11.8	3.9	3.9	3.9	3.9	3.9	3.9	3.9	11.8	3.9	11.8	11.8	3.9
622	2010-04-18 21:30:00	7050	13.2	13	14.17	14.84	13.329	14.29	13.473	13.882	13.594	13.57	13.522	14.337	13.112	13.04	13.209	13.74	15.36	92.9	94	75.954	69.357	91.586	78.903	88.388	92.284	94.799	94.857	94.78	74.524	99.14	98.103	96.682	66	11.8	3.9	3.9	3.9	3.9	3.9	3.9	3.9	11.8	3.9	11.8	11.8	3.9	0
623	2010-04-18 21:40:00	7060	13.2	13	14.17	14.816	13.329	14.266	13.473	13.906	13.57	13.57	13.522	14.337	13.112	13.064	13.209	13.59		92.4	94	76.239	69.462	91.475	78.847	89.35	92.555	94.685	94.835	94.672	74.419	99.14	98.11	96.703		11.8	3.9	3.9	3.9	3.9	3.9	3.9	3.9	11.8	3.9	11.8	11.8	3.9
624	2010-04-18 21:50:00	7070	13.2	13	14.17	14.768	13.329	14.266	13.497	13.906	13.594	13.57	13.522	14.337	13.112	13.04	13.209	13.61		92.6	94	76.057	69.946	91.564	78.847	90.399	92.555	94.563	94.878	94.715	74.393	99.14	98.103	96.703		11.8	3.9	11.8	3.9	3.9	3.9	3.9	3.9	3.9	3.9	11.8	11.8	3.9
625	2010-04-18 22:00:00	7080	13.2	13	14.17	14.745	13.329	14.242	13.473	13.906	13.594	13.57	13.522	14.314	13.088	13.04	13.209	13.71	15.07	93.1	94	76.213	70.73	91.675	79.423	89.918	92.687	95.034	94.857	94.822	74.861	99.133	98.103	96.703	69.7	11.8	3.9	3.9	3.9	3.9	3.9	3.9	3.9	3.9	3.9	11.8	11.8	3.9	0
626	2010-04-18 22:10:00	7090	13.2	13	14.17	14.745	13.329	14.242	13.473	13.906	13.594	13.57	13.522	14.29	13.064	13.04	13.209	13.76		93	94	76.368	70.595	91.653	79.977	91.49	92.973	95.12	94.857	94.844	75.249	99.085	98.103	96.703		11.8	3.9	11.8	3.9	3.9	3.9	3.9	3.9	11.8	3.9	11.8	11.8	3.9
627	2010-04-18 22:20:00	7100	13.2	13	14.17	14.721	13.329	14.242	13.449	13.882	13.594	13.57	13.522	14.266	13.064	13.04	13.209	13.74		93.5	94	76.368	71.537	91.875	80.202	90.432	92.813	95.248	95.028	94.865	75.453	99.126	98.144	96.745		11.8	3.9	11.8	3.9	3.9	3.9	3.9	3.9	11.8	3.9	11.8	11.8	3.9
628	2010-04-18 22:30:00	7110	13.2	13	14.17	14.697	13.305	14.218	13.449	13.906	13.57	13.57	13.522	14.266	13.112	13.04	13.209	13.69	14.92	92.7	94	76.368	71.775	91.425	80.222	88.566	92.709	94.857	95.049	94.844	75.479	99.18	98.164	96.745	72.1	11.8	3.9	11.8	3.9	3.9	3.9	3.9	3.9	3.9	3.9	11.8	11.8	3.9	0.6
629	2010-04-18 22:40:00	7120	13.2	13	14.17	14.649	13.329	14.218	13.497	13.906	13.57	13.57	13.522	14.266	13.112	13.04	13.209	13.61		92.4	94	76.187	72.33	91.564	80.447	91.117	92.731	94.771	94.985	94.78	75.27	99.14	98.185	96.745		11.8	3.9	11.8	3.9	3.9	3.9	3.9	3.9	3.9	3.9	11.8	11.8	3.9
630	2010-04-18 22:50:00	7130	13.2	13	14.17	14.625	13.329	14.218	13.473	13.906	13.57	13.594	13.546	14.29	13.112	13.04	13.209	13.61		92.8	94	76.135	72.379	91.475	79.971	89.007	92.731	94.685	95.034	94.829	75.77	99.18	98.185	96.745		11.8	3.9	3.9	3.9	3.9	3.9	3.9	3.9	11.8	3.9	11.8	11.8	3.9
631	2010-04-18 23:00:00	7140	13.2	13	14.17	14.577	13.329	14.218	13.473	13.906	13.57	13.594	13.522	14.314	13.137	13.04	13.209	13.69	14.77	92	94	76.161	72.877	91.475	79.619	87.857	91.958	94.513	95.013	94.78	76.009	99.187	98.164	96.745	74.1	11.8	3.9	3.9	3.9	3.9	3.9	3.9	3.9	3.9	3.9	11.8	11.8	3.9	0
632	2010-04-18 23:10:00	7150	13.2	13	14.17	14.553	13.329	14.218	13.497	13.906	13.57	13.594	13.522	14.314	13.161	13.04	13.209	13.71		91.6	94	76.161	72.392	91.431	79.241	87.421	92.024	94.255	94.949	94.715	76.398	99.234	98.185	96.745		11.8	3.9	3.9	3.9	3.9	3.9	3.9	3.9	3.9	3.9	11.8	11.8	3.9
633	2010-04-18 23:20:00	7160	13.2	13	14.146	14.529	13.329	14.194	13.522	13.93	13.594	13.57	13.546	14.29	13.112	13.064	13.209	13.71		92	94	76.363	72.628	91.409	79.337	90.157	92.605	94.606	94.835	94.679	76.445	99.14	98.191	96.745		11.8	3.9	3.9	3.9	3.9	3.9	3.9	3.9	11.8	3.9	11.8	11.8	3.9
634	2010-04-18 23:30:00	7170	13.2	13	14.146	14.481	13.329	14.194	13.497	13.93	13.594	13.594	13.546	14.266	13.112	13.064	13.209	13.71	14.48	92	94	77.137	72.752	91.52	79.69	87.862	92.672	94.434	94.97	94.765	77.598	99.22	98.191	96.745	76.8	11.8	3.9	11.8	3.9	3.9	3.9	3.9	3.9	11.8	3.9	11.8	11.8	3.9	0
635	2010-04-18 23:40:00	7180	13.2	13	14.098	14.457	13.329	14.17	13.497	13.93	13.594	13.594	13.546	14.218	13.137	13.064	13.209	13.74		91.6	94	77.819	72.667	91.342	80.036	87.421	92.605	94.218	94.949	94.679	78.227	99.227	98.191	96.766		11.8	3.9	3.9	3.9	3.9	3.9	3.9	3.9	11.8	3.9	11.8	11.8	3.9
636	2010-04-18 23:50:00	7190	13.2	13	14.074	14.433	13.329	14.146	13.522	13.906	13.594	13.57	13.522	14.194	13.112	13.064	13.209	13.74		91.6	94	77.737	72.742	91.297	80.206	90.157	92.775	94.434	94.857	94.587	78.349	99.18	98.191	96.745		11.8	3.9	3.9	3.9	3.9	3.9	3.9	3.9	3.9	3.9	11.8	11.8	3.9
637	2010-04-19	7200	13.2	13	14.074	14.433	13.353	14.146	13.497	13.906	13.594	13.594	13.546	14.17	13.112	13.064	13.209	13.74	14.07	92.6	94	78.4	72.636	91.37	80.556	89.447	92.951	94.649	94.949	94.765	78.623	99.18	98.191	96.787	79.7	11.8	3.9	3.9	3.9	3.9	3.9	3.9	3.9	11.8	3.9	11.8	11.8	3.9	0
638	2010-04-19 00:10:00	7210	13.2	13	14.074	14.409	13.353	14.122	13.497	13.882	13.594	13.57	13.546	14.146	13.064	13.04	13.209	13.76		92.7	94	77.992	72.898	91.526	81.247	90.263	93.164	94.97	94.942	94.807	78.771	99.085	98.164	96.787		11.8	3.9	3.9	3.9	3.9	3.9	3.9	3.9	3.9	3.9	11.8	11.8	3.9
639	2010-04-19 00:20:00	7220	13.2	13	14.074	14.409	13.353	14.122	13.497	13.882	13.594	13.57	13.546	14.146	13.04	13.04	13.209	13.76		93.4	94	77.89	73.057	91.792	81.098	91.206	93.252	95.227	95.071	94.936	79.15	99.119	98.185	96.787		11.8	3.9	11.8	3.9	3.9	3.9	3.9	3.9	11.8	3.9	11.8	11.8	3.9
640	2010-04-19 00:30:00	7230	13.2	13.5	14.074	14.409	13.329	14.098	13.473	13.882	13.594	13.57	13.546	14.146	13.04	13.04	13.209	13.71	13.55	92.9	94	78.273	73.057	91.786	81.118	90.842	93.383	95.29	95.028	94.979	79.024	99.079	98.185	96.787	82	11.8	3.9	3.9	3.9	3.9	3.9	3.9	3.9	3.9	3.9	11.8	11.8	3.9	0
641	2010-04-19 00:40:00	7240	13.2	13	14.074	14.385	13.353	14.098	13.497	13.882	13.594	13.57	13.546	14.146	13.04	13.04	13.209	13.74		93.1	94	78.298	73.133	91.903	80.869	91.474	93.427	95.376	95.092	95.021	79.175	99.079	98.225	96.787		11.8	3.9	3.9	3.9	3.9	3.9	3.9	3.9	3.9	3.9	11.8	11.8	3.9
642	2010-04-19 00:50:00	7250	13.2	13	14.074	14.385	13.353	14.098	13.473	13.882	13.594	13.594	13.546	14.17	13.088	13.04	13.209	13.74		93.3	94	78.755	73.345	91.925	80.944	90.031	93.339	95.077	95.163	95.021	79.458	99.173	98.225	96.828		11.8	3.9	3.9	3.9	3.9	3.9	3.9	3.9	3.9	3.9	11.8	11.8	3.9
643	2010-04-19 01:00:00	7260	13.2	13	14.074	14.385	13.353	14.122	13.473	13.882	13.594	13.594	13.546	14.17	13.064	13.04	13.209	13.74	13.17	93.4	94	78.78	73.69	91.97	81.222	89.759	92.747	95.376	95.205	94.979	79.181	99.126	98.225	96.828	83	11.8	3.9	3.9	3.9	3.9	3.9	3.9	3.9	11.8	3.9	11.8	11.8	3.9	0
644	2010-04-19 01:10:00	7270	13.2	13	14.05	14.361	13.329	14.122	13.473	13.882	13.57	13.594	13.546	14.146	13.112	13.064	13.209	13.69		92.5	94	78.801	73.447	91.609	81.47	88.203	93.033	94.9	95.248	94.936	79.679	99.2	98.273	96.828		11.8	3.9	3.9	3.9	3.9	3.9	3.9	3.9	3.9	3.9	11.8	11.8	3.9
645	2010-04-19 01:20:00	7280	13.2	13	14.05	14.361	13.329	14.098	13.497	13.882	13.594	13.57	13.546	14.122	13.088	13.064	13.209	13.71		92.9	94	79.003	73.42	91.498	81.613	90.489	93.164	95.205	95.028	94.915	79.975	99.092	98.232	96.828		11.8	3.9	3.9	3.9	3.9	3.9	3.9	3.9	3.9	3.9	11.8	11.8	3.9
646	2010-04-19 01:30:00	7290	13.2	13	14.026	14.361	13.353	14.074	13.497	13.882	13.594	13.594	13.546	14.098	13.112	13.064	13.209	13.71	13.18	93	94	79.427	73.261	91.748	81.805	90.848	93.208	94.992	95.12	94.979	79.995	99.18	98.273	96.828	82.31	11.8	3.9	3.9	3.9	3.9	3.9	3.9	3.9	11.8	3.9	11.8	11.8	3.9	0
647	2010-04-19 01:40:00	7300	13.2	13	13.978	14.337	13.329	14.05	13.473	13.882	13.594	13.57	13.546	14.074	13.088	13.064	13.209	13.71		92.6	94	79.391	73.574	91.498	81.8	89.691	93.383	95.184	95.071	94.936	80.065	99.133	98.232	96.828		11.8	3.9	3.9	3.9	3.9	3.9	3.9	3.9	11.8	3.9	11.8	11.8	3.9
648	2010-04-19 01:50:00	7310	13.2	13	13.978	14.337	13.329	14.026	13.473	13.858	13.594	13.57	13.546	14.026	13.04	13.04	13.209	13.61		92.6	94	79.265	73.945	91.23	82.114	90.708	93.507	95.248	95.007	94.893	80.255	99.079	98.225	96.828		11.8	3.9	3.9	3.9	3.9	3.9	3.9	3.9	3.9	3.9	11.8	11.8	3.9
649	2010-04-19 02:00:00	7320	13.2	13	13.93	14.314	13.329	13.978	13.473	13.834	13.594	13.57	13.546	14.002	13.088	13.04	13.209	13.71	13.11	92.1	94	79.23	73.861	90.761	81.907	88.434	93.195	94.927	95.028	94.85	80.25	99.173	98.266	96.828	80.9	11.8	3.9	11.8	3.9	3.9	3.9	3.9	3.9	11.8	3.9	11.8	11.8	3.9	0
650	2010-04-19 02:10:00	7330	13.2	13	13.93	14.314	13.329	13.978	13.473	13.834	13.594	13.546	13.522	13.978	13.064	13.04	13.209	13.71		92	94	79.431	73.993	90.559	82.349	89.986	93.239	94.992	94.85	94.715	80.244	99.085	98.246	96.828		11.8	3.9	11.8	3.9	3.9	3.9	3.9	3.9	11.8	3.9	11.8	11.8	3.9
651	2010-04-19 02:20:00	7340	13.2	13	13.906	14.29	13.329	13.954	13.473	13.81	13.594	13.546	13.522	13.978	13.016	13.04	13.209	13.71		92.4	94	79.149	73.988	90.514	82.319	90.167	93.189	94.992	94.893	94.629	80.294	99.031	98.225	96.828		11.8	3.9	11.8	3.9	3.9	3.9	3.9	3.9	3.9	3.9	11.8	11.8	3.9
652	2010-04-19 02:30:00	7350	13.2	13	13.882	14.29	13.329	13.93	13.473	13.786	13.57	13.546	13.522	13.954	13.064	13.04	13.209	13.66	12.52	91.6	94	79.345	74.225	90.085	82.24	90.909	93.073	94.685	94.786	94.715	80.439	99.085	98.266	96.828	80	11.8	3.9	11.8	3.9	3.9	3.9	3.9	3.9	11.8	3.9	11.8	11.8	3.9	0
653	2010-04-19 02:40:00	7360	13.2	13	13.858	14.266	13.329	13.906	13.449	13.786	13.57	13.546	13.497	13.93	13.04	13.04	13.209	13.71		92	94	78.303	73.93	90.356	81.989	90.836	93.183	94.556	94.722	94.408	80.509	99.038	98.266	96.828		11.8	3.9	3.9	3.9	3.9	3.9	3.9	3.9	11.8	3.9	11.8	11.8	3.9
654	2010-04-19 02:50:00	7370	13.2	13	13.834	14.266	13.329	13.906	13.425	13.786	13.57	13.546	13.522	13.954	13.016	13.016	13.209	13.66		91.5	94	76.815	74.141	89.859	82.529	89.566	93.488	94.835	94.85	94.522	79.084	99.011	98.259	96.828		11.8	3.9	3.9	3.9	3.9	3.9	3.9	3.9	3.9	3.9	11.8	11.8	3.9
655	2010-04-19 03:00:00	7380	13.2	13	13.81	14.266	13.305	13.906	13.425	13.786	13.57	13.522	13.522	13.954	13.04	13.016	13.209	13.61	11.74	90.6	94	75.802	73.798	89.08	81.94	88.973	92.942	94.449	94.715	94.565	77.967	99.079	98.259	96.828	80.7	11.8	3.9	3.9	3.9	3.9	3.9	3.9	3.9	3.9	3.9	11.8	11.8	3.9	0
656	2010-04-19 03:10:00	7390	13.2	13	13.786	14.266	13.329	13.906	13.449	13.762	13.57	13.522	13.497	13.954	13.04	13.04	13.209	13.61		90.6	94	75.146	74.062	88.811	81.447	90.206	92.826	93.996	94.544	94.149	77.712	99.038	98.266	96.828		3.9	3.9	3.9	3.9	3.9	3.9	3.9	3.9	3.9	3.9	11.8	11.8	3.9
657	2010-04-19 03:20:00	7400	13.2	13	13.714	14.242	13.305	13.858	13.425	13.738	13.546	13.497	13.497	13.906	13.016	13.016	13.185	13.61		90.7	94	75.86	74.058	89.217	80.068	90.897	92.863	93.642	94.408	93.977	77.829	98.991	98.259	96.655		11.8	3.9	3.9	3.9	3.9	3.9	3.9	3.9	3.9	3.9	11.8	11.8	3.9
658	2010-04-19 03:30:00	7410	13.1	13	13.666	14.218	13.305	13.834	13.401	13.69	13.546	13.497	13.497	13.882	12.992	12.992	13.161	13.56	11.12	90.6	94	75.642	74.053	89.308	79.712	91.003	92.366	93.163	94.365	93.782	77.594	98.984	98.273	96.355	83.49	11.8	3.9	11.8	3.9	3.9	3.9	3.9	3.9	3.9	3.9	11.8	11.8	3.9	0
659	2010-04-19 03:40:00	7420	13.1	13	13.642	14.218	13.281	13.81	13.401	13.69	13.546	13.497	13.473	13.834	12.968	12.992	13.161	13.61		90.6	94	76.414	74.053	89.484	79.405	91.316	92.455	93.294	94.322	93.623	77.635	98.937	98.253	96.313		11.8	3.9	3.9	3.9	3.9	3.9	3.9	3.9	3.9	3.9	11.8	11.8	3.9
660	2010-04-19 03:50:00	7430	13.1	13	13.618	14.218	13.257	13.81	13.377	13.69	13.522	13.497	13.473	13.834	12.968	12.992	13.161	13.69		90.7	93.5	76.28	74	89.205	79.456	91.443	92.807	92.763	94.322	93.623	77.661	98.937	98.293	96.187		11.8	3.9	3.9	3.9	3.9	3.9	3.9	3.9	11.8	3.9	11.8	11.8	3.9
661	2010-04-19 04:00:00	7440	13.1	13	13.57	14.194	13.257	13.786	13.377	13.666	13.546	13.497	13.473	13.81	12.992	12.992	13.161	13.59	10.75	90.6	93.5	75.675	74.101	89.25	79.224	91.176	92.932	92.901	94.365	93.602	77.502	98.984	98.293	96.145	85.9	11.8	3.9	3.9	3.9	3.9	3.9	3.9	3.9	11.8	3.9	11.8	11.8	3.9	0
662	2010-04-19 04:10:00	7450	13.1	13	13.522	14.17	13.257	13.762	13.377	13.666	13.522	13.473	13.473	13.786	12.968	12.992	13.137	13.56		90.6	93.5	76.415	74.043	89.319	79.47	91.666	92.713	92.763	94.186	93.319	77.702	98.856	98.253	95.886		11.8	3.9	3.9	3.9	3.9	3.9	3.9	3.9	11.8	3.9	11.8	11.8	3.9
663	2010-04-19 04:20:00	7460	13.1	13	13.522	14.17	13.257	13.738	13.353	13.666	13.522	13.473	13.473	13.762	12.968	12.968	13.137	13.59		90.5	93.5	76.492	74.096	89.319	79.239	91.792	92.625	92.807	94.186	93.493	77.773	98.896	98.266	95.76		11.8	3.9	3.9	3.9	3.9	3.9	3.9	3.9	3.9	3.9	11.8	11.8	3.9
664	2010-04-19 04:30:00	7470	13.1	13	13.497	14.17	13.233	13.714	13.353	13.666	13.522	13.473	13.473	13.738	12.944	12.968	13.112	13.56	10.72	90.9	93.5	75.919	74.28	89.472	79.234	91.837	92.316	92.675	94.208	93.406	77.538	98.808	98.246	95.711	85.7	11.8	3.9	3.9	3.9	3.9	3.9	3.9	3.9	3.9	3.9	11.8	11.8	3.9	0
665	2010-04-19 04:40:00	7480	13.1	13	13.546	14.17	13.233	13.714	13.329	13.642	13.497	13.473	13.473	13.738	12.92	12.968	13.112	13.56		90.2	93.5	76.986	74.175	89.244	79.535	91.52	92.221	92.625	94.229	93.319	77.538	98.822	98.246	95.584		11.8	3.9	3.9	3.9	3.9	3.9	3.9	3.9	3.9	3.9	11.8	11.8	3.9
666	2010-04-19 04:50:00	7490	13.1	13	13.594	14.146	13.209	13.666	13.329	13.666	13.497	13.473	13.449	13.738	12.968	12.992	13.112	13.54		89.8	93.5	76.79	74.144	88.965	79.726	91.342	92.932	92.25	94.186	93.029	77.129	98.815	98.253	95.415		11.8	3.9	3.9	3.9	3.9	3.9	3.9	3.9	3.9	3.9	11.8	11.8	3.9
667	2010-04-19 05:00:00	7500	13.1	13	13.522	14.122	13.209	13.642	13.329	13.618	13.497	13.449	13.449	13.714	12.92	12.968	13.112	13.54	10.78	90.2	93.5	76.492	74.113	89.193	79.369	91.475	92.171	92.228	94.05	93.05	77.201	98.781	98.246	95.415	84.6	11.8	3.9	3.9	3.9	3.9	3.9	3.9	3.9	3.9	3.9	11.8	11.8	3.9	0
668	2010-04-19 05:10:00	7510	13.1	13	13.497	14.122	13.209	13.642	13.329	13.618	13.497	13.449	13.449	13.69	12.92	12.944	13.112	13.51		90.1	93.5	76.745	74.218	89.124	79.319	91.72	92.744	92.228	94.115	92.963	76.81	98.761	98.239	95.287		11.8	3.9	3.9	3.9	3.9	3.9	3.9	3.9	11.8	3.9	11.8	11.8	3.9
669	2010-04-19 05:20:00	7520	13.1	13	13.546	14.122	13.209	13.594	13.305	13.642	13.497	13.449	13.425	13.69	12.992	12.992	13.112	13.54		89.5	93.5	76.883	74.139	88.965	79.935	91.246	92.354	92.029	93.985	92.737	77.042	98.863	98.253	95.33		11.8	3.9	11.8	3.9	3.9	3.9	3.9	3.9	11.8	3.9	11.8	11.8	3.9
670	2010-04-19 05:30:00	7530	13.1	13	13.546	14.098	13.185	13.57	13.305	13.618	13.497	13.449	13.425	13.666	12.92	12.968	13.088	13.46	10.67	89.6	93	76.806	74.213	88.821	80.429	91.224	92.016	91.963	93.964	92.737	76.985	98.72	98.225	95.238	84.67	11.8	3.9	3.9	3.9	3.9	3.9	3.9	3.9	3.9	3.9	11.8	11.8	3.9	1.33
671	2010-04-19 05:40:00	7540	13	13	13.449	14.074	13.185	13.546	13.305	13.594	13.497	13.449	13.425	13.666	12.92	12.968	13.088	13.51		89.6	93	76.658	74.209	88.959	80.1	91.425	92.165	92.162	94.05	92.737	76.985	98.72	98.246	95.281		11.8	3.9	11.8	3.9	3.9	3.9	3.9	3.9	11.8	3.9	11.8	11.8	3.9
672	2010-04-19 05:50:00	7550	13	13	13.473	14.074	13.185	13.522	13.281	13.57	13.473	13.449	13.425	13.642	12.92	12.968	13.064	13.51		89.7	93	76.996	74.235	89.141	79.895	91.685	92.158	91.979	94.029	92.781	76.929	98.72	98.246	95.062		11.8	3.9	11.8	3.9	3.9	3.9	3.9	3.9	11.8	3.9	11.8	11.8	3.9
673	2010-04-19 06:00:00	7560	13	13	13.425	14.074	13.161	13.522	13.281	13.594	13.473	13.425	13.401	13.618	12.92	12.968	13.064	13.49	10.48	89.7	92.5	76.986	74.366	89.09	80.095	91.641	92.584	91.846	94.022	92.687	76.924	98.72	98.246	95.083	85.6	11.8	3.9	3.9	3.9	3.9	3.9	3.9	3.9	3.9	3.9	11.8	11.8	3.9	0
674	2010-04-19 06:10:00	7570	13	13	13.473	14.074	13.161	13.497	13.281	13.594	13.473	13.425	13.401	13.618	12.968	12.968	13.064	13.44		89.5	92.5	76.996	74.261	88.815	80.687	91.329	92.275	91.824	93.871	92.512	77.334	98.734	98.246	95.147		11.8	3.9	3.9	3.9	3.9	3.9	3.9	3.9	3.9	3.9	11.8	11.8	3.9
675	2010-04-19 06:20:00	7580	13	13	13.401	14.05	13.161	13.425	13.257	13.57	13.449	13.401	13.401	13.57	13.016	12.944	13.064	13.46		89	92.5	76.93	74.414	88.494	80.646	90.899	92.181	91.706	93.669	92.247	77.554	98.829	98.157	94.635		3.9	3.9	3.9	3.9	3.9	3.9	3.9	3.9	11.8	3.9	11.8	11.8	3.9
676	2010-04-19 06:30:00	7590	13	13	13.377	14.026	13.137	13.401	13.233	13.57	13.449	13.401	13.401	13.546	12.968	12.992	13.064	13.46	10.3	89.4	92.5	77.284	74.436	88.718	80.691	91.072	92.379	91.684	93.561	92.335	77.268	98.694	98.212	94.827	86.64	11.8	3.9	11.8	3.9	3.9	3.9	3.9	3.9	11.8	3.9	11.8	11.8	3.9	0
677	2010-04-19 06:40:00	7600	13	13	13.401	14.026	13.137	13.401	13.257	13.57	13.449	13.401	13.401	13.546	12.992	12.968	13.04	13.44		89.4	92.5	77.11	74.514	88.695	81.013	91.412	92.158	91.906	93.691	92.313	77.396	98.822	98.164	94.629		11.8	3.9	3.9	3.9	3.9	3.9	3.9	3.9	11.8	3.9	11.8	11.8	3.9
678	2010-04-19 06:50:00	7610	13	13	13.401	14.026	13.137	13.377	13.233	13.57	13.449	13.401	13.377	13.546	12.944	12.992	13.064	13.46		89.6	92.5	77.212	74.698	88.924	80.809	91.451	92.247	91.817	93.648	92.351	77.396	98.727	98.212	94.977		3.9	3.9	3.9	3.9	3.9	3.9	3.9	3.9	3.9	3.9	11.8	11.8	3.9
679	2010-04-19 07:00:00	7620	13	13	13.305	14.026	13.137	13.425	13.233	13.57	13.449	13.401	13.401	13.522	12.944	12.992	13.064	13.46	10.32	89.9	92.5	76.884	74.567	89.038	80.472	91.406	92.291	91.95	93.778	92.512	77.467	98.707	98.171	95.019	87	11.8	3.9	3.9	3.9	3.9	3.9	3.9	3.9	3.9	3.9	11.8	11.8	3.9	7.73
680	2010-04-19 07:10:00	7630	13	13	13.257	14.002	13.137	13.425	13.233	13.546	13.449	13.401	13.401	13.522	12.92	12.968	13.04	13.46		89.8	92.5	76.489	74.431	88.901	80.198	91.272	92.307	92.039	93.821	92.512	77.493	98.68	98.164	94.927		11.8	3.9	3.9	3.9	3.9	3.9	3.9	3.9	3.9	3.9	11.8	11.8	3.9
681	2010-04-19 07:20:00	7640	13	13	13.233	14.002	13.161	13.449	13.233	13.57	13.449	13.401	13.401	13.522	12.944	12.992	13.064	13.46		89.8	92.5	76.741	74.588	89.226	80.029	91.517	92.291	92.171	93.778	92.512	77.467	98.687	98.212	94.955		11.8	3.9	11.8	3.9	3.9	3.9	3.9	3.9	11.8	3.9	11.8	11.8	3.9
682	2010-04-19 07:30:00	7650	13	13	13.209	14.002	13.137	13.449	13.233	13.57	13.449	13.401	13.401	13.497	12.92	12.944	13.064	13.44	10.71	89.8	92.5	77.095	74.615	89.266	80.428	91.695	92.423	92.039	93.843	92.556	77.36	98.639	98.157	94.955	85.97	11.8	3.9	11.8	3.9	3.9	3.9	3.9	3.9	3.9	3.9	11.8	11.8	3.9	52.17
683	2010-04-19 07:40:00	7660	13	13	13.281	14.002	13.137	13.449	13.257	13.546	13.449	13.401	13.401	13.522	12.871	12.944	13.064	13.46		90	92.5	77.033	74.588	89.425	80.353	91.945	92.944	91.995	93.951	92.599	77.518	98.565	98.157	95.019		11.8	3.9	11.8	3.9	3.9	3.9	3.9	3.9	3.9	3.9	11.8	11.8	3.9
684	2010-04-19 07:50:00	7670	13	13	13.305	14.002	13.137	13.497	13.257	13.546	13.449	13.401	13.401	13.546	12.847	12.92	13.064	13.46		90.2	92.5	76.396	74.667	89.629	80.339	92.298	93.294	92.105	94.037	92.841	77.319	98.537	98.15	94.977		11.8	3.9	11.8	3.9	3.9	3.9	3.9	3.9	3.9	3.9	11.8	11.8	3.9
685	2010-04-19 08:00:00	7680	13	13	13.305	13.978	13.137	13.497	13.257	13.57	13.449	13.425	13.401	13.57	12.92	12.944	13.064	13.51	11.42	89.9	92.5	76.499	74.4	88.878	80.737	92.033	92.687	92.194	94.087	92.753	77.222	98.599	98.198	95.104	83.2	11.8	3.9	11.8	3.9	3.9	3.9	3.9	3.9	11.8	3.9	11.8	11.8	3.9	121.02
686	2010-04-19 08:10:00	7690	13	13	13.353	14.002	13.161	13.522	13.257	13.57	13.449	13.425	13.401	13.594	12.92	12.944	13.064	13.46		89.6	92.5	75.449	74.404	88.838	81.237	91.634	92.841	91.95	94.001	92.599	77.201	98.68	98.157	95.019		11.8	3.9	11.8	3.9	3.9	3.9	3.9	3.9	3.9	3.9	11.8	11.8	3.9
687	2010-04-19 08:20:00	7700	13	13	13.449	14.002	13.161	13.546	13.281	13.594	13.449	13.425	13.401	13.642	12.896	12.944	13.064	13.51		89.6	92.5	75.598	74.51	88.265	81.094	91.685	92.825	91.795	93.914	92.357	76.878	98.531	98.157	95.147		11.8	3.9	11.8	3.9	3.9	3.9	3.9	3.9	11.8	3.9	11.8	11.8	3.9
688	2010-04-19 08:30:00	7710	13.1	13	13.546	14.002	13.185	13.594	13.281	13.618	13.473	13.473	13.425	13.69	12.871	12.92	13.088	13.54	12.4	89.9	92.5	75.202	74.431	89.278	81.5	92.017	93.182	92.508	94.1	92.781	77.196	98.504	98.13	95.408	78.76	11.8	3.9	3.9	3.9	3.9	3.9	3.9	3.9	11.8	3.9	11.8	11.8	3.9	202.43
689	2010-04-19 08:40:00	7720	13.1	13	13.618	14.026	13.209	13.642	13.305	13.642	13.473	13.473	13.425	13.738	12.871	12.92	13.112	13.54		90	92.5	74.851	74.252	88.965	82.567	92.178	93.276	92.75	94.229	93.153	76.82	98.504	98.15	95.648		11.8	3.9	3.9	3.9	3.9	3.9	3.9	3.9	11.8	3.9	11.8	11.8	3.9
690	2010-04-19 08:50:00	7730	13.1	13	13.69	14.026	13.209	13.69	13.329	13.666	13.497	13.497	13.449	13.786	12.871	12.944	13.112	13.59		90.4	93	74.421	73.407	89.511	83.235	92.361	93.282	93.107	94.279	93.269	76.289	98.463	98.116	95.838		11.8	3.9	3.9	3.9	3.9	3.9	3.9	3.9	11.8	3.9	11.8	11.8	3.9
691	2010-04-19 09:00:00	7740	13.1	13	13.906	14.242	13.233	13.786	13.329	13.69	13.497	13.497	13.449	13.882	12.896	12.944	13.137	13.61	13.28	91.4	93.5	75.458	74.768	89.971	80.999	92.493	93.332	93.586	94.408	93.595	76.85	98.47	98.116	95.971	74.4	11.8	35.5	3.9	11.8	3.9	11.8	3.9	3.9	11.8	11.8	11.8	11.8	3.9	295.23
692	2010-04-19 09:10:00	7750	13.1	13	14.242	14.625	13.257	13.93	13.353	13.714	13.497	13.497	13.473	13.978	12.871	12.92	13.137	13.69		92.4	93.5	74.82	74.53	90.899	80.384	92.916	93.382	94.149	94.516	93.927	76.793	98.463	98.11	96.055		11.8	43.4	3.9	3.9	3.9	11.8	3.9	3.9	11.8	11.8	11.8	11.8	3.9
693	2010-04-19 09:20:00	7760	13.1	13	14.433	14.888	13.233	14.026	13.353	13.762	13.497	13.497	13.473	14.026	12.871	12.92	13.137	13.61		92.9	93.5	74.596	73.444	91.183	79.904	93.243	93.395	94.494	94.687	94.165	76.932	98.422	98.11	96.139		11.8	43.4	3.9	11.8	3.9	11.8	3.9	3.9	3.9	11.8	11.8	11.8	3.9
694	2010-04-19 09:30:00	7770	13.1	13	14.577	14.984	13.257	14.146	13.353	13.786	13.497	13.497	13.473	14.098	12.896	12.944	13.137	13.69	13.7	93.2	93.5	73.966	71.669	91.546	79.226	93.2	93.314	94.666	94.752	94.316	76.895	98.51	98.116	96.223	71.7	11.8	43.4	3.9	3.9	3.9	11.8	3.9	3.9	11.8	11.8	11.8	11.8	3.9	397.95
695	2010-04-19 09:40:00	7780	13.1	13	14.649	15.103	13.257	14.218	13.377	13.81	13.497	13.497	13.473	14.122	12.847	12.92	13.161	13.69		93.7	93.5	73.689	71.799	91.812	79.14	93.554	93.495	94.923	94.773	94.509	77.003	98.375	98.11	96.271		11.8	43.4	11.8	3.9	3.9	11.8	3.9	3.9	11.8	11.8	11.8	11.8	3.9
696	2010-04-19 09:50:00	7790	13.1	13	14.721	15.175	13.257	14.266	13.377	13.81	13.497	13.522	13.473	14.17	12.896	12.944	13.161	13.61		93.9	93.5	74.074	72.887	92.121	78.999	93.728	93.408	95.094	94.844	94.617	76.988	98.47	98.116	96.313		19.7	51.2	3.9	11.8	3.9	11.8	3.9	3.9	11.8	11.8	11.8	11.8	3.9
697	2010-04-19 10:00:00	7800	13.1	13	14.792	15.294	13.233	14.314	13.401	13.834	13.497	13.522	13.497	14.218	12.871	12.944	13.161	13.61	14.19	94	93.5	74.747	73.684	92.247	78.756	93.864	93.283	95.2	94.929	94.773	76.92	98.382	98.075	96.355	69.71	11.8	43.4	3.9	11.8	3.9	11.8	3.9	3.9	3.9	11.8	11.8	11.8	3.9	497.21
698	2010-04-19 10:10:00	7810	13.1	13	14.816	15.342	13.233	14.361	13.377	13.858	13.497	13.522	13.473	14.218	12.847	12.896	13.161	13.69		94.3	93.5	74.463	72.893	92.468	78.766	93.966	93.507	95.328	94.972	94.831	77.28	98.334	98.062	96.397		19.7	51.2	3.9	11.8	3.9	11.8	3.9	3.9	11.8	11.8	11.8	11.8	3.9
699	2010-04-19 10:20:00	7820	13.1	13	14.888	15.414	13.233	14.433	13.377	13.858	13.497	13.522	13.473	14.266	12.847	12.92	13.161	13.61		94.5	94	75.396	73.041	92.643	79.161	94.031	93.377	95.435	95.015	94.959	77.265	98.334	98.069	96.439		161.6	169.5	3.9	19.7	3.9	11.8	3.9	3.9	3.9	74.9	11.8	11.8	3.9
700	2010-04-19 10:30:00	7830	13.1	13	15.031	15.509	13.233	14.553	13.377	13.882	13.497	13.522	13.497	14.314	12.871	12.92	13.161	13.59	15.26	94.6	94	75.792	73.14	92.775	79.035	93.945	93.208	95.562	95.058	95.051	77.172	98.422	98.089	96.439	67.13	169.5	177.4	3.9	11.8	3.9	11.8	3.9	3.9	3.9	74.9	11.8	11.8	3.9	582.28
701	2010-04-19 10:40:00	7840	13.1	13	15.127	15.581	13.233	14.649	13.401	13.93	13.497	13.546	13.497	14.385	12.871	12.92	13.161	13.61		94.6	94	75.68	72.645	92.775	78.98	94.167	93.352	95.647	95.064	95.051	77.264	98.443	98.069	96.481		169.5	98.5	11.8	11.8	3.9	11.8	3.9	3.9	3.9	59.1	11.8	11.8	3.9
702	2010-04-19 10:50:00	7850	13.1	13	17.034	15.748	13.257	14.792	13.401	13.978	13.522	13.522	13.497	14.625	12.92	12.944	13.161	13.71		94.7	94	63.625	71.734	92.869	78.553	93.994	91.954	95.738	95.079	95.137	76.85	98.517	98.116	96.523		216.8	145.8	3.9	19.7	3.9	11.8	3.9	3.9	3.9	67	11.8	11.8	3.9
703	2010-04-19 11:00:00	7860	13.1	13	18.319	15.867	13.257	14.816	13.425	14.002	13.522	13.546	13.497	14.697	12.896	12.944	13.185	13.71	16.48	94.7	94	65.21	71.676	92.869	78.252	94.109	92.91	95.738	95.171	95.179	76.736	98.47	98.075	96.55	63.22	264.1	177.4	11.8	19.7	3.9	11.8	3.9	3.9	11.8	59.1	11.8	11.8	3.9	665.24
704	2010-04-19 11:10:00	7870	13.1	13	16.368	15.915	13.281	14.84	13.377	13.978	13.522	13.497	13.497	14.721	12.968	12.968	13.185	13.66		94.6	94	70.025	70.379	92.941	78.41	92.988	90.791	95.823	94.322	95.243	75.989	98.694	98.205	96.571		74.9	35.5	3.9	3.9	3.9	3.9	3.9	3.9	11.8	11.8	11.8	11.8	3.9
705	2010-04-19 11:20:00	7880	13.1	13	15.39	15.748	13.281	14.721	13.425	13.978	13.546	13.57	13.497	14.625	12.992	12.992	13.185	13.69		94.6	94	73.01	69.8	93.006	78.385	93.871	92.087	95.872	95.156	95.222	77.031	98.741	98.171	96.592		11.8	11.8	3.9	3.9	3.9	3.9	3.9	3.9	3.9	3.9	11.8	11.8	3.9
706	2010-04-19 11:30:00	7890	13.1	13	14.84	15.748	13.281	14.625	13.425	13.954	13.546	13.57	13.497	14.505	12.968	12.992	13.185	13.61	17.4	94.7	94	75.046	67.251	93.006	78.543	93.741	92.037	95.956	95.22	95.307	77.751	98.734	98.191	96.613	57.52	11.8	19.7	3.9	3.9	3.9	3.9	3.9	3.9	3.9	3.9	11.8	11.8	3.9	751.44
707	2010-04-19 11:40:00	7900	13.1	13	14.625	15.915	13.281	14.553	13.449	13.954	13.546	13.57	13.497	14.433	12.968	12.992	13.185	13.66		94.6	94	76.307	66.186	93.05	78.705	93.834	92.964	95.914	95.199	95.264	77.403	98.734	98.171	96.634		11.8	27.6	3.9	3.9	3.9	3.9	3.9	3.9	3.9	3.9	11.8	11.8	3.9
708	2010-04-19 11:50:00	7910	13.1	13	14.529	16.082	13.281	14.505	13.401	13.882	13.546	13.497	13.497	14.409	12.968	12.992	13.185	13.71		94.8	94	75.767	63.165	93.137	78.898	92.379	90.406	95.998	94.02	95.307	75.691	98.937	98.253	96.655		11.8	27.6	3.9	3.9	3.9	3.9	3.9	3.9	11.8	3.9	11.8	11.8	3.9
709	2010-04-19 12:00:00	7920	13.2	13	14.529	16.034	13.281	14.481	13.449	13.93	13.546	13.57	13.497	14.457	12.944	12.992	13.185	13.61	18.15	94.8	94	76.908	64.104	93.181	78.994	93.791	92.936	95.998	94.985	95.264	76.686	98.808	98.191	96.676	50.32	11.8	19.7	11.8	3.9	3.9	3.9	3.9	3.9	3.9	3.9	11.8	11.8	3.9	796.21
710	2010-04-19 12:10:00	7930	13.1	13	14.745	16.344	13.281	14.601	13.425	13.93	13.57	13.546	13.497	14.601	12.992	12.992	13.185	13.66		94.8	94	76.098	63.209	93.181	78.461	92.606	91.451	96.068	94.335	95.35	74.05	98.943	98.253	96.697		19.7	67	11.8	11.8	3.9	11.8	3.9	3.9	11.8	11.8	11.8	11.8	3.9
711	2010-04-19 12:20:00	7940	13.2	13	15.223	16.63	13.305	14.792	13.425	13.954	13.57	13.546	13.497	14.888	12.992	13.016	13.209	13.71		94.9	94	74.491	63.285	93.34	76.626	91.855	89.721	96.132	93.381	95.307	72.457	99.024	98.3	96.745		27.6	51.2	3.9	11.8	3.9	11.8	3.9	3.9	11.8	11.8	11.8	11.8	3.9
712	2010-04-19 12:30:00	7950	13.2	13	15.581	16.606	13.281	14.936	13.473	14.05	13.546	13.594	13.497	15.031	12.968	13.016	13.209	13.69	18.87	94.9	94	73.927	67.488	93.399	76.708	93.623	92.571	96.083	94.391	95.307	72.592	98.876	98.219	96.745	42.7	11.8	43.4	3.9	11.8	3.9	11.8	3.9	3.9	11.8	11.8	11.8	11.8	3.9	766.37
713	2010-04-19 12:40:00	7960	13.2	13	15.652	16.606	13.281	14.96	13.473	14.05	13.546	13.594	13.522	15.079	12.92	12.992	13.209	13.69		95	94	73.622	67.32	93.485	76.09	93.97	92.813	96.104	94.778	95.399	72.36	98.842	98.253	96.745		19.7	59.1	11.8	11.8	3.9	11.8	3.9	3.9	3.9	11.8	11.8	11.8	3.9
714	2010-04-19 12:50:00	7970	13.2	13	15.652	16.796	13.281	14.984	13.425	14.026	13.546	13.57	13.497	15.079	12.968	12.992	13.209	13.69		95.1	94	72.444	60.429	93.551	76.069	93.175	90.261	96.167	93.757	95.392	70.848	98.977	98.293	96.766		35.5	67	3.9	11.8	3.9	11.8	3.9	3.9	3.9	11.8	11.8	11.8	3.9
715	2010-04-19 13:00:00	7980	13.2	13	15.796	16.749	13.281	15.079	13.473	14.098	13.57	13.618	13.522	15.199	12.992	13.016	13.209	13.61	19.45	95.1	94	73.089	61.213	93.594	75.749	93.471	92.384	96.216	94.741	95.441	70.843	98.903	98.259	96.745	38.91	19.7	59.1	11.8	11.8	3.9	11.8	3.9	3.9	3.9	11.8	11.8	11.8	3.9	725.36
716	2010-04-19 13:10:00	7990	13.2	13	15.581	16.654	13.305	15.079	13.618	14.122	13.57	13.594	13.522	15.079	12.968	12.992	13.209	13.71		95.2	94	75.248	63.462	93.665	76.296	93.444	88.778	96.258	93.045	95.42	71.228	98.977	98.253	96.787		19.7	27.6	3.9	11.8	3.9	11.8	3.9	3.9	3.9	11.8	11.8	11.8	3.9
717	2010-04-19 13:20:00	8000	13.2	13	15.7	16.796	13.305	15.127	13.618	14.218	13.57	13.69	13.546	15.175	12.992	13.016	13.209	13.71		95.2	94	73.924	60.193	93.709	75.34	93.27	90.762	96.3	93.55	95.32	70.076	98.984	98.259	96.787		35.5	35.5	3.9	11.8	3.9	11.8	3.9	3.9	3.9	11.8	11.8	11.8	3.9
718	2010-04-19 13:30:00	8010	13.2	13	15.867	17.153	13.305	15.223	13.546	14.17	13.57	13.642	13.546	15.39	12.992	12.992	13.209	13.71	19.79	95.3	94	73.451	63.776	93.752	74.28	93.076	88.997	96.384	93.798	95.405	70.934	99.024	98.293	96.807	42.23	27.6	35.5	3.9	11.8	3.9	3.9	3.9	3.9	11.8	11.8	11.8	11.8	3.9	732.39
719	2010-04-19 13:40:00	8020	13.2	13	16.082	17.249	13.305	15.366	13.546	14.218	13.57	13.666	13.546	15.581	13.04	13.04	13.209	13.69		95.2	94	73.038	64.597	93.795	74.599	93.556	92.038	96.384	94.41	95.469	71.16	99.079	98.287	96.828		35.5	35.5	3.9	11.8	3.9	11.8	3.9	3.9	11.8	11.8	11.8	11.8	3.9
720	2010-04-19 13:50:00	8030	13.2	13	16.01	17.272	13.305	15.342	13.497	14.17	13.57	13.594	13.546	15.509	13.064	13.04	13.209	13.71		95.3	94	73.131	62.639	93.839	74.568	93.434	90.795	96.426	94.002	95.533	71.634	99.166	98.327	96.828		43.4	35.5	11.8	11.8	3.9	11.8	3.9	3.9	3.9	11.8	11.8	11.8	3.9
721	2010-04-19 14:00:00	8040	13.2	13	16.153	17.439	13.305	15.438	13.522	14.218	13.57	13.642	13.546	15.629	13.088	13.04	13.209	13.76	19.84	95.3	94	72.622	62.928	93.839	74.428	93.636	91.838	96.426	94.361	95.533	70.898	99.193	98.307	96.87	47.76	19.7	27.6	3.9	11.8	3.9	11.8	3.9	3.9	11.8	11.8	11.8	11.8	3.9	732.92
722	2010-04-19 14:10:00	8050	13.2	13	16.225	17.391	13.305	15.509	13.522	14.242	13.594	13.642	13.546	15.843	13.112	13.064	13.209	13.71		95.3	94	71.636	63.21	93.86	73.966	92.301	88.808	96.433	93.276	95.533	70.338	99.261	98.355	96.87		3.9	3.9	3.9	3.9	3.9	3.9	3.9	3.9	3.9	3.9	11.8	11.8	3.9
723	2010-04-19 14:20:00	8060	13.2	13	15.7	17.034	13.305	15.342	13.546	14.218	13.594	13.69	13.546	15.485	13.112	13.064	13.209	13.61		95.2	94	73.177	65.815	93.839	75.016	93.512	91.86	96.433	94.481	95.511	71.954	99.261	98.355	96.912		3.9	11.8	11.8	3.9	3.9	3.9	3.9	3.9	3.9	3.9	11.8	11.8	3.9
724	2010-04-19 14:30:00	8070	13.2	13.5	15.27	16.915	13.305	15.151	13.497	14.122	13.594	13.618	13.546	15.175	13.088	13.064	13.209	13.74	19.55	95.2	94	74.474	64.168	93.882	75.946	92.844	89.237	96.475	93.835	95.575	73.261	99.334	98.355	96.912	50.36	3.9	3.9	3.9	3.9	3.9	3.9	3.9	3.9	3.9	3.9	11.8	11.8	3.9	661.33
725	2010-04-19 14:40:00	8080	13.2	13	15.079	16.892	13.305	15.008	13.522	14.122	13.594	13.642	13.546	14.984	13.112	13.064	13.233	13.71		95.2	94	75.592	63.732	93.882	76.593	93.549	90.873	96.475	94.748	95.533	74.812	99.341	98.395	96.918		3.9	3.9	3.9	3.9	3.9	3.9	3.9	3.9	11.8	3.9	11.8	11.8	3.9
726	2010-04-19 14:50:00	8090	13.2	13	15.175	16.963	13.305	15.031	13.497	14.122	13.594	13.666	13.546	15.103	13.112	13.064	13.233	13.71		95.1	94	74.534	61.452	93.839	75.922	91.608	89.237	96.433	94.108	95.533	72.686	99.341	98.395	96.918		3.9	3.9	3.9	3.9	3.9	3.9	3.9	3.9	11.8	3.9	11.8	11.8	3.9
727	2010-04-19 15:00:00	8100	13.2	13.5	15.055	16.892	13.329	14.984	13.522	14.122	13.594	13.666	13.57	15.055	13.112	13.088	13.233	13.71	18.7	95	94	74.141	61.295	93.802	75.756	91.703	88.916	96.412	94.021	95.56	72.167	99.341	98.402	96.96	52	3.9	3.9	3.9	3.9	3.9	3.9	3.9	3.9	11.8	3.9	11.8	11.8	3.9	520.83
728	2010-04-19 15:10:00	8110	13.2	13.5	15.127	16.749	13.305	14.984	13.522	14.146	13.594	13.69	13.57	15.151	13.112	13.064	13.233	13.71		94.8	94	73.89	59.861	93.709	75.022	90.81	89.518	96.349	94.524	95.539	71.187	99.381	98.395	96.96		3.9	3.9	3.9	3.9	3.9	3.9	3.9	3.9	11.8	3.9	11.8	11.8	3.9
729	2010-04-19 15:20:00	8120	13.2	13.5	15.103	16.677	13.329	14.96	13.57	14.17	13.594	13.69	13.57	15.127	13.112	13.088	13.233	13.71		94.6	94	74.705	62.889	93.672	74.991	92.379	91.334	96.307	94.632	95.497	71.669	99.381	98.402	96.96		3.9	3.9	3.9	3.9	3.9	3.9	3.9	3.9	3.9	3.9	11.8	11.8	3.9
730	2010-04-19 15:30:00	8130	13.2	13.5	14.96	16.654	13.329	14.912	13.57	14.122	13.594	13.666	13.57	15.008	13.137	13.064	13.233	13.76	17.06	94.8	94	75.28	65.749	93.715	76.08	93.06	92.213	96.349	94.625	95.518	73.787	99.429	98.436	96.96	55.51	3.9	3.9	11.8	3.9	3.9	3.9	3.9	3.9	3.9	3.9	11.8	11.8	3.9	338.7
731	2010-04-19 15:40:00	8140	13.2	13.5	14.792	16.582	13.353	14.816	13.546	14.074	13.618	13.642	13.57	14.84	13.209	13.088	13.233	13.76		95.1	94	76.341	66.585	93.808	77.019	93.599	92.841	96.439	94.962	95.582	74.783	99.57	98.443	96.981		3.9	3.9	3.9	3.9	3.9	3.9	3.9	3.9	3.9	3.9	11.8	11.8	3.9
732	2010-04-19 15:50:00	8150	13.2	13.5	14.792	16.558	13.353	14.792	13.497	14.074	13.618	13.642	13.57	14.792	13.161	13.112	13.233	13.76		95.2	94	76.341	70.253	93.852	77.272	92.844	91.578	96.481	95.047	95.666	75.22	99.556	98.45	97.002		3.9	3.9	3.9	3.9	3.9	3.9	3.9	3.9	3.9	3.9	11.8	11.8	3.9
733	2010-04-19 16:00:00	8160	13.2	13.5	14.84	16.249	13.353	14.792	13.522	14.05	13.618	13.642	13.57	14.816	13.088	13.088	13.233	13.74	15.74	95.3	94	77.024	70.222	93.938	77.889	93.549	91.861	96.523	94.919	95.666	76.138	99.575	98.484	97.002	61.16	3.9	3.9	3.9	3.9	3.9	3.9	3.9	3.9	11.8	3.9	11.8	11.8	3.9	171.27
734	2010-04-19 16:10:00	8170	13.2	13.5	14.936	15.7	13.353	14.816	13.522	14.098	13.618	13.69	13.57	14.864	13.209	13.088	13.257	13.71		95.3	94	74.618	69.296	93.938	77.045	91.592	91.181	96.523	94.975	95.603	75.208	99.69	98.484	97.008		3.9	3.9	3.9	3.9	3.9	3.9	3.9	3.9	3.9	3.9	11.8	11.8	3.9
735	2010-04-19 16:20:00	8180	13.2	13.5	14.745	15.342	13.329	14.721	13.546	14.098	13.594	13.666	13.57	14.721	13.016	13.04	13.257	13.74		95.3	94	77.262	70.408	93.91	77.95	93.229	92.428	96.517	95.011	95.624	77.025	99.595	98.429	97.008		3.9	3.9	3.9	3.9	3.9	3.9	3.9	3.9	11.8	3.9	11.8	11.8	3.9
736	2010-04-19 16:30:00	8190	13.2	13.5	14.649	15.199	13.329	14.673	13.522	14.074	13.594	13.642	13.57	14.649	13.088	13.04	13.233	13.76	15.83	95.4	94	77.371	77.357	93.975	78.833	93.375	92.643	96.601	95.261	95.709	76.493	99.656	98.429	97.002	67.87	3.9	3.9	11.8	3.9	3.9	3.9	3.9	3.9	3.9	3.9	11.8	11.8	3.9	73.4
737	2010-04-19 16:40:00	8200	13.2	13.5	14.649	15.151	13.329	14.649	13.522	14.05	13.594	13.642	13.57	14.625	13.112	13.064	13.233	13.71		95.4	94	77.576	76.96	94.018	79.385	93.593	93.121	96.642	95.303	95.751	77.289	99.623	98.436	97.002		3.9	3.9	11.8	3.9	3.9	3.9	3.9	3.9	11.8	3.9	11.8	11.8	3.9
738	2010-04-19 16:50:00	8210	13.2	13.5	14.601	15.199	13.329	14.601	13.522	14.05	13.594	13.642	13.57	14.577	13.112	13.064	13.233	13.71		95.4	94	77.874	79.301	94.018	80.105	93.68	93.165	96.642	95.346	95.751	77.587	99.623	98.457	97.022		3.9	3.9	3.9	3.9	3.9	3.9	3.9	3.9	3.9	3.9	11.8	11.8	3.9
739	2010-04-19 17:00:00	8220	13.2	13.5	14.577	15.223	13.329	14.577	13.522	14.05	13.594	13.642	13.57	14.553	13.088	13.064	13.233	13.79	16.5	95.4	94	77.997	80.692	94.018	80.526	93.766	93.121	96.642	95.516	95.794	78.425	99.616	98.477	97.002	70.4	3.9	3.9	3.9	3.9	3.9	3.9	3.9	3.9	3.9	3.9	11.8	11.8	3.9	64.9
740	2010-04-19 17:10:00	8230	13.2	13.5	14.601	15.438	13.353	14.577	13.473	14.05	13.618	13.642	13.57	14.577	13.137	13.088	13.257	13.74		95.4	94	77.771	76.941	94.068	80.476	92.045	92.416	96.67	95.516	95.772	78.71	99.65	98.484	97.008		3.9	3.9	3.9	3.9	3.9	3.9	3.9	3.9	11.8	3.9	11.8	11.8	3.9
741	2010-04-19 17:20:00	8240	13.2	13.5	14.625	15.581	13.329	14.601	13.522	14.074	13.594	13.666	13.57	14.601	13.137	13.088	13.257	13.69		95.1	94	77.186	75.143	93.975	80.481	91.168	90.86	96.559	95.353	95.751	78.588	99.67	98.484	97.05		3.9	3.9	11.8	3.9	3.9	3.9	3.9	3.9	11.8	3.9	11.8	11.8	3.9
742	2010-04-19 17:30:00	8250	13.2	13.5	14.721	15.676	13.329	14.625	13.546	14.074	13.618	13.666	13.57	14.673	13.137	13.112	13.257	13.71	16.91	94.9	94	76.999	72.771	93.845	80.186	91.085	91.377	96.523	94.947	95.709	78.068	99.65	98.491	97.05	64.74	3.9	3.9	3.9	3.9	3.9	3.9	3.9	3.9	3.9	3.9	11.8	11.8	3.9	139.61
743	2010-04-19 17:40:00	8260	13.2	13.5	14.649	15.7	13.353	14.601	13.57	14.074	13.618	13.666	13.57	14.649	13.112	13.088	13.257	13.71		95.1	94	77.499	70.174	93.895	80.105	93.038	92.709	96.565	95.267	95.666	77.935	99.623	98.484	97.05		3.9	3.9	3.9	3.9	3.9	3.9	3.9	3.9	3.9	3.9	11.8	11.8	3.9
744	2010-04-19 17:50:00	8270	13.2	13.5	14.649	15.676	13.353	14.577	13.546	14.05	13.618	13.642	13.57	14.625	13.137	13.088	13.257	13.71		95.3	94	78.063	69.402	93.96	79.924	93.534	93.252	96.607	95.346	95.73	77.776	99.65	98.525	97.071		3.9	3.9	3.9	3.9	3.9	3.9	3.9	3.9	3.9	3.9	11.8	11.8	3.9
745	2010-04-19 18:00:00	8280	13.2	13.5	14.649	15.676	13.353	14.577	13.546	14.026	13.618	13.642	13.57	14.649	13.088	13.064	13.257	13.74	17.16	95.4	94	77.294	67.852	94.025	79.647	93.859	93.224	96.649	95.538	95.772	77.087	99.656	98.477	97.071	57.34	3.9	3.9	11.8	3.9	3.9	3.9	3.9	3.9	3.9	3.9	11.8	11.8	3.9	220.8
746	2010-04-19 18:10:00	8290	13.2	13.5	14.625	15.724	13.353	14.553	13.522	14.026	13.618	13.618	13.57	14.601	13.112	13.088	13.233	13.76		95.5	94.5	77.751	67.303	94.111	79.465	94.069	93.465	96.691	95.467	95.815	77.077	99.663	98.525	97.064		3.9	3.9	3.9	3.9	3.9	3.9	3.9	3.9	3.9	3.9	11.8	11.8	3.9
747	2010-04-19 18:20:00	8300	13.2	13.5	14.745	15.772	13.353	14.601	13.522	14.05	13.618	13.642	13.57	14.697	13.137	13.088	13.257	13.71		95.5	94.5	76.461	66.863	94.132	78.41	93.375	93.077	96.733	95.218	95.815	76.036	99.71	98.525	97.091		3.9	3.9	3.9	3.9	3.9	3.9	3.9	3.9	11.8	3.9	11.8	11.8	3.9
748	2010-04-19 18:30:00	8310	13.2	13.5	14.649	15.748	13.353	14.577	13.522	14.026	13.618	13.642	13.57	14.649	13.112	13.088	13.257	13.74	17.37	95.6	94.5	75.505	66.325	94.154	78.532	93.593	92.719	96.754	95.474	95.836	75.452	99.663	98.525	97.091	55.24	3.9	3.9	3.9	3.9	3.9	3.9	3.9	3.9	11.8	3.9	11.8	11.8	3.9	234.4
749	2010-04-19 18:40:00	8320	13.2	13.5	14.673	15.724	13.353	14.577	13.522	14.05	13.618	13.642	13.57	14.673	13.112	13.088	13.257	13.74		95.5	94.5	76.731	66.827	94.154	78.507	92.763	92.504	96.733	95.346	95.878	75.692	99.703	98.525	97.091		3.9	3.9	3.9	3.9	3.9	3.9	3.9	3.9	3.9	3.9	11.8	11.8	3.9
750	2010-04-19 18:50:00	8330	13.2	13.5	14.601	15.7	13.353	14.553	13.522	14.05	13.618	13.666	13.57	14.625	13.112	13.088	13.257	13.76		95.4	94.5	77.129	66.963	94.154	78.476	92.938	92.526	96.754	95.523	95.836	75.995	99.703	98.525	97.091		3.9	3.9	11.8	3.9	3.9	3.9	3.9	3.9	11.8	3.9	11.8	11.8	3.9
751	2010-04-19 19:00:00	8340	13.2	13.5	14.768	15.748	13.353	14.601	13.546	14.05	13.618	13.666	13.594	14.745	13.161	13.088	13.257	13.69	17.2	95.3	94.5	75.398	66.241	94.068	77.438	91.018	91.393	96.691	94.861	95.842	74.395	99.757	98.525	97.091	58.01	3.9	3.9	3.9	3.9	3.9	3.9	3.9	3.9	3.9	3.9	11.8	11.8	3.9	187.59
752	2010-04-19 19:10:00	8350	13.2	13.5	14.649	15.676	13.353	14.577	13.57	14.074	13.618	13.69	13.594	14.673	13.137	13.088	13.257	13.71		95.1	94	76.881	66.509	93.981	78.022	92.863	92.466	96.649	95.189	95.779	76.057	99.71	98.525	97.091		3.9	3.9	3.9	3.9	3.9	3.9	3.9	3.9	11.8	3.9	11.8	11.8	3.9
753	2010-04-19 19:20:00	8360	13.2	13.5	14.553	15.605	13.353	14.553	13.57	14.05	13.618	13.666	13.57	14.601	13.112	13.088	13.257	13.74		95.3	94.5	78.119	65.962	93.981	78.527	93.431	92.967	96.67	95.331	95.794	76.457	99.703	98.525	97.091		3.9	3.9	11.8	3.9	3.9	3.9	3.9	3.9	3.9	3.9	11.8	11.8	3.9
754	2010-04-19 19:30:00	8370	13.2	13.5	14.505	15.533	13.377	14.529	13.546	14.026	13.618	13.642	13.594	14.553	13.112	13.088	13.257	13.79	16.31	95.4	94.5	78.237	65.554	94.074	78.853	93.686	93.29	96.733	95.367	95.842	76.629	99.703	98.525	97.133	63.3	3.9	3.9	3.9	3.9	3.9	3.9	3.9	3.9	3.9	3.9	11.8	11.8	3.9	109.78
755	2010-04-19 19:40:00	8380	13.2	13.5	14.481	15.509	13.377	14.505	13.522	14.026	13.618	13.666	13.594	14.505	13.137	13.088	13.257	13.81		95.5	94.5	78.308	66.227	94.117	79.329	93.113	92.719	96.775	95.565	95.864	75.292	99.75	98.545	97.112		3.9	3.9	3.9	3.9	3.9	3.9	3.9	3.9	11.8	3.9	11.8	11.8	3.9
756	2010-04-19 19:50:00	8390	13.2	13.5	14.505	15.461	13.353	14.505	13.522	14.05	13.618	13.666	13.594	14.553	13.161	13.088	13.257	13.74		95.3	94.5	77.572	66.443	94.111	78.16	92.058	92.637	96.691	95.267	95.842	74.62	99.717	98.525	97.133		3.9	3.9	3.9	3.9	3.9	3.9	3.9	3.9	11.8	3.9	11.8	11.8	3.9
757	2010-04-19 20:00:00	8400	13.2	13.5	14.529	15.39	13.353	14.505	13.546	14.026	13.618	13.666	13.594	14.601	13.161	13.088	13.257	13.71	15.46	94.9	94.5	75.297	67.382	93.981	77.263	90.321	90.08	96.607	94.883	95.842	73.891	99.757	98.565	97.133	66.54	3.9	3.9	3.9	3.9	3.9	3.9	3.9	3.9	11.8	3.9	11.8	11.8	3.9	39.47
758	2010-04-19 20:10:00	8410	13.2	13.5	14.649	15.294	13.329	14.577	13.57	14.05	13.618	13.69	13.594	14.721	13.209	13.088	13.257	13.61		94.4	94.5	74.429	68.587	93.672	76.375	89.579	89.013	96.313	94.266	95.694	73.624	99.771	98.565	97.133		3.9	3.9	3.9	3.9	3.9	3.9	3.9	3.9	11.8	3.9	11.8	11.8	3.9
759	2010-04-19 20:20:00	8420	13.2	13.5	14.625	15.223	13.377	14.577	13.618	14.074	13.642	13.69	13.594	14.697	13.137	13.088	13.257	13.74		94.5	94	76.099	69.62	93.641	76.84	92.171	92.466	96.404	94.846	95.609	73.99	99.71	98.565	97.112		3.9	3.9	11.8	3.9	3.9	3.9	3.9	3.9	3.9	3.9	11.8	11.8	3.9
760	2010-04-19 20:30:00	8430	13.2	13.5	14.529	15.175	13.377	14.529	13.594	14.05	13.642	13.666	13.594	14.601	13.161	13.088	13.257	13.74	15.43	94.9	94	77.32	70.567	93.771	78.242	93.023	92.835	96.488	95.097	95.715	74.866	99.697	98.565	97.112	64.39	3.9	3.9	11.8	3.9	3.9	3.9	3.9	3.9	3.9	3.9	11.8	11.8	3.9	6.94
761	2010-04-19 20:40:00	8440	13.2	13.5	14.529	15.127	13.377	14.505	13.57	14.026	13.642	13.666	13.594	14.553	13.137	13.112	13.257	13.76		95.1	94.5	76.546	71.318	93.858	78.466	92.907	92.586	96.572	95.31	95.779	75.145	99.67	98.572	97.133		3.9	3.9	3.9	3.9	3.9	3.9	3.9	3.9	11.8	3.9	11.8	11.8	3.9
762	2010-04-19 20:50:00	8450	13.2	13.5	14.577	15.103	13.377	14.505	13.57	14.026	13.642	13.666	13.594	14.577	13.112	13.088	13.257	13.76		95.2	94.5	75.359	70.608	93.901	77.7	93.191	93.07	96.656	95.353	95.821	75.045	99.703	98.565	97.133		3.9	3.9	3.9	3.9	3.9	3.9	3.9	3.9	11.8	3.9	11.8	11.8	3.9
763	2010-04-19 21:00:00	8460	13.2	13.5	14.577	15.031	13.377	14.505	13.57	14.026	13.642	13.642	13.594	14.577	13.04	13.064	13.257	13.79	15.43	95.4	94.5	76.918	69.282	93.988	78.39	93.866	93.596	96.656	95.389	95.8	76.193	99.602	98.558	97.133	61.86	3.9	3.9	3.9	3.9	3.9	3.9	3.9	3.9	3.9	3.9	11.8	11.8	3.9	0
764	2010-04-19 21:10:00	8470	13.2	13.5	14.553	14.96	13.353	14.457	13.546	14.002	13.618	13.642	13.57	14.529	13.04	13.04	13.257	13.76		95.5	94.5	72.07	68.166	94.046	78.125	93.859	92.888	96.691	95.516	95.836	75.088	99.602	98.552	97.154		3.9	3.9	3.9	3.9	3.9	3.9	3.9	3.9	11.8	3.9	11.8	11.8	3.9
765	2010-04-19 21:20:00	8480	13.2	13.5	14.553	14.912	13.353	14.457	13.546	14.002	13.618	13.642	13.57	14.529	12.992	13.04	13.257	13.71		95.5	94.5	74.568	68.6	94.089	77.767	94.076	93.458	96.691	95.538	95.836	74.826	99.467	98.552	97.133		3.9	3.9	3.9	3.9	3.9	3.9	3.9	3.9	3.9	3.9	11.8	11.8	3.9
766	2010-04-19 21:30:00	8490	13.2	13.5	14.505	14.84	13.353	14.433	13.522	13.978	13.618	13.642	13.57	14.505	12.992	13.016	13.257	13.74	14.68	95.6	94.5	74.69	68.449	94.154	78.527	94.113	93.452	96.691	95.559	95.836	74.847	99.427	98.545	97.133	64.1	3.9	3.9	3.9	3.9	3.9	3.9	3.9	3.9	11.8	3.9	11.8	11.8	3.9	0
767	2010-04-19 21:40:00	8500	13.2	13.5	14.457	14.792	13.353	14.433	13.522	14.002	13.618	13.642	13.57	14.457	13.016	13.016	13.257	13.79		95.6	94.5	74.89	67.942	94.197	79.187	93.961	93.283	96.733	95.516	95.899	74.206	99.434	98.545	97.154		3.9	3.9	3.9	3.9	3.9	3.9	3.9	3.9	3.9	3.9	11.8	11.8	3.9
768	2010-04-19 21:50:00	8510	13.2	13.5	14.433	14.745	13.353	14.385	13.522	14.002	13.618	13.642	13.57	14.457	13.016	13.04	13.257	13.74		95.7	94.5	75.199	68.293	94.24	78.517	93.636	93.152	96.775	95.559	95.878	73.386	99.394	98.552	97.154		3.9	3.9	3.9	3.9	3.9	3.9	3.9	3.9	11.8	3.9	11.8	11.8	3.9
769	2010-04-19 22:00:00	8520	13.2	13.5	14.385	14.721	13.353	14.385	13.522	14.002	13.618	13.642	13.57	14.433	13.04	13.016	13.257	13.69	13.83	95.7	94.5	75.529	68.537	94.283	80.284	93.636	93.24	96.816	95.559	95.92	74.964	99.401	98.524	97.174	68.43	3.9	3.9	11.8	3.9	3.9	3.9	3.9	3.9	11.8	3.9	11.8	11.8	3.9	0
770	2010-04-19 22:10:00	8530	13.2	13.5	14.361	14.697	13.353	14.361	13.522	13.978	13.618	13.666	13.594	14.409	13.064	13.04	13.257	13.76		95.7	94.5	73.021	68.588	94.283	79.877	92.675	91.33	96.796	95.693	95.927	74.381	99.448	98.552	97.174		3.9	3.9	11.8	3.9	3.9	3.9	3.9	3.9	3.9	3.9	11.8	11.8	3.9
771	2010-04-19 22:20:00	8540	13.2	13.5	14.361	14.673	13.353	14.337	13.522	14.002	13.618	13.666	13.594	14.409	13.088	13.064	13.257	13.74		95.5	94.5	73.048	68.832	94.24	78.38	92.102	92.448	96.796	95.502	95.927	73.8	99.415	98.518	97.154		3.9	3.9	11.8	3.9	3.9	3.9	3.9	3.9	11.8	3.9	11.8	11.8	3.9
772	2010-04-19 22:30:00	8550	13.2	13.5	14.361	14.649	13.353	14.314	13.546	14.026	13.618	13.642	13.594	14.385	13.064	13.064	13.257	13.71	13.53	95.3	94.5	72.755	69.239	94.197	77.685	92.417	93.114	96.733	95.474	95.906	74.718	99.368	98.518	97.154	71.28	3.9	3.9	3.9	3.9	3.9	3.9	3.9	3.9	11.8	3.9	3.9	11.8	3.9	0.14
773	2010-04-19 22:40:00	8560	13.2	13.5	14.314	14.625	13.353	14.314	13.546	14.002	13.618	13.642	13.594	14.361	13.064	13.04	13.257	13.74		95.3	94.5	72.372	69.427	94.111	77.403	92.307	93.283	96.712	95.516	95.885	74.608	99.388	98.511	97.154		3.9	3.9	3.9	3.9	3.9	3.9	3.9	3.9	3.9	3.9	11.8	11.8	3.9
774	2010-04-19 22:50:00	8570	13.2	13.5	14.29	14.601	13.377	14.29	13.522	14.002	13.618	13.666	13.594	14.337	13.088	13.064	13.257	13.74		95.2	94.5	72.821	69.942	94.096	77.885	89.998	92.315	96.733	95.671	95.885	74.524	99.415	98.558	97.174		3.9	3.9	11.8	3.9	3.9	3.9	3.9	3.9	11.8	3.9	11.8	11.8	3.9
775	2010-04-19 23:00:00	8580	13.2	13.5	14.29	14.577	13.329	14.29	13.57	14.026	13.618	13.642	13.594	14.337	13.112	13.064	13.257	13.71	13.43	94.5	94.5	73.406	69.937	93.759	77.321	90.078	92.763	96.46	95.047	95.758	73.707	99.422	98.518	97.154	72.3	3.9	3.9	3.9	3.9	3.9	3.9	3.9	3.9	11.8	3.9	11.8	11.8	3.9	0
776	2010-04-19 23:10:00	8590	13.2	13.5	14.266	14.577	13.353	14.266	13.57	14.002	13.618	13.642	13.594	14.314	13.112	13.088	13.257	13.69		94	94.5	75.921	70.264	93.591	76.956	88.871	92.448	96.397	94.726	95.715	74.151	99.462	98.545	97.154		3.9	3.9	3.9	3.9	3.9	3.9	3.9	3.9	11.8	3.9	11.8	11.8	3.9
777	2010-04-19 23:20:00	8600	13.2	13.5	14.218	14.553	13.353	14.266	13.594	14.002	13.618	13.666	13.594	14.266	13.112	13.088	13.257	13.61		93.9	94.5	76.585	70.775	93.418	78.237	90.513	92.932	96.271	95.054	95.631	74.589	99.381	98.565	97.174		3.9	3.9	3.9	3.9	3.9	3.9	3.9	3.9	11.8	3.9	11.8	11.8	3.9
778	2010-04-19 23:30:00	8610	13.2	13.5	14.17	14.529	13.377	14.242	13.57	13.978	13.642	13.666	13.594	14.242	13.088	13.088	13.257	13.71	13.18	93.6	94.5	76.859	71.069	93.293	78.436	89.602	93.102	96.32	95.267	95.631	75.994	99.375	98.525	97.174	71.92	3.9	3.9	11.8	3.9	3.9	3.9	3.9	3.9	3.9	3.9	11.8	11.8	3.9	0
779	2010-04-19 23:40:00	8620	13.2	13.5	14.146	14.505	13.377	14.218	13.57	13.978	13.618	13.642	13.594	14.218	13.064	13.064	13.257	13.71		93.8	94.5	77.394	71.172	93.25	78.15	90.844	93.146	96.313	95.261	95.631	75.547	99.348	98.518	97.174		3.9	3.9	3.9	3.9	3.9	3.9	3.9	3.9	11.8	3.9	11.8	11.8	3.9
780	2010-04-19 23:50:00	8630	13.2	13.5	14.074	14.505	13.377	14.194	13.546	13.954	13.618	13.642	13.594	14.194	13.088	13.064	13.257	13.71		94	94.5	76.916	71.631	93.119	78.781	87.805	93.052	96.271	95.346	95.631	76.27	99.415	98.538	97.174		3.9	3.9	11.8	3.9	3.9	3.9	3.9	3.9	11.8	3.9	11.8	11.8	3.9
781	2010-04-20	8640	13.2	13.5	14.074	14.481	13.329	14.146	13.546	13.93	13.594	13.618	13.57	14.17	13.161	13.04	13.257	13.66	12.9	92.7	94.5	76.71	71.922	91.831	78.39	87.526	92.141	95.503	94.805	95.327	76.291	99.496	98.47	97.133	71.3	3.9	3.9	11.8	3.9	3.9	3.9	3.9	3.9	3.9	3.9	11.8	11.8	3.9	0
782	2010-04-20 00:10:00	8650	13.2	13.5	14.05	14.457	13.353	14.122	13.57	13.93	13.594	13.618	13.57	14.146	13.161	13.04	13.257	13.71		92.1	94.5	75.591	71.917	90.991	78.689	86.949	92.318	95.077	94.655	94.985	77.085	99.436	98.511	97.091		3.9	3.9	3.9	3.9	3.9	3.9	3.9	3.9	11.8	3.9	11.8	11.8	3.9
783	2010-04-20 00:20:00	8660	13.2	13.5	14.074	14.457	13.353	14.122	13.57	13.906	13.618	13.618	13.57	14.146	13.112	13.088	13.257	13.69		92.1	94.5	75.804	71.837	90.767	79.019	88.825	92.731	95.084	94.655	94.9	76.57	99.341	98.484	97.112		3.9	3.9	3.9	3.9	3.9	3.9	3.9	3.9	11.8	3.9	11.8	11.8	3.9
784	2010-04-20 00:30:00	8670	13.2	13.5	14.074	14.457	13.401	14.098	13.57	13.93	13.618	13.642	13.57	14.146	13.088	13.064	13.257	13.61	12.73	92.4	94.5	73.654	71.944	91.383	79.744	89.647	93.001	95.361	94.791	95.071	76.725	99.354	98.477	97.091	71.48	3.9	3.9	3.9	3.9	3.9	3.9	3.9	3.9	3.9	3.9	11.8	11.8	3.9	0
785	2010-04-20 00:40:00	8680	13.2	13.5	14.098	14.457	13.377	14.098	13.546	13.93	13.618	13.642	13.594	14.146	13.112	13.088	13.257	13.71		92.5	94.5	74.87	72.025	90.997	78.557	86.31	92.76	95.382	94.919	95.141	75.741	99.422	98.484	97.133		3.9	3.9	3.9	3.9	3.9	3.9	3.9	3.9	3.9	3.9	11.8	11.8	3.9
786	2010-04-20 00:50:00	8690	13.2	13.5	14.074	14.457	13.377	14.098	13.546	13.906	13.618	13.642	13.57	14.146	13.112	13.088	13.257	13.71		92.3	94.5	74.839	72.239	90.188	78.608	87.549	92.731	94.998	94.833	94.857	75.402	99.381	98.484	97.133		3.9	3.9	11.8	3.9	3.9	3.9	3.9	3.9	3.9	3.9	11.8	11.8	3.9
787	2010-04-20 01:00:00	8700	13.2	13.5	14.05	14.433	13.377	14.074	13.57	13.906	13.618	13.618	13.57	14.122	13.088	13.088	13.257	13.69	12.6	90.8	94.5	73.808	72.261	89.713	78.4	88.94	93.061	95.041	94.784	94.771	75.528	99.334	98.484	97.133	72.2	3.9	3.9	3.9	3.9	3.9	3.9	3.9	3.9	3.9	3.9	11.8	11.8	3.9	0
788	2010-04-20 01:10:00	8710	13.2	13.5	14.05	14.433	13.377	14.074	13.522	13.882	13.618	13.618	13.57	14.122	13.064	13.064	13.257	13.71		92.2	94.5	73.093	72.154	89.871	78.603	87.868	93.142	95.169	94.891	94.921	74.927	99.327	98.497	97.133		3.9	3.9	11.8	3.9	3.9	3.9	3.9	3.9	11.8	3.9	11.8	11.8	3.9
789	2010-04-20 01:20:00	8720	13.2	13.5	14.026	14.409	13.377	14.05	13.522	13.882	13.594	13.594	13.57	14.098	13.088	13.064	13.257	13.71		89.9	94.5	73.988	72.364	88.64	78.089	87.474	92.747	94.045	94.735	94.685	75.053	99.375	98.518	97.133		3.9	3.9	3.9	3.9	3.9	3.9	3.9	3.9	11.8	3.9	11.8	11.8	3.9
790	2010-04-20 01:30:00	8730	13.2	13	13.978	14.409	13.377	14.026	13.546	13.858	13.618	13.594	13.546	14.074	13.064	13.064	13.257	13.61	12.48	90	94.5	74.872	72.631	88.157	78.313	89.664	92.719	94.311	94.563	94.335	75.205	99.327	98.518	97.133	73.12	3.9	3.9	3.9	3.9	3.9	3.9	3.9	3.9	11.8	3.9	11.8	11.8	3.9	0
791	2010-04-20 01:40:00	8740	13.2	13	13.978	14.385	13.377	14.002	13.522	13.858	13.594	13.594	13.546	14.074	13.04	13.04	13.257	13.71		90.5	94.5	74.452	72.76	88.823	78.206	90.089	92.917	94.305	94.627	94.227	75.309	99.28	98.47	97.133		3.9	3.9	11.8	3.9	3.9	3.9	3.9	3.9	11.8	3.9	11.8	11.8	3.9
792	2010-04-20 01:50:00	8750	13.2	13	13.978	14.385	13.377	14.002	13.522	13.834	13.594	13.594	13.546	14.05	13.016	13.04	13.257	13.71		90.9	94.5	73.82	72.786	89.28	78.359	91.636	92.976	94.218	94.67	94.227	75.565	99.273	98.511	97.133		3.9	3.9	11.8	3.9	3.9	3.9	3.9	3.9	3.9	3.9	11.8	11.8	3.9
793	2010-04-20 02:00:00	8760	13.2	13	13.954	14.361	13.353	13.978	13.473	13.834	13.594	13.594	13.546	14.026	12.992	13.016	13.257	13.71	12.21	90.6	94	74.657	72.888	89.548	78.379	91.824	92.844	94.218	94.649	94.011	75.768	99.226	98.463	97.133	74.9	3.9	3.9	3.9	3.9	3.9	3.9	3.9	3.9	3.9	3.9	11.8	11.8	3.9	0
794	2010-04-20 02:10:00	8770	13.2	13	13.906	14.361	13.353	13.978	13.473	13.834	13.594	13.594	13.546	14.002	12.968	12.992	13.257	13.71		91.2	94	74.254	72.995	89.978	78.886	92.023	93.283	94.477	94.735	94.205	75.841	99.199	98.456	97.133		3.9	3.9	3.9	3.9	3.9	3.9	3.9	3.9	11.8	3.9	11.8	11.8	3.9
795	2010-04-20 02:20:00	8780	13.2	13	13.906	14.361	13.329	13.954	13.473	13.81	13.594	13.57	13.546	14.002	12.944	12.968	13.257	13.69		92.2	94	74.595	73.021	90.176	79.235	92.618	93.408	94.778	94.9	94.464	76.075	99.132	98.45	97.133		3.9	3.9	11.8	3.9	3.9	3.9	3.9	3.9	3.9	3.9	11.8	11.8	3.9
796	2010-04-20 02:30:00	8790	13.2	13	13.882	14.337	13.329	13.93	13.449	13.81	13.57	13.57	13.546	13.978	12.944	12.992	13.257	13.69	11.65	91.2	94	74.878	73.123	90.085	79.331	92.7	93.408	94.599	94.9	94.335	75.914	99.091	98.456	97.154	78.05	3.9	3.9	3.9	3.9	3.9	3.9	3.9	3.9	11.8	3.9	11.8	11.8	3.9	0
797	2010-04-20 02:40:00	8800	13.2	13	13.882	14.337	13.305	13.906	13.425	13.786	13.57	13.57	13.522	13.978	12.992	12.992	13.233	13.69		91.1	94	74.17	73.256	89.785	78.745	91.878	92.986	94.039	94.771	94.242	75.914	99.145	98.456	97.002		3.9	3.9	11.8	3.9	3.9	3.9	3.9	3.9	11.8	3.9	11.8	11.8	3.9
798	2010-04-20 02:50:00	8810	13.2	13	13.858	14.337	13.305	13.882	13.449	13.786	13.57	13.57	13.522	13.954	12.968	12.992	13.209	13.59		91.1	94	74.952	73.336	89.717	78.714	92.436	92.964	93.627	94.642	93.896	75.857	99.078	98.456	96.641		3.9	3.9	11.8	3.9	3.9	3.9	3.9	3.9	11.8	3.9	11.8	11.8	3.9
799	2010-04-20 03:00:00	8820	13.2	13	13.834	14.314	13.281	13.882	13.425	13.786	13.57	13.57	13.497	13.93	12.944	12.992	13.209	13.61	11.07	90.4	94	75.521	73.357	89.439	78.916	92.253	93.007	93.779	94.685	93.76	75.904	99.051	98.436	96.578	81.4	3.9	3.9	11.8	3.9	3.9	3.9	3.9	3.9	11.8	3.9	11.8	11.8	3.9	0
800	2010-04-20 03:10:00	8830	13.1	13	13.81	14.29	13.281	13.858	13.401	13.762	13.546	13.546	13.497	13.906	13.016	13.016	13.185	13.61		90.1	94	75.75	73.485	89.142	79.239	91.449	92.606	93.229	94.464	93.543	76.055	99.112	98.463	96.194		3.9	3.9	11.8	3.9	3.9	3.9	3.9	3.9	11.8	3.9	11.8	11.8	3.9
801	2010-04-20 03:20:00	8840	13.1	13	13.762	14.266	13.281	13.81	13.401	13.762	13.57	13.522	13.497	13.882	13.088	13.016	13.185	13.54		89.6	94	75.766	73.454	88.754	79.002	90.958	92.031	92.775	94.199	93.063	75.972	99.173	98.423	96.173		3.9	3.9	11.8	3.9	3.9	3.9	3.9	3.9	11.8	3.9	11.8	11.8	3.9
802	2010-04-20 03:30:00	8850	13.1	13	13.738	14.266	13.281	13.786	13.377	13.738	13.546	13.522	13.497	13.858	13.016	13.016	13.161	13.59	10.77	89.8	93.5	75.865	73.428	88.616	78.871	91.064	92.423	92.593	94.069	92.888	76.149	99.051	98.423	95.893	83.62	3.9	3.9	3.9	3.9	3.9	3.9	3.9	3.9	3.9	3.9	11.8	11.8	3.9	0
803	2010-04-20 03:40:00	8860	13.1	13	13.714	14.266	13.257	13.762	13.377	13.714	13.546	13.522	13.497	13.834	12.968	13.016	13.161	13.59		90.3	93.5	76.015	73.56	88.885	78.764	91.31	92.593	92.549	94.156	92.976	76.402	99.017	98.382	95.724		3.9	3.9	3.9	3.9	3.9	3.9	3.9	3.9	3.9	3.9	11.8	11.8	3.9
804	2010-04-20 03:50:00	8870	13.1	13	13.69	14.266	13.257	13.762	13.377	13.714	13.546	13.522	13.497	13.834	12.944	12.992	13.137	13.54		90.4	93.5	76.114	73.56	89.068	79.042	91.843	92.615	92.461	94.156	93.172	76.273	98.97	98.395	95.654		3.9	3.9	3.9	3.9	3.9	3.9	3.9	3.9	11.8	3.9	11.8	11.8	3.9
805	2010-04-20 04:00:00	8880	13.1	13	13.69	14.242	13.233	13.738	13.377	13.69	13.522	13.497	13.473	13.81	12.92	12.992	13.137	13.51	10.71	90.4	93.5	75.855	73.635	89.199	78.759	91.887	92.587	92.367	94.214	93.013	76.32	98.963	98.375	95.591	84.3	3.9	3.9	3.9	3.9	3.9	3.9	3.9	3.9	3.9	3.9	11.8	11.8	3.9	0
806	2010-04-20 04:10:00	8890	13.1	13	13.618	14.242	13.233	13.738	13.353	13.69	13.522	13.497	13.473	13.762	12.92	12.968	13.137	13.56		90.5	93.5	75.321	73.661	89.108	79.037	91.837	93.048	92.719	94.257	93.122	76.155	98.923	98.409	95.421		3.9	3.9	11.8	3.9	3.9	3.9	3.9	3.9	3.9	3.9	11.8	11.8	3.9
807	2010-04-20 04:20:00	8900	13.1	13	13.618	14.218	13.233	13.714	13.353	13.69	13.522	13.497	13.473	13.762	12.92	12.992	13.137	13.54		90.3	93.5	76.125	73.657	88.742	79.108	91.815	92.675	92.367	94.279	93.013	76.568	98.923	98.375	95.294		3.9	3.9	3.9	3.9	3.9	3.9	3.9	3.9	11.8	3.9	11.8	11.8	3.9
808	2010-04-20 04:30:00	8910	13.1	13	13.618	14.218	13.233	13.69	13.353	13.666	13.497	13.497	13.473	13.738	12.92	12.992	13.112	13.46	10.84	90.1	93.5	75.84	73.63	88.993	79.228	91.704	92.36	92.272	94.193	92.925	76.486	98.923	98.375	95.394	83.57	3.9	3.9	3.9	3.9	3.9	3.9	3.9	3.9	3.9	3.9	11.8	11.8	3.9	0
809	2010-04-20 04:40:00	8920	13.1	13	13.594	14.194	13.209	13.69	13.353	13.666	13.497	13.497	13.473	13.738	12.896	12.944	13.112	13.56		90.1	93.5	76.507	73.705	89.056	79.254	92.146	92.515	92.118	94.214	93.057	76.434	98.835	98.361	95.181		3.9	3.9	3.9	3.9	3.9	3.9	3.9	3.9	11.8	3.9	11.8	11.8	3.9
810	2010-04-20 04:50:00	8930	13.1	13	13.618	14.194	13.209	13.69	13.353	13.666	13.497	13.497	13.473	13.738	12.896	12.944	13.112	13.59		90.6	93.5	76.125	73.863	89.307	79.329	92.367	92.998	92.272	94.193	93.013	76.692	98.875	98.361	95.16		3.9	3.9	11.8	3.9	3.9	3.9	3.9	3.9	3.9	3.9	11.8	11.8	3.9
811	2010-04-20 05:00:00	8940	13.1	13	13.618	14.194	13.209	13.69	13.329	13.666	13.497	13.497	13.473	13.738	12.871	12.944	13.112	13.54	10.91	90.7	93.5	76.512	73.89	89.534	79.48	92.25	92.581	92.493	94.279	93.1	76.743	98.848	98.361	95.16	83.4	3.9	3.9	11.8	3.9	3.9	3.9	3.9	3.9	3.9	3.9	11.8	11.8	3.9	0
812	2010-04-20 05:10:00	8950	13.1	13	13.642	14.17	13.209	13.666	13.329	13.666	13.497	13.473	13.473	13.738	12.871	12.944	13.112	13.46		90.7	93.5	77.544	73.938	89.534	79.876	92.25	92.888	92.537	94.316	93.1	76.717	98.869	98.361	95.16		3.9	3.9	11.8	3.9	3.9	3.9	3.9	3.9	11.8	3.9	11.8	11.8	3.9
813	2010-04-20 05:20:00	8960	13.1	13	13.594	14.17	13.209	13.666	13.329	13.666	13.497	13.497	13.473	13.738	12.871	12.944	13.112	13.56		90.8	93.5	76.456	74.149	89.965	79.676	92.405	92.932	92.778	94.365	93.231	76.872	98.828	98.361	95.372		3.9	3.9	3.9	3.9	3.9	3.9	3.9	3.9	3.9	3.9	11.8	11.8	3.9
814	2010-04-20 05:30:00	8970	13.1	13	13.57	14.17	13.209	13.666	13.329	13.666	13.497	13.497	13.473	13.714	12.92	12.944	13.112	13.54	10.67	90.6	93.5	76.348	74.149	89.193	79.625	92.184	93.085	92.493	94.365	93.144	76.918	98.923	98.402	95.33	85.48	3.9	3.9	11.8	3.9	3.9	3.9	3.9	3.9	3.9	3.9	11.8	11.8	3.9	1.32
815	2010-04-20 05:40:00	8980	13.1	13	13.57	14.17	13.209	13.642	13.305	13.666	13.497	13.473	13.449	13.69	12.92	12.992	13.112	13.54		90	93.5	76.708	74.07	88.965	80.046	91.514	92.625	92.228	94.186	92.832	76.939	98.882	98.375	95.287		3.9	3.9	11.8	3.9	3.9	3.9	3.9	3.9	11.8	3.9	11.8	11.8	3.9
816	2010-04-20 05:50:00	8990	13.1	13	13.57	14.146	13.185	13.594	13.305	13.642	13.497	13.473	13.449	13.69	12.92	12.968	13.112	13.49		90.1	93	77.247	74.065	88.867	80.11	91.425	92.398	92.184	94.186	92.744	77.016	98.862	98.368	95.096		3.9	3.9	11.8	3.9	3.9	3.9	3.9	3.9	3.9	3.9	11.8	11.8	3.9
817	2010-04-20 06:00:00	9000	13.1	13	13.546	14.146	13.185	13.57	13.305	13.642	13.497	13.473	13.449	13.666	12.92	12.992	13.088	13.51	10.35	90.3	93	77.268	74.091	89.05	80.554	91.736	92.133	92.184	94.121	92.7	77.088	98.882	98.395	95.068	88	3.9	3.9	3.9	3.9	3.9	3.9	3.9	3.9	3.9	3.9	11.8	11.8	3.9	0
818	2010-04-20 06:10:00	9010	13	13	13.497	14.146	13.185	13.546	13.305	13.618	13.473	13.473	13.425	13.666	12.92	12.992	13.088	13.51		90.3	92.5	77.232	74.17	88.981	80.673	91.824	92.678	92.133	94.121	92.694	77.088	98.862	98.375	95.111		3.9	3.9	11.8	3.9	3.9	3.9	3.9	3.9	3.9	3.9	11.8	11.8	3.9
819	2010-04-20 06:20:00	9020	13	13	13.497	14.122	13.161	13.522	13.281	13.618	13.473	13.449	13.425	13.642	12.992	12.944	13.088	13.46		89.9	92.5	76.976	74.271	88.815	80.543	91.24	92.127	91.846	93.964	92.518	77.185	99.024	98.28	94.727		3.9	3.9	11.8	3.9	3.9	3.9	3.9	3.9	3.9	3.9	11.8	11.8	3.9
820	2010-04-20 06:30:00	9030	13	13	13.473	14.122	13.161	13.473	13.281	13.594	13.473	13.449	13.425	13.618	12.992	12.992	13.088	13.46	10.16	90.1	92.5	77.381	74.165	89.044	80.806	90.793	92.297	91.868	93.834	92.43	77.232	98.943	98.334	94.813	88.96	3.9	3.9	11.8	3.9	3.9	3.9	3.9	3.9	11.8	3.9	11.8	11.8	3.9	0
821	2010-04-20 06:40:00	9040	13	13	13.449	14.098	13.137	13.449	13.281	13.594	13.473	13.449	13.425	13.618	12.92	12.968	13.064	13.49		90.4	92.5	77.656	74.319	89.038	81.221	91.774	92.804	92.045	93.964	92.518	77.436	98.882	98.327	94.891		3.9	3.9	3.9	3.9	3.9	3.9	3.9	3.9	11.8	3.9	11.8	11.8	3.9
822	2010-04-20 06:50:00	9050	13	13	13.449	14.098	13.137	13.449	13.257	13.594	13.449	13.449	13.425	13.594	12.92	12.968	13.064	13.44		90.3	92.5	77.478	74.45	89.129	81.246	91.812	92.76	92.149	94.093	92.518	77.38	98.923	98.327	94.891		3.9	3.9	3.9	3.9	3.9	3.9	3.9	3.9	11.8	3.9	11.8	11.8	3.9
823	2010-04-20 07:00:00	9060	13	13	13.425	14.074	13.137	13.425	13.257	13.57	13.449	13.425	13.401	13.594	12.92	12.968	13.064	13.44	10.18	90.4	92.5	77.14	74.577	89.084	81.117	91.834	92.907	91.995	93.957	92.534	77.534	98.923	98.348	94.977	88.6	3.9	3.9	3.9	3.9	3.9	3.9	3.9	3.9	3.9	3.9	11.8	11.8	3.9	9.59
824	2010-04-20 07:10:00	9070	13	13	13.425	14.074	13.112	13.425	13.257	13.546	13.449	13.425	13.401	13.57	12.92	12.968	13.064	13.46		90.5	92.5	77.498	74.498	89.009	81.018	91.634	92.659	92.039	94.001	92.468	77.324	98.882	98.348	94.977		3.9	3.9	11.8	3.9	3.9	3.9	3.9	3.9	11.8	3.9	11.8	11.8	3.9
825	2010-04-20 07:20:00	9080	13	13	13.425	14.074	13.112	13.449	13.257	13.57	13.449	13.425	13.401	13.57	12.896	12.944	13.064	13.44		90.5	92.5	77.753	74.577	89.214	80.875	91.945	92.797	91.995	94.087	92.665	77.554	98.875	98.321	94.913		3.9	3.9	3.9	3.9	3.9	3.9	3.9	3.9	11.8	3.9	11.8	11.8	3.9
826	2010-04-20 07:30:00	9090	13	13	13.449	14.074	13.112	13.449	13.257	13.546	13.449	13.425	13.401	13.57	12.871	12.944	13.064	13.46	10.49	90.4	92.5	77.707	74.393	89.237	81.048	92.077	92.769	92.083	94.152	92.687	77.631	98.869	98.341	94.977	87.66	3.9	3.9	11.8	3.9	3.9	3.9	3.9	3.9	3.9	3.9	11.8	11.8	3.9	57.69
827	2010-04-20 07:40:00	9100	13	13	13.425	14.074	13.137	13.473	13.281	13.57	13.449	13.425	13.401	13.594	12.871	12.944	13.064	13.49		90.7	92.5	77.294	74.445	89.266	81.128	92.216	92.775	92.238	94.216	92.863	77.687	98.869	98.341	95.104		3.9	3.9	11.8	3.9	3.9	3.9	3.9	3.9	3.9	3.9	11.8	11.8	3.9
828	2010-04-20 07:50:00	9110	13	13	13.425	14.05	13.137	13.497	13.281	13.594	13.449	13.425	13.425	13.594	12.847	12.944	13.064	13.46		90.8	92.5	77.268	74.493	89.901	81.38	92.524	93.132	92.304	94.26	92.913	77.636	98.821	98.321	95.147		11.8	3.9	11.8	3.9	3.9	3.9	3.9	3.9	11.8	3.9	11.8	11.8	3.9
829	2010-04-20 08:00:00	9120	13	13	13.449	14.074	13.161	13.522	13.281	13.594	13.473	13.449	13.425	13.618	12.823	12.944	13.088	13.46	10.85	91	92.5	76.94	74.471	90.268	81.361	92.7	93.001	92.706	94.266	93.175	77.845	98.794	98.321	95.281	86.9	11.8	3.9	11.8	3.9	3.9	3.9	3.9	3.9	11.8	3.9	11.8	11.8	3.9	131.44
830	2010-04-20 08:10:00	9130	13	13	13.425	14.074	13.161	13.546	13.281	13.618	13.473	13.449	13.425	13.618	12.799	12.92	13.088	13.49		91.2	93	76.472	74.524	90.807	81.588	92.809	93.575	93.1	94.438	93.219	77.743	98.686	98.314	95.345		11.8	3.9	11.8	3.9	3.9	3.9	3.9	3.9	3.9	3.9	11.8	11.8	3.9
831	2010-04-20 08:20:00	9140	13.1	13	13.425	14.05	13.161	13.546	13.305	13.618	13.473	13.449	13.425	13.642	12.751	12.896	13.112	13.54		91.4	93.5	77.089	74.572	91.076	82.153	93.231	93.575	93.449	94.567	93.567	78.003	98.713	98.266	95.436		11.8	3.9	11.8	3.9	3.9	3.9	3.9	3.9	11.8	3.9	11.8	11.8	3.9
832	2010-04-20 08:30:00	9150	13.1	13	13.401	14.05	13.161	13.546	13.281	13.594	13.449	13.449	13.425	13.642	12.823	12.92	13.112	13.54	11.01	91.2	93.5	77.084	74.545	90.313	81.613	92.656	92.869	93.182	94.567	93.48	78.105	98.814	98.314	95.415	86.66	11.8	3.9	3.9	3.9	3.9	3.9	3.9	3.9	11.8	3.9	11.8	11.8	3.9	217.24
833	2010-04-20 08:40:00	9160	13	13	13.401	14.05	13.161	13.546	13.281	13.618	13.449	13.449	13.425	13.618	12.823	12.92	13.088	13.49		90.8	93	77.007	74.598	90.291	81.834	92.7	93.095	92.744	94.438	93.35	77.972	98.774	98.293	95.196		11.8	3.9	11.8	3.9	3.9	3.9	3.9	3.9	11.8	3.9	11.8	11.8	3.9
834	2010-04-20 08:50:00	9170	13.1	13	13.449	14.05	13.161	13.57	13.305	13.618	13.473	13.449	13.425	13.666	12.799	12.896	13.112	13.51		91.1	93	77.043	74.572	90.538	81.987	92.662	93.313	93.275	94.395	93.284	78.059	98.645	98.266	95.415		11.8	3.9	11.8	3.9	3.9	3.9	3.9	3.9	3.9	3.9	11.8	11.8	3.9
835	2010-04-20 09:00:00	9180	13.1	13	13.497	14.05	13.185	13.594	13.305	13.642	13.473	13.473	13.449	13.69	12.775	12.92	13.112	13.54	11.38	91.5	93.5	76.745	74.677	90.791	82.091	93.012	93.668	93.71	94.617	93.617	78.064	98.72	98.273	95.711	85	11.8	3.9	11.8	3.9	3.9	3.9	3.9	3.9	11.8	3.9	11.8	11.8	3.9	310.16
836	2010-04-20 09:10:00	9190	13.1	13	13.522	14.05	13.185	13.618	13.305	13.642	13.473	13.473	13.449	13.714	12.799	12.92	13.137	13.56		91	93.5	76.441	74.703	90.207	82.047	92.925	93.711	93.84	94.702	93.747	78.018	98.767	98.273	95.844		11.8	3.9	3.9	3.9	3.9	3.9	3.9	3.9	11.8	3.9	11.8	11.8	3.9
837	2010-04-20 09:20:00	9200	13.1	13	13.546	14.05	13.185	13.642	13.305	13.642	13.473	13.473	13.449	13.738	12.847	12.944	13.112	13.54		90.6	93.5	76.188	74.598	89.505	81.536	92.266	93.45	93.275	94.659	93.574	77.692	98.862	98.321	95.88		11.8	3.9	11.8	3.9	3.9	3.9	3.9	3.9	3.9	3.9	11.8	11.8	3.9
838	2010-04-20 09:30:00	9210	13.1	13	13.57	14.05	13.209	13.666	13.329	13.642	13.473	13.473	13.449	13.738	12.847	12.944	13.137	13.59	12.38	90.6	93.5	76.012	74.624	89.761	81.91	91.919	93.32	93.536	94.552	93.465	77.564	98.821	98.28	95.992	80.4	11.8	3.9	11.8	3.9	3.9	3.9	3.9	3.9	11.8	3.9	11.8	11.8	3.9	407.01
839	2010-04-20 09:40:00	9220	13.1	13	13.642	14.074	13.233	13.69	13.353	13.69	13.497	13.497	13.473	13.786	12.799	12.944	13.161	13.69		92.1	93.5	76.285	74.419	90.758	82.529	92.719	93.637	94.063	94.666	93.732	77.88	98.706	98.28	96.124		11.8	3.9	3.9	3.9	3.9	3.9	3.9	3.9	11.8	3.9	11.8	11.8	3.9
840	2010-04-20 09:50:00	9230	13.1	13	13.714	14.074	13.233	13.714	13.329	13.69	13.497	13.497	13.473	13.81	12.823	12.944	13.161	13.61		92.7	93.5	75.912	74.393	91.049	82.265	91.431	93.789	94.494	94.795	94.186	77.937	98.774	98.321	96.229		3.9	3.9	3.9	3.9	3.9	3.9	3.9	3.9	3.9	3.9	11.8	11.8	3.9
841	2010-04-20 10:00:00	9240	13.1	13	13.786	14.074	13.233	13.762	13.377	13.69	13.497	13.497	13.497	13.858	12.823	12.944	13.161	13.59	13.59	92.7	93.5	76.211	73.866	90.96	83.276	92.681	93.332	94.537	94.859	94.193	77.743	98.733	98.28	96.313	75.7	11.8	11.8	11.8	3.9	3.9	3.9	3.9	3.9	3.9	3.9	11.8	11.8	3.9	503.05
842	2010-04-20 10:10:00	9250	13.1	13	14.05	14.29	13.257	13.882	13.401	13.738	13.497	13.522	13.497	13.978	12.775	12.92	13.161	13.69		93.7	93.5	76.318	75.848	91.59	80.871	93.452	93.911	94.88	94.908	94.408	77.615	98.557	98.273	96.376		35.5	51.2	11.8	3.9	3.9	11.8	3.9	3.9	11.8	19.7	11.8	11.8	3.9
843	2010-04-20 10:20:00	9260	13.1	13	14.361	14.697	13.257	14.074	13.401	13.786	13.497	13.522	13.497	14.074	12.823	12.92	13.185	13.71		94.2	93.5	75.472	74.597	91.945	80.215	93.604	93.706	95.2	95.058	94.709	77.07	98.733	98.273	96.446		130.1	130.1	3.9	11.8	3.9	11.8	3.9	3.9	11.8	74.9	11.8	11.8	3.9
844	2010-04-20 10:30:00	9270	13.1	13	14.649	15.031	13.257	14.314	13.401	13.834	13.522	13.546	13.497	14.242	12.871	12.944	13.185	13.69	14.59	94.2	94	73.662	71.732	92.121	79.237	93.474	93.02	95.399	95.15	94.837	76.951	98.788	98.28	96.488	73.49	161.6	169.5	3.9	11.8	3.9	11.8	3.9	3.9	3.9	74.9	11.8	11.8	3.9	593.38
845	2010-04-20 10:40:00	9280	13.1	13	14.888	15.294	13.257	14.505	13.425	13.882	13.522	13.546	13.497	14.457	12.871	12.944	13.185	13.69		94.4	94	73.975	71.863	92.21	78.39	93.871	93.536	95.441	95.107	94.966	76.246	98.788	98.28	96.529		193.2	145.8	3.9	11.8	3.9	11.8	3.9	3.9	11.8	74.9	11.8	11.8	3.9
846	2010-04-20 10:50:00	9290	13.1	13	15.008	15.438	13.281	14.601	13.425	13.882	13.522	13.546	13.497	14.505	12.847	12.944	13.185	13.71		94.6	94	74.843	72.295	92.524	78.588	94.087	93.557	95.653	95.171	95.008	76.126	98.679	98.28	96.55		279.9	153.7	3.9	11.8	3.9	11.8	3.9	3.9	11.8	74.9	11.8	11.8	3.9
847	2010-04-20 11:00:00	9300	13.1	13	15.223	15.605	13.281	14.721	13.425	13.906	13.522	13.546	13.497	14.649	12.847	12.944	13.185	13.61	15.55	94.8	94	75.071	72.381	92.7	78.027	94.303	93.607	95.738	95.192	95.094	76.208	98.659	98.28	96.592	70.9	272	177.4	11.8	11.8	3.9	11.8	3.9	3.9	11.8	67	11.8	11.8	3.9	673.93
848	2010-04-20 11:10:00	9310	13.1	13	15.318	15.796	13.281	14.792	13.425	13.954	13.522	13.57	13.497	14.745	12.871	12.944	13.185	13.71		94.9	94	74.985	71.527	92.875	78.4	94.216	93.489	95.844	95.305	95.222	76.227	98.788	98.3	96.613		145.8	145.8	3.9	11.8	3.9	11.8	3.9	3.9	3.9	35.5	11.8	11.8	3.9
849	2010-04-20 11:20:00	9320	13.1	13	15.318	15.891	13.281	14.816	13.425	13.954	13.522	13.57	13.497	14.792	12.871	12.944	13.209	13.71		95	94	75.274	71.707	93.006	78.15	94.432	93.576	95.907	95.241	95.264	75.977	98.828	98.28	96.682		27.6	43.4	3.9	3.9	3.9	3.9	3.9	3.9	3.9	11.8	11.8	11.8	3.9
850	2010-04-20 11:30:00	9330	13.1	13	15.247	15.819	13.257	14.768	13.425	13.954	13.497	13.57	13.497	14.721	12.847	12.92	13.209	13.69	16.66	95.1	94	75.6	72.18	93.153	78.293	94.518	93.642	95.985	95.348	95.307	76.326	98.821	98.273	96.703	65.04	35.5	43.4	3.9	3.9	3.9	11.8	3.9	3.9	3.9	11.8	11.8	11.8	3.9	741.73
851	2010-04-20 11:40:00	9340	13.1	13	15.199	15.867	13.257	14.745	13.425	13.954	13.522	13.57	13.497	14.673	12.896	12.944	13.209	13.69		95.1	94	75.721	72.297	93.262	78.39	94.281	93.358	96.118	95.369	95.392	76.679	98.875	98.321	96.724		27.6	59.1	3.9	3.9	3.9	3.9	3.9	3.9	11.8	11.8	11.8	11.8	3.9
852	2010-04-20 11:50:00	9350	13.1	13	15.247	15.986	13.281	14.768	13.449	13.978	13.546	13.57	13.497	14.697	12.896	12.968	13.209	13.69		95.2	94	75.888	71.942	93.355	78.548	94.481	93.583	96.146	95.369	95.392	76.632	98.936	98.307	96.766		27.6	51.2	3.9	3.9	3.9	3.9	3.9	3.9	3.9	11.8	11.8	11.8	3.9
853	2010-04-20 12:00:00	9360	13.1	13	15.223	15.963	13.281	14.768	13.449	13.978	13.546	13.57	13.497	14.673	12.896	12.968	13.209	13.71	17.72	95.2	94	76.274	71.151	93.442	78.599	94.503	93.474	96.209	95.412	95.435	76.705	98.956	98.327	96.745	58.5	27.6	43.4	3.9	3.9	3.9	3.9	3.9	3.9	3.9	11.8	11.8	11.8	3.9	797.5
854	2010-04-20 12:10:00	9370	13.1	13	15.175	16.01	13.281	14.792	13.449	14.002	13.546	13.57	13.497	14.673	12.92	12.968	13.209	13.71		95.3	94	76.706	71.703	93.529	78.756	94.567	93.589	96.272	95.433	95.52	77.324	99.004	98.327	96.787		27.6	43.4	3.9	3.9	3.9	3.9	3.9	3.9	11.8	11.8	11.8	11.8	3.9
855	2010-04-20 12:20:00	9380	13.2	13	15.175	15.963	13.305	14.792	13.401	14.002	13.546	13.594	13.522	14.649	12.992	12.992	13.209	13.71		95.4	94	76.576	71.748	93.6	79.061	93.648	92.403	96.356	95.546	95.547	77.602	99.145	98.416	96.787		19.7	35.5	3.9	3.9	3.9	3.9	3.9	3.9	11.8	11.8	11.8	11.8	3.9
856	2010-04-20 12:30:00	9390	13.2	13	15.199	16.082	13.281	14.816	13.473	14.026	13.546	13.594	13.522	14.649	12.944	12.992	13.209	13.69	18.51	95.3	94	76.892	70.383	93.616	79.066	94.316	93.005	96.335	95.461	95.569	77.242	99.051	98.375	96.828	53.93	11.8	35.5	3.9	3.9	3.9	3.9	3.9	3.9	3.9	11.8	11.8	11.8	3.9	841.98
857	2010-04-20 12:40:00	9400	13.2	13	15.199	16.106	13.281	14.816	13.473	14.026	13.546	13.594	13.522	14.673	12.92	12.992	13.209	13.71		95.4	94	77.073	69.371	93.681	79.168	94.359	93.29	96.356	95.503	95.569	77.812	99.044	98.375	96.828		11.8	35.5	3.9	3.9	3.9	3.9	3.9	3.9	11.8	11.8	11.8	11.8	3.9
858	2010-04-20 12:50:00	9410	13.2	13	15.27	16.225	13.305	14.864	13.473	14.05	13.57	13.618	13.546	14.721	12.992	13.016	13.209	13.74		95.4	94	76.959	70.19	93.752	78.975	94.186	93.055	96.426	95.34	95.617	77.257	99.145	98.402	96.849		3.9	19.7	3.9	11.8	3.9	11.8	3.9	3.9	11.8	3.9	11.8	11.8	3.9
859	2010-04-20 13:00:00	9420	13.2	13	15.223	16.225	13.281	14.864	13.497	14.05	13.546	13.594	13.522	14.721	12.92	12.992	13.209	13.71	19.28	95.4	94.5	77.259	68.396	93.789	78.975	94.537	93.34	96.419	95.312	95.611	77.591	99.004	98.375	96.87	48.71	3.9	11.8	3.9	11.8	3.9	3.9	3.9	3.9	11.8	3.9	11.8	11.8	3.9	872.31
860	2010-04-20 13:10:00	9430	13.2	13	15.175	16.32	13.281	14.888	13.473	14.05	13.546	13.594	13.522	14.721	12.968	12.992	13.209	13.71		95.5	94.5	76.965	68.636	93.832	78.955	94.531	93.208	96.461	95.461	95.653	77.18	99.199	98.416	96.87		3.9	11.8	3.9	11.8	3.9	11.8	3.9	3.9	3.9	11.8	11.8	11.8	3.9
861	2010-04-20 13:20:00	9440	13.2	13	15.223	16.63	13.305	14.936	13.425	14.05	13.57	13.57	13.546	14.84	12.992	12.992	13.209	13.74		95.6	94.5	74.649	63.775	93.882	78.787	93.306	90.426	96.552	94.169	95.681	74.731	99.307	98.477	96.912		3.9	3.9	3.9	3.9	3.9	3.9	3.9	3.9	11.8	3.9	11.8	11.8	3.9
862	2010-04-20 13:30:00	9450	13.2	13	15.127	16.749	13.305	14.888	13.497	14.074	13.57	13.642	13.546	14.912	12.944	13.016	13.233	13.71	20.29	95.5	94.5	76.306	60.803	93.925	78.369	94.106	92.709	96.51	95.09	95.66	76.21	99.091	98.423	96.918	40.72	3.9	3.9	11.8	3.9	3.9	3.9	3.9	3.9	3.9	3.9	11.8	11.8	3.9	885.54
863	2010-04-20 13:40:00	9460	13.2	13.5	14.84	16.654	13.305	14.768	13.497	14.05	13.57	13.642	13.546	14.745	12.968	13.016	13.233	13.71		95.5	94.5	77.282	59.374	93.969	78.751	94.128	92.416	96.531	95.24	95.66	77.133	99.098	98.423	96.96		3.9	3.9	11.8	3.9	3.9	3.9	3.9	3.9	3.9	3.9	11.8	11.8	3.9
864	2010-04-20 13:50:00	9470	13.2	13	14.864	16.82	13.305	14.745	13.497	14.05	13.57	13.618	13.546	14.792	12.992	13.04	13.233	13.71		95.6	94.5	76.512	58.36	94.012	78.288	93.673	92.195	96.594	94.655	95.66	75.272	99.186	98.47	96.96		3.9	3.9	3.9	3.9	3.9	3.9	3.9	3.9	11.8	3.9	11.8	11.8	3.9
865	2010-04-20 14:00:00	9480	13.2	13.5	14.745	16.892	13.305	14.697	13.473	14.074	13.594	13.666	13.546	14.697	13.04	13.04	13.233	13.71	21.08	95.6	94.5	77.365	57.534	94.033	78.38	92.882	92.555	96.601	95.075	95.702	75.88	99.24	98.47	96.96	35.73	3.9	3.9	11.8	3.9	3.9	3.9	3.9	3.9	11.8	3.9	11.8	11.8	3.9	881.9
866	2010-04-20 14:10:00	9490	13.2	13.5	14.697	17.034	13.305	14.673	13.522	14.05	13.57	13.642	13.57	14.649	13.04	13.04	13.233	13.71		95.5	94.5	77.458	54.682	94.012	78.68	93.853	93.165	96.594	95.197	95.709	76.623	99.28	98.47	97.002		3.9	3.9	3.9	3.9	3.9	3.9	3.9	3.9	3.9	3.9	11.8	11.8	3.9
867	2010-04-20 14:20:00	9500	13.2	13.5	14.649	17.13	13.329	14.649	13.497	14.026	13.594	13.642	13.57	14.601	13.04	13.04	13.233	13.71		95.5	94.5	77.628	57.18	94.04	78.7	93.281	92.188	96.642	95.282	95.73	76.25	99.361	98.491	97.002		3.9	3.9	11.8	3.9	3.9	3.9	3.9	3.9	11.8	3.9	11.8	11.8	3.9
868	2010-04-20 14:30:00	9510	13.2	13	14.697	17.249	13.305	14.649	13.546	14.05	13.594	13.642	13.57	14.625	13.064	13.064	13.257	13.71	21.21	95.4	94.5	77.278	59.763	93.99	77.935	92.922	91.75	96.601	94.511	95.709	75.212	99.368	98.497	97.05	38.9	3.9	3.9	11.8	3.9	3.9	3.9	3.9	3.9	11.8	3.9	11.8	11.8	3.9	862.19
869	2010-04-20 14:40:00	9520	13.2	13.5	14.625	17.082	13.329	14.625	13.522	14.05	13.594	13.642	13.57	14.601	13.04	13.04	13.233	13.74		95.5	94.5	77.802	65.425	93.975	78.67	93.244	91.705	96.621	94.791	95.709	76.38	99.361	98.511	97.002		3.9	3.9	3.9	3.9	3.9	3.9	3.9	3.9	11.8	3.9	11.8	11.8	3.9
870	2010-04-20 14:50:00	9530	13.2	13.5	14.673	17.177	13.329	14.673	13.546	14.05	13.594	13.666	13.57	14.673	13.04	13.064	13.233	13.74		95.5	94.5	77.761	64.183	94.018	79.01	93.642	93.121	96.621	94.861	95.709	77.196	99.441	98.518	97.022		3.9	3.9	11.8	3.9	3.9	3.9	3.9	3.9	11.8	3.9	11.8	11.8	3.9
871	2010-04-20 15:00:00	9540	13.2	13.5	14.625	17.13	13.329	14.625	13.497	14.002	13.594	13.618	13.57	14.625	13.064	13.04	13.257	13.74	21.04	95.6	94.5	77.725	62.325	94.061	79.38	93.281	91.067	96.684	94.655	95.794	76.928	99.548	98.552	97.05	44.57	3.9	3.9	3.9	3.9	3.9	3.9	3.9	3.9	11.8	3.9	11.8	11.8	3.9	826.4
872	2010-04-20 15:10:00	9550	13.2	13.5	14.768	17.32	13.329	14.697	13.522	14.05	13.594	13.666	13.57	14.768	13.112	13.064	13.257	13.71		95.6	94.5	76.777	61.481	94.061	78.736	92.96	92.106	96.684	94.711	95.751	76.18	99.542	98.518	97.091		3.9	3.9	11.8	3.9	3.9	3.9	3.9	3.9	3.9	3.9	11.8	11.8	3.9
873	2010-04-20 15:20:00	9560	13.2	13.5	14.721	17.201	13.329	14.673	13.546	14.074	13.594	13.666	13.57	14.697	13.112	13.088	13.257	13.71		95.5	94.5	77.771	62.511	94.061	79.213	93.294	92.555	96.726	95.139	95.751	77.201	99.562	98.565	97.091		3.9	3.9	3.9	3.9	3.9	3.9	3.9	3.9	3.9	3.9	11.8	11.8	3.9
874	2010-04-20 15:30:00	9570	13.2	13.5	14.816	17.32	13.353	14.721	13.522	14.05	13.618	13.666	13.57	14.816	13.112	13.088	13.257	13.79	20.91	95.5	94.5	76.502	61.919	94.068	78.563	91.391	90.584	96.712	94.41	95.772	75.93	99.582	98.565	97.091	46.36	3.9	3.9	3.9	3.9	3.9	3.9	3.9	3.9	3.9	3.9	11.8	11.8	3.9	775.58
875	2010-04-20 15:40:00	9580	13.2	13.5	14.936	17.51	13.329	14.816	13.57	14.098	13.594	13.714	13.594	14.984	13.112	13.088	13.257	13.71		95.2	94	75.798	61.394	93.888	78.047	90.956	90.776	96.601	94.25	95.673	75.075	99.603	98.565	97.091		3.9	3.9	11.8	3.9	3.9	3.9	3.9	3.9	11.8	3.9	11.8	11.8	3.9
876	2010-04-20 15:50:00	9590	13.2	13.5	14.936	17.486	13.353	14.84	13.57	14.122	13.618	13.714	13.594	14.984	13.112	13.088	13.257	13.71		95.1	94	76.163	61.039	93.808	78.155	90.822	90.67	96.565	94.25	95.673	74.786	99.603	98.606	97.133		3.9	3.9	3.9	3.9	3.9	3.9	3.9	3.9	11.8	3.9	11.8	11.8	3.9
877	2010-04-20 16:00:00	9600	13.2	13.5	14.96	17.32	13.353	14.864	13.618	14.146	13.618	13.714	13.594	15.031	13.112	13.088	13.257	13.71	20.81	95	94	76.038	61.393	93.765	78.109	92.48	92.264	96.523	94.38	95.631	75.713	99.582	98.565	97.091	45.24	3.9	3.9	11.8	3.9	3.9	3.9	3.9	3.9	3.9	3.9	11.8	11.8	3.9	715.86
878	2010-04-20 16:10:00	9610	13.2	13.5	14.816	17.32	13.353	14.816	13.57	14.122	13.618	13.69	13.594	14.888	13.137	13.088	13.257	13.79		95.1	94	76.502	60.953	93.787	78.252	91.981	91.724	96.565	94.653	95.673	75.684	99.63	98.586	97.133		3.9	3.9	11.8	3.9	3.9	3.9	3.9	3.9	3.9	3.9	11.8	11.8	3.9
879	2010-04-20 16:20:00	9620	13.2	13.5	14.84	17.296	13.353	14.816	13.57	14.122	13.618	13.69	13.594	14.936	13.137	13.088	13.257	13.71		95.1	94	76.429	61.652	93.722	78.252	91.848	91.59	96.544	94.632	95.673	75.589	99.63	98.586	97.133		3.9	3.9	11.8	3.9	3.9	3.9	3.9	3.9	3.9	3.9	11.8	11.8	3.9
880	2010-04-20 16:30:00	9630	13.2	13.5	14.768	17.225	13.377	14.792	13.57	14.122	13.618	13.69	13.594	14.816	13.161	13.112	13.257	13.71	20.73	95.1	94	76.803	60.791	93.771	78.298	92.775	92.611	96.586	94.889	95.694	75.982	99.657	98.613	97.133	43.75	3.9	3.9	3.9	3.9	3.9	3.9	3.9	3.9	11.8	3.9	11.8	11.8	3.9	653.84
881	2010-04-20 16:40:00	9640	13.2	13.5	14.721	17.13	13.377	14.745	13.546	14.098	13.618	13.69	13.594	14.745	13.161	13.112	13.257	13.74		95.3	94.5	77.386	61.479	93.836	78.746	92.835	92.737	96.649	95.103	95.758	76.823	99.677	98.613	97.174		3.9	3.9	3.9	3.9	3.9	3.9	3.9	3.9	11.8	3.9	11.8	11.8	3.9
882	2010-04-20 16:50:00	9650	13.2	13.5	14.792	17.296	13.377	14.768	13.546	14.098	13.618	13.666	13.594	14.792	13.161	13.112	13.257	13.76		95.3	94.5	75.743	59.977	93.815	77.884	90.546	89.323	96.649	94.324	95.758	74.879	99.717	98.613	97.174		3.9	3.9	3.9	3.9	3.9	3.9	3.9	3.9	3.9	3.9	11.8	11.8	3.9
883	2010-04-20 17:00:00	9660	13.2	13.5	14.864	17.225	13.353	14.816	13.594	14.146	13.618	13.714	13.594	14.888	13.161	13.112	13.257	13.74	20.67	95.1	94	76.018	60.732	93.765	77.996	92.341	92.086	96.607	94.896	95.694	75.161	99.717	98.613	97.174	44.92	3.9	3.9	3.9	3.9	3.9	3.9	3.9	3.9	11.8	3.9	11.8	11.8	3.9	592.8
884	2010-04-20 17:10:00	9670	13.2	13.5	14.816	17.296	13.377	14.792	13.546	14.122	13.618	13.69	13.594	14.84	13.161	13.137	13.257	13.74		95.1	94	76.06	59.918	93.771	77.812	90.816	90.692	96.565	94.803	95.758	74.862	99.717	98.62	97.174		3.9	3.9	3.9	3.9	3.9	3.9	3.9	3.9	11.8	3.9	11.8	11.8	3.9
885	2010-04-20 17:20:00	9680	13.2	13.5	14.936	17.463	13.377	14.864	13.57	14.17	13.642	13.69	13.594	14.864	13.161	13.137	13.257	13.76		95.2	94.5	76.889	60.328	93.771	78.16	92.335	92.359	96.656	95.039	95.758	74.551	99.717	98.62	97.174		19.7	19.7	3.9	3.9	3.9	11.8	3.9	3.9	3.9	11.8	11.8	11.8	3.9
886	2010-04-20 17:30:00	9690	13.2	13.5	15.294	17.629	13.377	15.055	13.57	14.218	13.642	13.714	13.594	15.175	13.185	13.137	13.281	13.81	20.62	95.2	94.5	75.584	59.734	93.815	77.224	92.423	92.349	96.656	95.152	95.8	73.607	99.764	98.64	97.181	50.28	19.7	19.7	11.8	11.8	3.9	11.8	3.9	3.9	3.9	11.8	11.8	11.8	3.9	531.07
887	2010-04-20 17:40:00	9700	13.2	13.5	15.509	17.653	13.377	15.175	13.57	14.218	13.642	13.69	13.594	15.318	13.185	13.112	13.281	13.71		95.3	94.5	75.234	62.119	93.88	76.757	93.126	92.636	96.698	95.274	95.8	73.102	99.804	98.633	97.181		19.7	19.7	3.9	3.9	3.9	11.8	3.9	3.9	3.9	11.8	11.8	11.8	3.9
888	2010-04-20 17:50:00	9710	13.2	13.5	15.557	17.653	13.377	15.247	13.57	14.242	13.642	13.69	13.594	15.318	13.209	13.137	13.281	13.79		95.5	94.5	75.506	64.004	93.945	77.135	92.951	92.133	96.76	95.274	95.842	74.378	99.811	98.66	97.223		19.7	27.6	11.8	3.9	3.9	11.8	3.9	3.9	11.8	11.8	11.8	11.8	3.9
889	2010-04-20 18:00:00	9720	13.2	13.5	15.581	17.701	13.377	15.294	13.546	14.314	13.642	13.714	13.618	15.27	13.185	13.137	13.281	13.81	20.73	95.4	94.5	75.511	64.473	93.945	77.377	92.571	91.639	96.781	95.366	95.849	74.844	99.804	98.66	97.202	53.02	11.8	19.7	3.9	11.8	3.9	11.8	3.9	3.9	11.8	11.8	11.8	11.8	3.9	450.23
890	2010-04-20 18:10:00	9730	13.2	13.5	15.557	17.701	13.377	15.318	13.57	14.337	13.642	13.738	13.618	15.27	13.185	13.137	13.281	13.81		95.3	94.5	75.82	65.275	93.945	77.485	91.626	90.634	96.739	95.33	95.891	75.369	99.844	98.66	97.223		11.8	19.7	11.8	11.8	3.9	11.8	3.9	3.9	11.8	11.8	11.8	11.8	3.9
891	2010-04-20 18:20:00	9740	13.2	13.5	15.891	17.915	13.377	15.485	13.594	14.385	13.642	13.738	13.618	15.581	13.185	13.137	13.281	13.76		95.2	94.5	74.466	64.768	93.901	77.417	90.468	88.265	96.698	94.429	95.891	74.959	99.884	98.66	97.223		3.9	19.7	3.9	3.9	3.9	11.8	3.9	3.9	11.8	11.8	11.8	11.8	3.9
892	2010-04-20 18:30:00	9750	13.2	13.5	16.034	17.986	13.401	15.581	13.618	14.457	13.642	13.786	13.618	15.748	13.185	13.112	13.281	13.79	21.16	95.1	94.5	74.442	64.579	93.843	77.178	90.429	89.847	96.656	94.743	95.807	74.676	99.884	98.694	97.223	47.5	11.8	19.7	3.9	11.8	3.9	11.8	3.9	3.9	3.9	11.8	11.8	11.8	3.9	336.95
893	2010-04-20 18:40:00	9760	13.2	13.5	15.819	17.891	13.401	15.557	13.618	14.457	13.642	13.786	13.618	15.581	13.185	13.137	13.281	13.81		95.1	94.5	75.323	64.764	93.821	77.251	90.429	88.861	96.614	94.743	95.807	74.959	99.884	98.701	97.223		3.9	19.7	11.8	11.8	3.9	11.8	3.9	3.9	11.8	11.8	11.8	11.8	3.9
894	2010-04-20 18:50:00	9770	13.2	13.5	15.986	18.033	13.401	15.629	13.642	14.481	13.642	13.786	13.618	15.7	13.209	13.137	13.305	13.79		95	94.5	74.67	64.27	93.821	77.162	89.938	87.52	96.593	94.378	95.807	74.64	99.931	98.701	97.229		3.9	19.7	3.9	11.8	3.9	11.8	3.9	3.9	11.8	3.9	11.8	11.8	3.9
895	2010-04-20 19:00:00	9780	13.2	13.5	15.986	17.843	13.401	15.652	13.666	14.529	13.642	13.81	13.618	15.676	13.209	13.137	13.305	13.81	21.2	95	94	74.75	65.357	93.821	76.986	90.577	89.614	96.572	94.492	95.807	74.978	99.891	98.701	97.229	42.16	3.9	19.7	3.9	3.9	3.9	11.8	3.9	3.9	11.8	11.8	11.8	11.8	3.9	215.43
896	2010-04-20 19:10:00	9790	13.2	13.5	15.796	17.701	13.401	15.581	13.642	14.481	13.666	13.786	13.618	15.485	13.185	13.137	13.305	13.79		95.1	94	75.502	65.218	93.843	77.023	92.243	90.784	96.662	94.851	95.807	75.491	99.844	98.681	97.229		3.9	19.7	11.8	3.9	3.9	11.8	3.9	3.9	3.9	11.8	11.8	11.8	3.9
897	2010-04-20 19:20:00	9800	13.2	13.5	15.796	17.439	13.401	15.557	13.618	14.433	13.666	13.738	13.618	15.39	13.185	13.137	13.305	13.81		95.4	94	75.502	65.516	93.908	77.147	92.92	91.514	96.746	95.073	95.849	75.734	99.844	98.701	97.229		3.9	19.7	11.8	11.8	3.9	3.9	3.9	3.9	11.8	3.9	11.8	11.8	3.9
898	2010-04-20 19:30:00	9810	13.2	13.5	16.082	17.629	13.401	15.676	13.618	14.481	13.666	13.762	13.642	15.676	13.209	13.137	13.305	13.79	20.16	95.4	94.5	74.69	66.316	93.973	76.783	91.905	89.83	96.788	94.5	95.898	74.872	99.891	98.701	97.271	45.34	3.9	19.7	3.9	3.9	3.9	11.8	3.9	3.9	3.9	3.9	11.8	11.8	3.9	114.68
899	2010-04-20 19:40:00	9820	13.2	13.5	16.272	17.439	13.401	15.772	13.618	14.529	13.666	13.786	13.642	15.891	13.185	13.137	13.305	13.76		95.4	94.5	73.797	66.566	93.994	76.282	92.259	90.796	96.788	94.829	95.919	73.962	99.864	98.701	97.271		3.9	19.7	3.9	3.9	3.9	11.8	3.9	3.9	11.8	11.8	11.8	11.8	3.9
900	2010-04-20 19:50:00	9830	13.2	13.5	16.058	17.201	13.401	15.724	13.618	14.529	13.666	13.786	13.642	15.676	13.185	13.137	13.305	13.79		95.4	94.5	74.128	66.863	93.951	76.637	92.766	90.818	96.851	95.001	95.94	73.786	99.864	98.701	97.271		3.9	11.8	3.9	11.8	3.9	3.9	3.9	3.9	3.9	3.9	11.8	11.8	3.9
901	2010-04-20 20:00:00	9840	13.2	13.5	16.058	17.106	13.401	15.724	13.618	14.481	13.666	13.762	13.642	15.652	13.209	13.137	13.305	13.81	18.79	95.5	94.5	74.605	66.338	94.037	76.741	93.422	91.481	96.872	95.165	95.961	73.675	99.851	98.701	97.271	50.97	3.9	19.7	3.9	11.8	3.9	11.8	3.9	3.9	3.9	3.9	11.8	11.8	3.9	45.63
902	2010-04-20 20:10:00	9850	13.2	13.5	15.748	16.844	13.401	15.581	13.618	14.385	13.666	13.714	13.642	15.461	13.209	13.137	13.305	13.81		95.6	94.5	75.282	64.814	94.081	76.634	93.835	91.926	96.934	95.195	95.982	75.093	99.851	98.66	97.271		3.9	3.9	3.9	3.9	3.9	3.9	3.9	3.9	11.8	3.9	11.8	11.8	3.9
903	2010-04-20 20:20:00	9860	13.2	13.5	15.414	16.701	13.401	15.39	13.594	14.314	13.666	13.714	13.618	15.27	13.209	13.137	13.305	13.81		95.7	94.5	76.235	62.342	94.167	76.983	93.959	92.352	96.955	95.366	96.018	75.553	99.891	98.701	97.271		3.9	3.9	3.9	3.9	3.9	3.9	3.9	3.9	11.8	3.9	11.8	11.8	3.9
904	2010-04-20 20:30:00	9870	13.2	13.5	15.247	16.558	13.401	15.247	13.594	14.266	13.666	13.69	13.618	15.151	13.233	13.137	13.305	13.81	17.84	95.8	94.5	76.876	61.533	94.21	77.212	94.089	92.605	97.018	95.487	96.06	75.607	99.938	98.701	97.271	52.32	3.9	3.9	3.9	3.9	3.9	3.9	3.9	3.9	3.9	3.9	11.8	11.8	3.9	11.24
905	2010-04-20 20:40:00	9880	13.2	13.5	15.127	16.415	13.401	15.151	13.594	14.266	13.666	13.714	13.642	15.031	13.209	13.137	13.305	13.81		95.9	94.5	77.187	61.159	94.296	77.579	94.002	92.561	97.039	95.557	96.067	76.468	99.931	98.701	97.292		3.9	3.9	3.9	3.9	3.9	3.9	3.9	3.9	11.8	3.9	11.8	11.8	3.9
906	2010-04-20 20:50:00	9890	13.2	13.5	15.008	16.344	13.401	15.055	13.594	14.266	13.666	13.714	13.618	14.96	13.209	13.137	13.305	13.81		95.9	94.5	77.78	61.148	94.339	77.764	94.045	92.693	97.08	95.663	96.103	76.35	99.951	98.701	97.312		3.9	3.9	3.9	3.9	3.9	3.9	3.9	3.9	11.8	3.9	11.8	11.8	3.9
907	2010-04-20 21:00:00	9900	13.2	13.5	14.936	16.272	13.401	15.008	13.546	14.266	13.666	13.738	13.642	14.912	13.209	13.137	13.305	13.81	17.09	95.9	94.5	77.816	61.778	94.339	77.857	92.901	91.067	97.08	95.606	96.109	75.898	99.971	98.701	97.312	53.88	3.9	3.9	3.9	3.9	3.9	3.9	3.9	3.9	11.8	3.9	11.8	11.8	3.9	0
908	2010-04-20 21:10:00	9910	13.2	13.5	14.936	16.201	13.401	14.984	13.594	14.29	13.666	13.738	13.642	14.888	13.233	13.137	13.305	13.81		95.7	94.5	77.739	62.607	94.339	78.031	91.677	90.825	97.059	95.287	96.109	74.819	100	98.742	97.312		3.9	3.9	3.9	3.9	3.9	3.9	3.9	3.9	11.8	3.9	11.8	11.8	3.9
909	2010-04-20 21:20:00	9920	13.2	13.5	14.936	16.082	13.401	14.96	13.618	14.314	13.666	13.762	13.642	14.912	13.233	13.137	13.305	13.79		95.7	94.5	77.611	64.655	94.296	77.847	91.661	90.741	97.039	95.165	96.067	73.98	100	98.742	97.312		3.9	3.9	3.9	3.9	3.9	3.9	3.9	3.9	11.8	3.9	11.8	11.8	3.9
910	2010-04-20 21:30:00	9930	13.3	13.5	14.936	15.963	13.401	14.936	13.618	14.29	13.666	13.762	13.642	14.912	13.209	13.137	13.305	13.81	16.35	95.7	94.5	77.431	66.701	94.275	78.073	92.304	90.441	97.039	95.336	96.067	74.271	100	98.742	97.312	60.67	3.9	3.9	3.9	3.9	3.9	3.9	3.9	3.9	11.8	3.9	11.8	11.8	3.9	0
911	2010-04-20 21:40:00	9940	13.3	13.5	14.912	15.867	13.401	14.912	13.642	14.29	13.666	13.762	13.642	14.912	13.209	13.137	13.305	13.81		95.7	94.5	77.657	67.775	94.253	78.221	92.904	91.901	97.039	95.165	96.067	75.087	100	98.742	97.312		3.9	3.9	3.9	3.9	3.9	3.9	3.9	3.9	3.9	3.9	11.8	11.8	3.9
912	2010-04-20 21:50:00	9950	13.3	13.5	14.888	15.772	13.401	14.888	13.618	14.266	13.666	13.762	13.642	14.888	13.209	13.137	13.305	13.79		95.7	94.5	77.832	68.619	94.253	78.751	93.007	92.162	97.059	95.464	96.088	74.977	100	98.742	97.312		3.9	3.9	3.9	3.9	3.9	3.9	3.9	3.9	11.8	3.9	11.8	11.8	3.9
913	2010-04-20 22:00:00	9960	13.3	13.5	14.864	15.676	13.401	14.864	13.618	14.266	13.666	13.762	13.642	14.864	13.233	13.137	13.305	13.81	15.69	95.6	94.5	77.596	69.622	94.253	78.441	92.038	90.729	97.039	95.123	96.109	74.867	100	98.762	97.312	69.05	3.9	3.9	3.9	3.9	3.9	3.9	3.9	3.9	11.8	3.9	11.8	11.8	3.9	0
914	2010-04-20 22:10:00	9970	13.4	13.5	14.84	15.605	13.401	14.84	13.618	14.266	13.69	13.762	13.642	14.84	13.209	13.137	13.305	13.81		95.5	94.5	77.719	71.219	94.21	78.818	91.215	90.751	97.045	95.379	96.067	75.151	100	98.742	97.354		3.9	3.9	3.9	3.9	3.9	3.9	3.9	3.9	11.8	3.9	11.8	11.8	3.9
915	2010-04-20 22:20:00	9980	13.4	13.5	14.84	15.533	13.401	14.84	13.642	14.266	13.666	13.762	13.642	14.84	13.209	13.137	13.305	13.79		95.5	94.5	77.488	71.016	94.188	79.021	92.398	90.616	97.039	95.336	96.067	75.517	100	98.742	97.333		3.9	3.9	3.9	3.9	3.9	3.9	3.9	3.9	11.8	3.9	11.8	11.8	3.9
916	2010-04-20 22:30:00	9990	13.3	13.5	14.84	15.461	13.401	14.816	13.642	14.266	13.666	13.762	13.642	14.84	13.209	13.137	13.305	13.81	15.21	95.5	94.5	77.847	72.272	94.188	79.066	92.221	91.761	96.997	95.229	96.067	76.143	100	98.742	97.354	74.74	3.9	3.9	11.8	3.9	3.9	3.9	3.9	3.9	3.9	3.9	11.8	11.8	3.9	0.4
917	2010-04-20 22:40:00	10000	13.4	13.5	14.792	15.414	13.425	14.792	13.642	14.242	13.666	13.762	13.642	14.816	13.209	13.137	13.305	13.81		95.5	94.5	78.145	72.559	94.216	79.517	92.508	91.933	96.997	95.315	96.067	76.268	100	98.762	97.354		3.9	3.9	3.9	3.9	3.9	3.9	3.9	3.9	3.9	3.9	11.8	11.8	3.9
918	2010-04-20 22:50:00	10010	13.3	13.5	14.768	15.39	13.425	14.768	13.618	14.194	13.666	13.714	13.618	14.768	13.209	13.137	13.305	13.81		95.7	94.5	78.599	73.063	94.26	80.016	93.27	92.21	97.059	95.536	96.103	76.854	100	98.762	97.333		3.9	3.9	11.8	3.9	3.9	3.9	3.9	3.9	3.9	3.9	11.8	11.8	3.9
919	2010-04-20 23:00:00	10020	13.3	13.5	14.768	15.318	13.425	14.745	13.594	14.218	13.666	13.738	13.642	14.792	13.209	13.137	13.305	13.81	14.79	95.8	94.5	78.395	73.156	94.303	79.935	91.632	91.055	97.101	95.542	96.109	77.169	100	98.782	97.354	78.8	3.9	3.9	3.9	3.9	3.9	3.9	3.9	3.9	3.9	3.9	11.8	11.8	3.9	0
920	2010-04-20 23:10:00	10030	13.4	13.5	14.768	15.247	13.401	14.745	13.618	14.242	13.69	13.762	13.642	14.792	13.233	13.137	13.305	13.81		95.7	94.5	78.114	73.807	94.296	79.784	90.879	90.79	97.087	95.336	96.109	77.324	100	98.782	97.333		3.9	3.9	3.9	3.9	3.9	3.9	3.9	3.9	3.9	3.9	11.8	11.8	3.9
921	2010-04-20 23:20:00	10040	13.3	13.5	14.768	15.199	13.401	14.745	13.642	14.242	13.69	13.786	13.642	14.792	13.209	13.137	13.305	13.76		95.5	94.5	78.446	73.426	94.253	79.809	90.48	89.77	97.045	95.364	96.067	78.272	100	98.782	97.354		3.9	3.9	3.9	3.9	3.9	3.9	3.9	3.9	11.8	3.9	11.8	11.8	3.9
922	2010-04-20 23:30:00	10050	13.3	13.5	14.745	15.127	13.425	14.721	13.642	14.266	13.69	13.786	13.642	14.745	13.209	13.137	13.305	13.84	14.31	95.4	94.5	78.848	73.545	94.216	79.98	91.333	91.493	97.024	95.343	96.067	78.797	100	98.782	97.354	82.89	3.9	3.9	3.9	3.9	3.9	3.9	3.9	3.9	3.9	3.9	11.8	11.8	3.9	0
923	2010-04-20 23:40:00	10060	13.3	13.5	14.697	15.079	13.425	14.697	13.642	14.242	13.666	13.762	13.666	14.721	13.209	13.137	13.305	13.81		95.3	94.5	79.547	73.695	94.173	80.176	90.39	89.359	96.997	95.251	96.074	79.046	100	98.782	97.354		3.9	3.9	3.9	3.9	3.9	3.9	3.9	3.9	11.8	3.9	11.8	11.8	3.9
924	2010-04-20 23:50:00	10070	13.4	13.5	14.649	15.031	13.425	14.673	13.666	14.242	13.666	13.762	13.642	14.673	13.233	13.137	13.305	13.79		95.3	94.5	79.587	73.765	94.173	80.472	90.057	88.577	96.976	94.951	96.067	79.743	100	98.782	97.354		3.9	3.9	11.8	3.9	3.9	3.9	3.9	3.9	3.9	3.9	11.8	11.8	3.9
925	2010-04-21	10080	13.4	13.5	14.649	15.031	13.425	14.673	13.666	14.266	13.666	13.786	13.642	14.673	13.233	13.137	13.305	13.84	13.86	95.3	94.5	79.738	73.473	94.109	80.647	90.08	89.958	96.955	95.215	96.067	79.693	100	98.782	97.354	86.4	3.9	3.9	11.8	3.9	3.9	3.9	3.9	3.9	11.8	3.9	11.8	11.8	3.9	0
926	2010-04-21 00:10:00	10090	13.4	13.5	14.601	14.984	13.425	14.649	13.666	14.266	13.69	13.786	13.666	14.649	13.209	13.161	13.305	13.81		95.3	94.5	79.879	73.729	94.087	80.791	91.473	91.426	96.962	95.215	96.031	80.191	100	98.789	97.354		3.9	3.9	3.9	3.9	3.9	3.9	3.9	3.9	3.9	3.9	11.8	11.8	3.9
927	2010-04-21 00:20:00	10100	13.4	13.5	14.577	14.96	13.425	14.625	13.666	14.242	13.69	13.762	13.642	14.601	13.185	13.137	13.305	13.84		95.5	94.5	80.175	73.352	94.13	81.085	92.272	92.244	97.003	95.336	96.067	80.456	100	98.782	97.395		3.9	3.9	11.8	3.9	3.9	3.9	3.9	3.9	11.8	3.9	11.8	11.8	3.9
928	2010-04-21 00:30:00	10110	13.4	13.5	14.577	14.96	13.425	14.601	13.618	14.194	13.69	13.738	13.642	14.601	13.185	13.137	13.305	13.81	13.51	95.6	94.5	80.024	74.438	94.173	81.179	92.304	91.564	97.045	95.479	96.109	80.18	100	98.782	97.395	88.48	3.9	3.9	11.8	3.9	3.9	3.9	3.9	3.9	11.8	3.9	11.8	11.8	3.9	0
929	2010-04-21 00:40:00	10120	13.4	13.5	14.577	14.936	13.425	14.601	13.642	14.218	13.69	13.738	13.642	14.601	13.185	13.137	13.305	13.84		95.7	94.5	80.024	74.011	94.216	81.378	92.199	92.327	97.045	95.372	96.088	80.731	100	98.782	97.395		3.9	3.9	3.9	3.9	3.9	3.9	3.9	3.9	3.9	3.9	11.8	11.8	3.9
930	2010-04-21 00:50:00	10130	13.4	13.5	14.553	14.936	13.425	14.577	13.642	14.218	13.69	13.738	13.642	14.577	13.185	13.137	13.305	13.84		95.7	94.5	80.47	73.958	94.216	81.522	92.618	92.415	97.087	95.542	96.109	81.1	100	98.802	97.395		3.9	3.9	11.8	3.9	3.9	3.9	3.9	3.9	3.9	3.9	11.8	11.8	3.9
931	2010-04-21 01:00:00	10140	13.4	13.5	14.529	14.912	13.425	14.577	13.618	14.218	13.69	13.762	13.642	14.553	13.185	13.137	13.305	13.81	13.33	95.7	94.5	80.74	73.715	94.26	81.72	91.705	92.282	97.129	95.655	96.109	81.442	100	98.802	97.395	89.4	3.9	3.9	3.9	3.9	3.9	3.9	3.9	3.9	3.9	3.9	11.8	11.8	3.9	0
932	2010-04-21 01:10:00	10150	13.4	13.5	14.481	14.912	13.425	14.553	13.642	14.218	13.69	13.738	13.642	14.529	13.161	13.137	13.305	13.81		95.7	94.5	80.979	74.112	94.26	81.863	92.442	92.614	97.129	95.585	96.109	81.437	100	98.782	97.395		3.9	3.9	3.9	3.9	3.9	3.9	3.9	3.9	11.8	3.9	11.8	11.8	3.9
933	2010-04-21 01:20:00	10160	13.4	13.5	14.481	14.888	13.425	14.529	13.618	14.194	13.666	13.738	13.642	14.529	13.161	13.137	13.329	13.84		95.8	94.5	81.277	73.577	94.26	81.981	92.876	92.718	97.122	95.627	96.151	81.511	100	98.802	97.402		3.9	3.9	3.9	3.9	3.9	3.9	3.9	3.9	3.9	3.9	11.8	11.8	3.9
934	2010-04-21 01:30:00	10170	13.4	13.5	14.457	14.864	13.425	14.529	13.618	14.17	13.666	13.714	13.642	14.505	13.137	13.137	13.305	13.81	13.37	95.9	94.5	81.346	73.44	94.303	82.055	93.073	92.91	97.122	95.663	96.172	81.456	100	98.802	97.416	89.72	3.9	3.9	3.9	3.9	3.9	3.9	3.9	3.9	3.9	3.9	11.8	11.8	3.9	0
935	2010-04-21 01:40:00	10180	13.4	13.5	14.481	14.864	13.425	14.505	13.618	14.146	13.666	13.738	13.642	14.505	13.161	13.112	13.305	13.81		95.9	94.5	80.954	73.811	94.346	81.951	93.051	92.219	97.205	95.755	96.172	81.382	100	98.816	97.436		3.9	3.9	3.9	3.9	3.9	3.9	3.9	3.9	11.8	3.9	11.8	11.8	3.9
936	2010-04-21 01:50:00	10190	13.3	13.5	14.457	14.84	13.425	14.505	13.594	14.194	13.69	13.738	13.642	14.505	13.185	13.137	13.305	13.81		95.8	94.5	81.123	73.806	94.367	81.902	91.588	92.387	97.212	95.67	96.172	81.431	100	98.823	97.436		3.9	3.9	3.9	3.9	3.9	3.9	3.9	3.9	11.8	3.9	11.8	11.8	3.9
937	2010-04-21 02:00:00	10200	13.4	13.5	14.457	14.84	13.425	14.505	13.618	14.194	13.69	13.738	13.642	14.481	13.185	13.137	13.305	13.81	13.43	95.8	94.5	81.048	74.045	94.346	81.902	92.304	92.763	97.17	95.67	96.151	81.401	100	98.823	97.416	90.3	3.9	3.9	11.8	3.9	3.9	3.9	3.9	3.9	3.9	3.9	11.8	11.8	3.9	0
938	2010-04-21 02:10:00	10210	13.4	13.5	14.481	14.84	13.425	14.505	13.642	14.17	13.69	13.738	13.642	14.505	13.137	13.137	13.329	13.81		95.8	94.5	80.904	73.78	94.346	82	92.926	93.042	97.17	95.627	96.193	81.431	100	98.823	97.443		3.9	3.9	3.9	3.9	3.9	3.9	3.9	3.9	11.8	3.9	11.8	11.8	3.9
939	2010-04-21 02:20:00	10220	13.4	13.5	14.457	14.84	13.425	14.505	13.618	14.17	13.69	13.738	13.642	14.505	13.185	13.137	13.305	13.84		95.9	94.5	81.148	73.992	94.389	82.148	91.794	92.092	97.212	95.712	96.193	81.63	100	98.823	97.436		3.9	3.9	3.9	3.9	3.9	3.9	3.9	3.9	3.9	3.9	11.8	11.8	3.9
940	2010-04-21 02:30:00	10230	13.4	13.5	14.409	14.816	13.425	14.457	13.642	14.194	13.69	13.738	13.666	14.457	13.209	13.137	13.329	13.81	13.29	95.8	94.5	81.385	73.589	94.389	82.113	90.818	92.276	97.191	95.33	96.158	81.743	100	98.823	97.443	91.51	3.9	3.9	3.9	3.9	3.9	3.9	3.9	3.9	3.9	3.9	11.8	11.8	3.9	0
941	2010-04-21 02:40:00	10240	13.4	13.5	14.337	14.792	13.401	14.433	13.666	14.17	13.69	13.738	13.642	14.409	13.161	13.137	13.329	13.81		95.7	94.5	81.617	73.425	94.339	82.525	92.228	92.976	97.17	95.457	96.151	81.905	100	98.823	97.443		3.9	3.9	3.9	3.9	3.9	3.9	3.9	3.9	3.9	3.9	11.8	11.8	3.9
942	2010-04-21 02:50:00	10250	13.4	13.5	14.29	14.792	13.425	14.409	13.618	14.146	13.69	13.738	13.666	14.385	13.161	13.137	13.329	13.81		95.8	94.5	81.903	74.035	94.346	82.471	91.148	92.662	97.191	95.542	96.179	82.023	100	98.823	97.443		3.9	3.9	11.8	3.9	3.9	3.9	3.9	3.9	3.9	3.9	11.8	11.8	3.9
943	2010-04-21 03:00:00	10260	13.4	13.5	14.266	14.768	13.425	14.361	13.618	14.122	13.69	13.714	13.666	14.361	13.185	13.137	13.329	13.84	12.93	95.7	94.5	81.897	74.242	94.367	82.558	90.654	92.567	97.17	95.11	96.158	82.19	100	98.823	97.443	91	3.9	3.9	11.8	3.9	3.9	3.9	3.9	3.9	3.9	3.9	11.8	11.8	3.9	0
944	2010-04-21 03:10:00	10270	13.4	13.5	14.242	14.745	13.425	14.337	13.618	14.098	13.69	13.738	13.642	14.337	13.161	13.137	13.329	13.81		95.7	94.5	81.941	74.501	94.346	82.651	90.316	92.34	97.17	95.415	96.151	82.283	100	98.823	97.443		3.9	3.9	3.9	3.9	3.9	3.9	3.9	3.9	3.9	3.9	11.8	11.8	3.9
945	2010-04-21 03:20:00	10280	13.4	13.5	14.194	14.745	13.401	14.314	13.642	14.098	13.666	13.714	13.642	14.29	13.161	13.137	13.329	13.81		95.6	94.5	82.078	74.685	94.275	82.89	91.109	92.693	97.08	95.28	96.109	82.346	100	98.823	97.443		3.9	3.9	3.9	3.9	3.9	3.9	3.9	3.9	3.9	3.9	11.8	11.8	3.9
946	2010-04-21 03:30:00	10290	13.4	13.5	14.17	14.721	13.425	14.314	13.618	14.05	13.69	13.69	13.642	14.266	13.161	13.137	13.329	13.76	12.32	95.6	94.5	82.122	74.759	94.281	83.012	90.068	91.884	97.087	94.932	96.109	82.291	100	98.823	97.443	86.96	3.9	3.9	3.9	3.9	3.9	3.9	3.9	3.9	11.8	3.9	11.8	11.8	3.9	0
947	2010-04-21 03:40:00	10300	13.4	13.5	14.17	14.697	13.401	14.29	13.618	14.05	13.666	13.714	13.642	14.266	13.137	13.112	13.329	13.81		95.6	94.5	81.728	74.465	94.232	83.47	90.362	92.901	97.08	95.451	96.088	82.438	100	98.816	97.443		3.9	3.9	3.9	3.9	3.9	3.9	3.9	3.9	3.9	3.9	11.8	11.8	3.9
948	2010-04-21 03:50:00	10310	13.3	13.5	14.17	14.697	13.401	14.266	13.642	14.05	13.666	13.69	13.642	14.266	13.161	13.112	13.329	13.81		95.3	94.5	82.147	74.57	94.124	83.269	90.57	92.549	96.997	95.06	96.025	82.512	100	98.816	97.443		3.9	3.9	3.9	3.9	3.9	3.9	3.9	3.9	3.9	3.9	11.8	11.8	3.9
949	2010-04-21 04:00:00	10320	13.3	13.5	14.146	14.697	13.401	14.242	13.618	14.05	13.666	13.69	13.642	14.242	13.185	13.137	13.305	13.76	11.67	95.1	94.5	82.092	74.912	93.994	83.41	89.727	92.637	96.892	94.932	95.982	82.58	100	98.823	97.436	83.2	3.9	3.9	11.8	3.9	3.9	3.9	3.9	3.9	3.9	3.9	11.8	11.8	3.9	0
950	2010-04-21 04:10:00	10330	13.2	13.5	14.17	14.673	13.401	14.242	13.642	14.026	13.666	13.69	13.642	14.242	13.137	13.137	13.329	13.79		94.8	94.5	81.233	74.539	93.778	83.556	89.756	93.07	96.767	95.338	95.961	82.678	99.99	98.823	97.443		3.9	3.9	3.9	3.9	3.9	3.9	3.9	3.9	11.8	3.9	11.8	11.8	3.9
951	2010-04-21 04:20:00	10340	13.2	13.5	14.17	14.649	13.377	14.194	13.642	13.978	13.642	13.69	13.642	14.218	13.112	13.137	13.305	13.74		94.1	94.5	79.886	74.64	93.25	83.35	90.885	92.75	96.509	95.38	95.792	81.442	99.983	98.823	97.436		3.9	3.9	11.8	3.9	3.9	3.9	3.9	3.9	3.9	3.9	11.8	11.8	3.9
952	2010-04-21 04:30:00	10350	13.2	13.5	14.122	14.649	13.377	14.146	13.618	13.978	13.642	13.666	13.618	14.17	13.112	13.112	13.305	13.56	11.17	93.1	94.5	78.664	74.771	92.02	82.411	91.905	93.102	96.025	95.267	95.637	80.486	100	98.856	97.395	83.44	3.9	3.9	11.8	3.9	3.9	3.9	3.9	3.9	11.8	3.9	11.8	11.8	3.9	0
953	2010-04-21 04:40:00	10360	13.2	13.5	14.074	14.625	13.377	14.098	13.57	13.93	13.618	13.642	13.594	14.122	13.088	13.088	13.281	13.61		92.4	94.5	78.171	74.714	91.821	81.662	92.092	92.826	95.552	95.112	95.248	79.523	99.936	98.809	97.015		3.9	3.9	11.8	3.9	3.9	3.9	3.9	3.9	11.8	3.9	11.8	11.8	3.9
954	2010-04-21 04:50:00	10370	13.2	13.5	14.002	14.625	13.353	14.05	13.522	13.882	13.594	13.642	13.594	14.074	13.064	13.088	13.257	13.61		92.1	94.5	78.181	74.687	91.303	81.454	92.102	91.974	95.034	95.005	94.82	78.958	99.929	98.809	96.717		3.9	3.9	11.8	3.9	3.9	3.9	3.9	3.9	11.8	3.9	11.8	11.8	3.9
955	2010-04-21 05:00:00	10380	13.2	13	13.978	14.601	13.329	14.002	13.522	13.882	13.594	13.618	13.57	14.05	13.04	13.064	13.257	13.56	10.73	92.4	94.5	77.921	74.709	91.208	81.096	92.19	92.857	94.863	94.913	94.642	78.801	99.922	98.802	96.612	85.3	3.9	3.9	3.9	3.9	3.9	3.9	3.9	3.9	3.9	3.9	11.8	11.8	3.9	0
956	2010-04-21 05:10:00	10390	13.2	13	13.93	14.577	13.329	13.954	13.497	13.858	13.594	13.618	13.546	14.002	13.112	13.088	13.257	13.61		91.5	94.5	77.987	74.704	90.716	81.086	92.007	92.785	94.348	94.827	94.356	78.461	99.943	98.85	96.508		3.9	3.9	11.8	3.9	3.9	3.9	3.9	3.9	3.9	3.9	11.8	11.8	3.9
957	2010-04-21 05:20:00	10400	13.2	13	13.882	14.553	13.329	13.93	13.473	13.858	13.594	13.618	13.546	14.002	13.088	13.112	13.233	13.61		91	94	78.105	74.594	90.198	81.303	91.979	92.454	93.916	94.655	94.033	78.384	99.896	98.816	96.291		3.9	3.9	11.8	3.9	3.9	3.9	3.9	3.9	3.9	3.9	11.8	11.8	3.9
958	2010-04-21 05:30:00	10410	13.2	13	13.906	14.553	13.329	13.93	13.473	13.834	13.594	13.594	13.57	14.002	13.064	13.088	13.233	13.69	10.26	91.4	94	77.753	74.568	90.334	80.882	92.089	92.757	93.785	94.713	94.082	78.384	99.889	98.809	96.249	85.99	3.9	3.9	3.9	3.9	3.9	3.9	3.9	3.9	11.8	3.9	11.8	11.8	3.9	0.5
959	2010-04-21 05:40:00	10420	13.2	13	13.906	14.529	13.329	13.93	13.473	13.81	13.594	13.594	13.546	13.978	13.04	13.064	13.209	13.66		91.4	94	77.471	74.484	90.085	81.006	92.156	92.508	93.742	94.584	93.816	78.278	99.862	98.802	96.201		3.9	3.9	3.9	3.9	3.9	3.9	3.9	3.9	11.8	3.9	11.8	11.8	3.9
960	2010-04-21 05:50:00	10430	13.2	13	13.906	14.529	13.329	13.93	13.449	13.834	13.618	13.594	13.57	13.978	13.016	13.064	13.233	13.66		91.6	94	76.727	74.616	90.805	81.105	92.039	93.152	93.965	94.627	93.974	78.252	99.795	98.802	96.333		3.9	3.9	3.9	3.9	3.9	3.9	3.9	3.9	11.8	3.9	11.8	11.8	3.9
961	2010-04-21 06:00:00	10440	13.2	13	13.786	14.505	13.305	13.906	13.449	13.834	13.594	13.594	13.57	13.954	13.04	13.04	13.233	13.61	10.07	91.4	94	75.693	74.558	90.372	80.752	92.26	93.086	93.829	94.735	94.082	77.89	99.802	98.795	96.039	86.7	3.9	3.9	11.8	3.9	3.9	3.9	3.9	3.9	11.8	3.9	11.8	11.8	3.9	0
962	2010-04-21 06:10:00	10450	13.1	13	13.666	14.457	13.281	13.834	13.425	13.786	13.594	13.57	13.522	13.882	13.04	13.064	13.209	13.59		91.2	94	76.522	74.575	90.005	80.363	91.855	92.347	93.568	94.556	93.636	77.697	99.762	98.802	95.589		3.9	3.9	3.9	3.9	3.9	3.9	3.9	3.9	11.8	3.9	11.8	11.8	3.9
963	2010-04-21 06:20:00	10460	13.1	13	13.594	14.457	13.257	13.786	13.401	13.762	13.57	13.546	13.497	13.81	13.04	13.04	13.185	13.56		91	94	77.124	74.47	89.705	80.252	91.716	92.208	93.257	94.335	93.412	77.656	99.722	98.795	95.35		3.9	3.9	3.9	3.9	3.9	3.9	3.9	3.9	3.9	3.9	11.8	11.8	3.9
964	2010-04-21 06:30:00	10470	13.1	13	13.666	14.457	13.233	13.762	13.377	13.714	13.546	13.546	13.497	13.786	13.016	13.04	13.161	13.54	10.47	90.9	93.5	77.523	74.548	89.699	80.77	91.976	92.284	92.988	94.421	93.456	77.676	99.715	98.755	95.47	88.75	3.9	3.9	11.8	3.9	3.9	3.9	3.9	3.9	11.8	3.9	11.8	11.8	3.9	0
965	2010-04-21 06:40:00	10480	13.1	13	13.69	14.433	13.257	13.762	13.377	13.738	13.546	13.546	13.497	13.834	13.04	13.064	13.161	13.56		90.7	93.5	77.911	74.517	89.75	81.118	91.843	92.775	93.01	94.421	93.412	77.686	99.722	98.802	95.597		3.9	3.9	3.9	3.9	3.9	3.9	3.9	3.9	11.8	3.9	11.8	11.8	3.9
966	2010-04-21 06:50:00	10490	13.1	13	13.738	14.433	13.257	13.738	13.377	13.738	13.57	13.546	13.497	13.858	13.064	13.064	13.185	13.59		90.7	93.5	78.227	74.491	89.569	81.187	91.465	92.621	93.082	94.399	93.281	77.921	99.769	98.762	95.646		3.9	3.9	3.9	3.9	3.9	3.9	3.9	3.9	3.9	3.9	11.8	11.8	3.9
967	2010-04-21 07:00:00	10500	13.1	13	13.762	14.433	13.281	13.762	13.401	13.762	13.57	13.546	13.497	13.882	13.088	13.064	13.185	13.59	10.97	90.7	93.5	78.638	74.517	89.666	81.883	91.627	92.297	92.995	94.227	93.238	78.866	99.736	98.762	95.752	90	3.9	3.9	11.8	3.9	3.9	3.9	3.9	3.9	3.9	3.9	11.8	11.8	3.9	7.35
968	2010-04-21 07:10:00	10510	13.1	13	13.786	14.433	13.281	13.786	13.425	13.786	13.594	13.57	13.522	13.882	13.064	13.064	13.209	13.66		91	93.5	79.249	74.596	89.688	82.404	91.855	92.612	93.088	94.298	93.419	79.371	99.689	98.762	95.864		3.9	3.9	11.8	3.9	3.9	3.9	3.9	3.9	3.9	3.9	11.8	11.8	3.9
969	2010-04-21 07:20:00	10520	13.1	13	13.834	14.433	13.305	13.834	13.425	13.786	13.594	13.594	13.546	13.93	13.04	13.064	13.209	13.69		91.7	93.5	79.561	74.623	90.124	82.635	92.055	93.051	93.459	94.477	93.621	80.084	99.682	98.762	95.969		3.9	3.9	11.8	3.9	3.9	3.9	3.9	3.9	11.8	3.9	11.8	11.8	3.9
970	2010-04-21 07:30:00	10530	13.2	13	13.858	14.433	13.305	13.858	13.425	13.834	13.594	13.594	13.546	13.954	13.064	13.088	13.233	13.69	11.08	91.8	93.5	80.068	74.78	90.034	82.957	92.077	93.108	93.547	94.606	93.816	80.464	99.689	98.768	96.249	88.51	3.9	3.9	11.8	3.9	3.9	3.9	3.9	3.9	11.8	3.9	11.8	11.8	3.9	33.42
971	2010-04-21 07:40:00	10540	13.2	13.5	13.882	14.433	13.329	13.906	13.449	13.834	13.594	13.618	13.57	13.978	13.064	13.088	13.257	13.71		91.4	93.5	80.248	74.675	89.768	82.993	92.039	93.108	93.851	94.612	93.996	80.693	99.689	98.768	96.466		3.9	3.9	3.9	3.9	3.9	3.9	3.9	3.9	11.8	3.9	11.8	11.8	3.9
972	2010-04-21 07:50:00	10550	13.2	13.5	13.93	14.433	13.353	13.93	13.473	13.834	13.618	13.618	13.57	14.002	13.04	13.064	13.257	13.76		92.6	94	78.623	74.806	89.865	82.998	92.398	93.195	94.44	94.698	94.169	80.175	99.642	98.721	96.591		3.9	3.9	3.9	3.9	3.9	3.9	3.9	3.9	11.8	3.9	11.8	11.8	3.9
973	2010-04-21 08:00:00	10560	13.2	13.5	13.954	14.433	13.353	13.93	13.497	13.858	13.618	13.618	13.57	14.002	13.016	13.04	13.257	13.71	11.24	92.5	94	78.171	74.649	90.114	82.656	92.954	93.333	94.612	94.784	94.384	79.522	99.615	98.734	96.675	86.7	3.9	3.9	11.8	3.9	3.9	3.9	3.9	3.9	11.8	3.9	11.8	11.8	3.9	71.49
974	2010-04-21 08:10:00	10570	13.2	13.5	13.978	14.433	13.377	13.954	13.473	13.858	13.618	13.618	13.594	14.026	13.016	13.04	13.281	13.79		93.1	94	77.819	74.754	90.368	82.588	92.354	93.464	94.87	94.87	94.477	79.175	99.595	98.734	96.723		3.9	3.9	11.8	3.9	3.9	3.9	3.9	3.9	11.8	3.9	11.8	11.8	3.9
975	2010-04-21 08:20:00	10580	13.2	13.5	13.978	14.433	13.377	13.978	13.473	13.858	13.618	13.618	13.594	14.05	13.016	13.04	13.281	13.76		93.5	94	77.768	74.544	90.75	82.716	92.001	93.638	95.084	94.998	94.735	79.256	99.595	98.755	96.807		3.9	3.9	3.9	3.9	3.9	3.9	3.9	3.9	11.8	3.9	11.8	11.8	3.9
976	2010-04-21 08:30:00	10590	13.2	13.5	14.002	14.433	13.353	14.002	13.473	13.858	13.594	13.618	13.594	14.074	13.016	13.04	13.281	13.71	11.89	93.6	94	77.389	74.701	90.856	82.99	91.646	93.704	95.227	95.041	94.863	78.958	99.555	98.714	96.848	87.11	3.9	3.9	3.9	3.9	3.9	3.9	3.9	3.9	11.8	3.9	11.8	11.8	3.9	115
977	2010-04-21 08:40:00	10600	13.2	13.5	14.074	14.457	13.353	14.026	13.473	13.882	13.594	13.618	13.594	14.074	13.016	13.04	13.281	13.71		93.3	94	77.584	75.283	90.565	81.844	89.441	93.601	95.205	95.126	94.906	78.983	99.575	98.734	96.89		3.9	27.6	11.8	11.8	3.9	11.8	3.9	3.9	11.8	11.8	11.8	11.8	3.9
978	2010-04-21 08:50:00	10610	13.2	13.5	14.337	14.745	13.377	14.146	13.497	13.93	13.594	13.618	13.594	14.17	13.016	13.064	13.281	13.79		93	94	77.767	74.974	90.571	81.252	90.759	93.396	95.163	95.169	94.82	78.877	99.555	98.721	96.932		3.9	19.7	11.8	11.8	3.9	11.8	3.9	3.9	11.8	11.8	11.8	11.8	3.9
979	2010-04-21 09:00:00	10620	13.2	13.5	14.505	15.008	13.401	14.266	13.546	13.978	13.618	13.642	13.594	14.242	13.137	13.112	13.281	13.76	12.58	93.5	94	78.237	75.394	91.271	80.881	90.004	91.998	95.041	95.112	94.906	79.171	99.67	98.755	96.973	88.4	3.9	19.7	11.8	11.8	3.9	3.9	3.9	3.9	3.9	11.8	11.8	11.8	3.9	168.26
980	2010-04-21 09:10:00	10630	13.2	13.5	14.625	15.175	13.401	14.361	13.594	14.05	13.642	13.666	13.618	14.314	13.112	13.112	13.305	13.81		93.3	94	78.186	74.982	91.716	80.903	92.076	92.637	95.389	95.075	94.998	79.06	99.582	98.735	97.001		3.9	27.6	11.8	11.8	3.9	11.8	3.9	3.9	11.8	11.8	11.8	11.8	3.9
981	2010-04-21 09:20:00	10640	13.2	13.5	14.721	15.27	13.401	14.433	13.546	14.026	13.642	13.69	13.618	14.361	13.088	13.088	13.305	13.84		94.5	94	77.822	74.817	92.137	81.043	91.107	92.365	95.729	95.317	95.212	79.424	99.636	98.728	97.022		11.8	35.5	11.8	3.9	3.9	11.8	3.9	3.9	11.8	11.8	11.8	11.8	3.9
982	2010-04-21 09:30:00	10650	13.2	13.5	14.816	15.414	13.401	14.505	13.57	14.074	13.642	13.666	13.618	14.433	13.04	13.064	13.305	13.84	12.86	94.9	94	77.714	75.556	92.556	80.909	93.169	93.302	95.982	95.267	95.34	79.54	99.521	98.721	97.063	88.58	11.8	35.5	11.8	3.9	3.9	11.8	3.9	3.9	3.9	11.8	11.8	11.8	3.9	241.38
983	2010-04-21 09:40:00	10660	13.2	13.5	14.888	15.414	13.401	14.601	13.57	14.074	13.642	13.666	13.618	14.481	13.064	13.064	13.305	13.81		95.2	94	77.601	75.004	92.841	80.931	93.562	93.302	96.193	95.353	95.51	79.323	99.569	98.721	97.063		11.8	35.5	11.8	11.8	3.9	11.8	3.9	3.9	3.9	11.8	11.8	11.8	3.9
984	2010-04-21 09:50:00	10670	13.2	13.5	14.936	15.461	13.377	14.673	13.57	14.074	13.642	13.666	13.618	14.553	13.04	13.04	13.305	13.79		95.4	94.5	77.868	74.961	93.075	80.797	93.931	93.455	96.299	95.395	95.552	79.667	99.582	98.714	97.105		27.6	3.9	11.8	3.9	3.9	3.9	3.9	3.9	3.9	3.9	11.8	11.8	3.9
985	2010-04-21 10:00:00	10680	13.2	13.5	14.84	15.294	13.377	14.649	13.546	14.074	13.642	13.69	13.618	14.553	13.064	13.064	13.305	13.84	13.38	95.5	94.5	77.693	74.822	93.25	80.866	93.773	93.039	96.446	95.529	95.701	79.061	99.609	98.721	97.126	86.1	19.7	3.9	3.9	3.9	3.9	3.9	3.9	3.9	3.9	3.9	11.8	11.8	3.9	357.14
986	2010-04-21 10:10:00	10690	13.2	13.5	14.721	15.103	13.377	14.601	13.57	14.05	13.642	13.666	13.618	14.529	13.04	13.04	13.305	13.81		95.6	94.5	78.308	75.519	93.38	81.08	94.082	93.58	96.509	95.438	95.722	79.359	99.562	98.714	97.146		19.7	3.9	3.9	3.9	3.9	3.9	3.9	3.9	11.8	3.9	11.8	11.8	3.9
987	2010-04-21 10:20:00	10700	13.2	13.5	14.553	14.984	13.377	14.529	13.546	14.05	13.618	13.666	13.618	14.481	13.04	13.04	13.305	13.79		95.7	94.5	79.44	76.484	93.511	81.014	94.205	93.733	96.565	95.459	95.764	79.702	99.582	98.714	97.188		27.6	19.7	11.8	3.9	3.9	3.9	3.9	3.9	3.9	3.9	11.8	11.8	3.9
988	2010-04-21 10:30:00	10710	13.2	13.5	14.481	15.127	13.401	14.505	13.522	14.05	13.642	13.69	13.618	14.457	13.112	13.088	13.305	13.81	14.79	95.7	94.5	79.878	76.02	93.648	81.704	93.201	92.945	96.656	95.529	95.849	79.141	99.683	98.768	97.146	80.27	43.4	35.5	3.9	3.9	3.9	3.9	3.9	3.9	11.8	11.8	11.8	11.8	3.9	523.08
989	2010-04-21 10:40:00	10720	13.2	13.5	14.481	15.342	13.377	14.505	13.546	14.074	13.642	13.69	13.618	14.457	13.112	13.112	13.305	13.79		95.5	94.5	79.601	75.2	93.598	81.976	93.272	93.149	96.656	95.614	95.849	79.394	99.663	98.755	97.188		11.8	3.9	3.9	3.9	3.9	3.9	3.9	3.9	3.9	3.9	11.8	11.8	3.9
990	2010-04-21 10:50:00	10730	13.2	13.5	14.505	15.438	13.401	14.529	13.594	14.074	13.642	13.69	13.618	14.481	13.137	13.112	13.305	13.81		95.6	94.5	79.883	74.824	93.648	81.759	93.785	93.39	96.719	95.572	95.849	79.953	99.73	98.735	97.188		82.8	35.5	11.8	3.9	3.9	3.9	3.9	3.9	3.9	11.8	11.8	11.8	3.9
991	2010-04-21 11:00:00	10740	13.2	13.5	14.553	15.557	13.401	14.529	13.57	14.074	13.666	13.69	13.642	14.505	13.161	13.137	13.305	13.81	16.31	95.5	94.5	79.591	74.505	93.713	81.833	92.995	93.434	96.746	95.614	95.898	79.833	99.757	98.762	97.229	74.2	82.8	35.5	3.9	3.9	3.9	3.9	3.9	3.9	3.9	11.8	11.8	11.8	3.9	672.11
992	2010-04-21 11:10:00	10750	13.2	13.5	14.553	15.581	13.401	14.529	13.546	14.05	13.666	13.666	13.618	14.481	13.137	13.112	13.305	13.81		95.6	94.5	79.818	74.721	93.734	81.857	92.703	92.35	96.83	95.097	95.912	79.928	99.79	98.775	97.229		51.2	27.6	3.9	3.9	3.9	3.9	3.9	3.9	11.8	3.9	11.8	11.8	3.9
993	2010-04-21 11:20:00	10760	13.2	13.5	14.553	15.676	13.401	14.553	13.594	14.074	13.666	13.69	13.642	14.529	13.161	13.137	13.305	13.81		95.6	94.5	79.868	74.476	93.756	81.69	93.481	93.434	96.83	95.359	95.898	79.813	99.757	98.782	97.25		19.7	11.8	11.8	3.9	3.9	3.9	3.9	3.9	3.9	3.9	11.8	11.8	3.9
994	2010-04-21 11:30:00	10770	13.3	13.5	14.553	15.772	13.401	14.553	13.594	14.074	13.666	13.714	13.642	14.529	13.161	13.137	13.305	13.81	17.14	95.6	94.5	79.994	73.938	93.778	81.715	93.066	92.466	96.83	95.302	95.94	79.838	99.797	98.782	97.271	70.91	19.7	19.7	3.9	3.9	3.9	3.9	3.9	3.9	3.9	3.9	11.8	11.8	3.9	743.93
995	2010-04-21 11:40:00	10780	13.3	13.5	14.553	15.939	13.401	14.553	13.57	14.074	13.666	13.738	13.642	14.553	13.185	13.137	13.305	13.81		95.6	94.5	79.314	73.465	93.778	81.69	91.359	92.112	96.872	95.479	95.94	79.919	99.884	98.782	97.271		19.7	27.6	3.9	3.9	3.9	3.9	3.9	3.9	11.8	3.9	11.8	11.8	3.9
996	2010-04-21 11:50:00	10790	13.3	13.5	14.577	15.939	13.401	14.553	13.594	14.098	13.666	13.738	13.642	14.553	13.161	13.137	13.305	13.81		95.5	94.5	79.723	73.491	93.756	81.937	91.677	92.318	96.809	95.5	95.94	80.019	99.837	98.782	97.292		11.8	19.7	11.8	3.9	3.9	3.9	3.9	3.9	11.8	3.9	11.8	11.8	3.9
997	2010-04-21 12:00:00	10800	13.4	13.5	14.601	16.082	13.401	14.577	13.642	14.122	13.666	13.714	13.642	14.601	13.185	13.137	13.305	13.84	17.71	95.5	94.5	79.828	74.132	93.778	81.992	92.706	92.589	96.788	95.195	95.898	80.13	99.824	98.782	97.312	68.92	11.8	19.7	3.9	3.9	3.9	3.9	3.9	3.9	11.8	3.9	11.8	11.8	3.9	780.46
998	2010-04-21 12:10:00	10810	13.4	13.5	14.601	16.106	13.401	14.577	13.618	14.122	13.666	13.738	13.642	14.577	13.209	13.137	13.329	13.81		95.5	94.5	79.828	73.444	93.778	82.016	92.171	92.124	96.788	95.159	95.898	80.326	99.871	98.802	97.319		11.8	11.8	3.9	3.9	3.9	3.9	3.9	3.9	11.8	3.9	11.8	11.8	3.9
999	2010-04-21 12:20:00	10820	13.4	13.5	14.577	16.129	13.425	14.577	13.642	14.122	13.666	13.714	13.642	14.577	13.161	13.137	13.305	13.81		95.5	94.5	80.1	73.502	93.806	82.066	93.057	93.008	96.767	95.067	95.856	80.576	99.797	98.782	97.312		11.8	3.9	3.9	3.9	3.9	3.9	3.9	3.9	3.9	3.9	11.8	11.8	3.9
1000	2010-04-21 12:30:00	10830	13.4	13.5	14.553	16.225	13.425	14.577	13.594	14.098	13.666	13.738	13.642	14.553	13.185	13.137	13.305	13.84	18.42	95.6	94.5	80.47	73.2	93.871	82.115	91.744	92.007	96.913	95.18	95.982	80.22	99.924	98.823	97.312	66.34	3.9	3.9	3.9	3.9	3.9	3.9	3.9	3.9	3.9	3.9	11.8	11.8	3.9	831.26
1001	2010-04-21 12:40:00	10840	13.4	13.5	14.601	16.415	13.401	14.601	13.642	14.122	13.666	13.738	13.666	14.601	13.209	13.161	13.329	13.81		95.6	94.5	79.904	72.592	93.821	82.293	92.31	92.013	96.83	95.031	95.947	80.681	99.891	98.83	97.36		3.9	3.9	11.8	3.9	3.9	3.9	3.9	3.9	11.8	3.9	11.8	11.8	3.9
1002	2010-04-21 12:50:00	10850	13.4	13.5	14.601	16.439	13.425	14.601	13.642	14.146	13.666	13.738	13.642	14.601	13.185	13.161	13.329	13.81		95.6	94.5	80.331	72.65	93.827	82.465	93.035	92.97	96.83	95.244	95.898	81.03	99.844	98.83	97.36		3.9	3.9	11.8	3.9	3.9	3.9	3.9	3.9	11.8	3.9	11.8	11.8	3.9
1003	2010-04-21 13:00:00	10860	13.4	13.5	14.745	16.701	13.425	14.721	13.618	14.146	13.69	13.738	13.642	14.697	13.185	13.161	13.329	13.84	19.18	95.7	94.5	80.061	72.782	93.892	82.32	92.546	92.772	96.941	95.521	95.961	80.602	99.884	98.83	97.36	63.49	43.4	27.6	11.8	3.9	3.9	3.9	3.9	3.9	11.8	11.8	11.8	11.8	3.9	874.79
1004	2010-04-21 13:10:00	10870	13.4	13.5	15.223	16.963	13.425	14.912	13.618	14.194	13.69	13.738	13.666	14.936	13.209	13.137	13.329	13.81		95.8	94.5	79.686	73.317	94.001	82.042	93.226	92.851	96.962	95.542	95.989	80.404	99.891	98.823	97.36		59.1	27.6	3.9	3.9	3.9	3.9	3.9	3.9	11.8	11.8	11.8	11.8	3.9
1005	2010-04-21 13:20:00	10880	13.4	13.5	15.724	17.249	13.425	15.151	13.618	14.242	13.69	13.738	13.666	15.294	13.233	13.185	13.329	13.86		95.9	94.5	78.085	71.368	94.044	81.922	93.007	92.244	97.024	95.223	96.031	80.055	99.938	98.836	97.402		43.4	27.6	11.8	3.9	3.9	3.9	3.9	3.9	3.9	11.8	11.8	11.8	3.9
1006	2010-04-21 13:30:00	10890	13.4	13.5	16.153	17.272	13.449	15.414	13.666	14.337	13.69	13.786	13.666	15.7	13.233	13.185	13.353	13.84	19.93	95.9	94.5	76.778	71.618	94.093	81.359	91.205	89.931	97.045	93.75	96.01	79.307	99.978	98.877	97.409	61.13	3.9	3.9	11.8	3.9	3.9	3.9	3.9	3.9	11.8	3.9	11.8	11.8	3.9	882.81
1007	2010-04-21 13:40:00	10900	13.4	13.5	15.963	17.153	13.425	15.414	13.714	14.385	13.69	13.858	13.666	15.724	13.257	13.185	13.353	13.81		95.8	94.5	76.739	71.595	94.065	80.86	92.107	90.827	97.003	93.899	95.968	78.419	99.985	98.836	97.409		11.8	3.9	3.9	3.9	3.9	3.9	3.9	3.9	3.9	3.9	11.8	11.8	3.9
1008	2010-04-21 13:50:00	10910	13.4	13.5	15.557	17.082	13.425	15.27	13.69	14.337	13.69	13.858	13.666	15.485	13.257	13.185	13.353	13.84		95.8	94.5	77.044	71.255	94.087	81.028	91.211	89.976	97.003	93.986	95.947	78.598	100	98.836	97.409		3.9	3.9	11.8	3.9	3.9	3.9	3.9	3.9	3.9	3.9	11.8	11.8	3.9
1009	2010-04-21 14:00:00	10920	13.4	13.5	15.318	17.034	13.449	15.151	13.666	14.29	13.69	13.81	13.666	15.294	13.281	13.209	13.353	13.84	20.27	95.8	94.5	78.051	72.198	94.137	81.251	91.651	90.554	97.045	94.19	95.989	79.271	100	98.884	97.409	59.95	3.9	3.9	3.9	3.9	3.9	3.9	3.9	3.9	11.8	3.9	11.8	11.8	3.9	870.96
1010	2010-04-21 14:10:00	10930	13.4	13.5	15.27	17.058	13.449	15.127	13.666	14.266	13.69	13.81	13.666	15.27	13.281	13.209	13.353	13.86		95.9	94.5	78.859	71.223	94.18	81.445	91.74	90.639	97.045	93.93	95.989	79.645	100	98.884	97.409		3.9	3.9	11.8	3.9	3.9	3.9	3.9	3.9	11.8	3.9	11.8	11.8	3.9
1011	2010-04-21 14:20:00	10940	13.4	13.5	15.629	17.058	13.449	15.366	13.738	14.337	13.714	13.882	13.666	15.676	13.281	13.209	13.353	13.81		95.9	94.5	77.162	70.098	94.18	80.799	91.179	89.657	97.073	93.295	95.799	77.972	100	98.843	97.409		3.9	3.9	3.9	3.9	3.9	3.9	3.9	3.9	11.8	3.9	11.8	11.8	3.9
1012	2010-04-21 14:30:00	10950	13.4	13.5	15.533	17.082	13.449	15.342	13.738	14.361	13.714	13.858	13.69	15.605	13.281	13.209	13.353	13.89	19.78	95.8	94	76.961	68.747	94.18	80.342	90.595	89.572	97.073	92.939	95.869	77.468	100	98.884	97.409	60.31	3.9	11.8	3.9	3.9	3.9	3.9	3.9	3.9	3.9	3.9	11.8	11.8	3.9	855.95
1013	2010-04-21 14:40:00	10960	13.4	13.5	16.272	17.272	13.449	15.748	13.762	14.457	13.714	13.882	13.69	16.01	13.305	13.209	13.353	13.86		95.8	94	75.335	68.391	94.201	79.164	91.05	89.367	97.052	92.967	95.826	75.703	100	98.864	97.409		3.9	19.7	3.9	3.9	3.9	3.9	3.9	3.9	3.9	11.8	11.8	11.8	3.9
1014	2010-04-21 14:50:00	10970	13.4	13.5	16.439	17.391	13.449	15.915	13.738	14.553	13.714	13.882	13.69	16.225	13.281	13.233	13.353	13.84		95.8	94	74.522	68.803	94.223	78.356	90.82	88.654	97.094	92.769	95.911	75.273	100	98.85	97.409		3.9	19.7	11.8	3.9	3.9	11.8	3.9	3.9	11.8	11.8	11.8	11.8	3.9
1015	2010-04-21 15:00:00	10980	13.4	13.5	16.463	17.368	13.449	15.939	13.762	14.529	13.714	13.906	13.69	16.225	13.353	13.233	13.377	13.86	19.04	95.9	94	74.527	68.492	94.266	78.284	92.495	90.886	97.094	93.868	95.911	75.009	100	98.85	97.415	60.93	3.9	3.9	11.8	3.9	3.9	3.9	3.9	3.9	3.9	3.9	11.8	11.8	3.9	815.06
1016	2010-04-21 15:10:00	10990	13.4	13.5	16.153	17.153	13.449	15.772	13.714	14.505	13.714	13.882	13.69	16.01	13.329	13.233	13.377	13.84		96	94	74.942	68.926	94.309	78.352	92.019	90.155	97.135	93.992	95.974	75.545	100	98.85	97.457		3.9	3.9	3.9	3.9	3.9	3.9	3.9	3.9	3.9	3.9	11.8	11.8	3.9
1017	2010-04-21 15:20:00	11000	13.4	13.5	15.986	17.058	13.449	15.724	13.714	14.481	13.714	13.882	13.69	15.986	13.305	13.233	13.377	13.84		96	94	74.935	68.436	94.352	77.854	91.061	88.751	97.094	93.295	95.996	75.199	100	98.85	97.457		3.9	3.9	3.9	3.9	3.9	3.9	3.9	3.9	11.8	3.9	11.8	11.8	3.9
1018	2010-04-21 15:30:00	11010	13.4	13.5	15.986	17.082	13.449	15.748	13.786	14.505	13.714	13.93	13.69	16.058	13.305	13.209	13.377	13.86	18.61	95.9	94	74.326	67.545	94.309	77.265	90.832	88.919	97.135	92.716	95.869	74.367	100	98.803	97.457	60.66	3.9	3.9	11.8	3.9	3.9	3.9	3.9	3.9	3.9	3.9	11.8	11.8	3.9	728.03
1019	2010-04-21 15:40:00	11020	13.4	13.5	16.034	16.987	13.473	15.843	13.834	14.553	13.714	13.954	13.69	16.082	13.281	13.233	13.377	13.89		95.9	94	73.483	67.023	94.316	75.879	89.873	87.538	97.135	91.948	95.444	73.386	100	98.85	97.457		3.9	3.9	3.9	3.9	3.9	3.9	3.9	3.9	3.9	3.9	11.8	11.8	3.9
1020	2010-04-21 15:50:00	11030	13.4	13.5	16.034	16.915	13.473	15.915	13.906	14.649	13.714	14.026	13.69	16.106	13.281	13.233	13.377	13.86		95.8	93.5	72.787	67.235	94.272	75	89.275	86.739	97.094	91.073	95.146	72.854	100	98.789	97.415		3.9	3.9	11.8	3.9	3.9	3.9	3.9	3.9	11.8	3.9	11.8	11.8	3.9
1021	2010-04-21 16:00:00	11040	13.4	13.5	16.01	16.844	13.473	15.915	13.906	14.649	13.738	14.05	13.738	16.082	13.281	13.233	13.377	13.84	18.3	95.7	93.5	72.809	67.727	94.229	75.237	89.298	87.068	97.079	91.75	95.393	72.903	100	98.688	97.415	60.49	3.9	3.9	3.9	3.9	3.9	3.9	3.9	3.9	3.9	3.9	11.8	11.8	3.9	624.03
1022	2010-04-21 16:10:00	11050	13.4	13.5	15.915	16.796	13.473	15.819	13.858	14.601	13.714	14.002	13.714	16.01	13.281	13.209	13.377	13.86		95.7	93.5	73.38	68.889	94.143	75.612	89.901	87.502	96.989	91.804	95.451	73.585	100	98.681	97.436		3.9	3.9	11.8	3.9	3.9	3.9	3.9	3.9	11.8	3.9	11.8	11.8	3.9
1023	2010-04-21 16:20:00	11060	13.4	13.5	15.891	16.725	13.473	15.819	13.858	14.625	13.714	14.026	13.714	15.986	13.305	13.209	13.377	13.91		95.6	93.5	72.974	67.817	94.143	75.244	89.286	87.461	97.01	91.877	95.451	73.126	100	98.681	97.415		3.9	3.9	11.8	3.9	3.9	3.9	3.9	3.9	3.9	3.9	11.8	11.8	3.9
1024	2010-04-21 16:30:00	11070	13.4	13.5	15.843	16.749	13.473	15.748	13.834	14.553	13.714	13.978	13.714	15.963	13.305	13.233	13.377	13.84	17.92	95.6	93.5	73.286	68.213	94.1	75.387	89.986	88.051	96.989	91.731	95.536	73.309	100	98.688	97.436	61.51	3.9	3.9	3.9	3.9	3.9	3.9	3.9	3.9	11.8	3.9	11.8	11.8	3.9	540.25
1025	2010-04-21 16:40:00	11080	13.4	13.5	15.796	16.701	13.473	15.724	13.834	14.553	13.738	13.978	13.714	15.939	13.305	13.233	13.377	13.84		95.7	93.5	73.463	68.649	94.1	75.487	89.85	88.097	97.017	91.976	95.578	73.518	100	98.708	97.415		3.9	3.9	3.9	3.9	3.9	3.9	3.9	3.9	11.8	3.9	11.8	11.8	3.9
1026	2010-04-21 16:50:00	11090	13.4	13.5	15.796	16.654	13.473	15.7	13.786	14.505	13.714	13.954	13.714	15.915	13.305	13.233	13.377	13.84		95.7	93.5	73.916	68.863	94.143	76.111	90.178	88.202	97.01	92.037	95.663	74.02	100	98.728	97.415		3.9	3.9	11.8	3.9	3.9	3.9	3.9	3.9	3.9	3.9	11.8	11.8	3.9
1027	2010-04-21 17:00:00	11100	13.4	13.5	15.748	16.654	13.473	15.7	13.786	14.505	13.714	13.954	13.69	15.915	13.305	13.233	13.377	13.86	17.76	95.7	93.5	73.8	68.863	94.165	75.85	89.792	87.526	97.01	91.792	95.614	73.78	100	98.728	97.457	63.04	3.9	3.9	11.8	3.9	3.9	3.9	3.9	3.9	11.8	3.9	11.8	11.8	3.9	496.84
1028	2010-04-21 17:10:00	11110	13.4	13.5	15.748	16.701	13.473	15.652	13.762	14.505	13.714	13.93	13.69	15.891	13.305	13.233	13.377	13.86		95.7	93.5	74.013	69.315	94.165	76.101	89.786	88.526	97.01	92.385	95.699	74.068	100	98.728	97.457		3.9	3.9	3.9	3.9	3.9	3.9	3.9	3.9	3.9	3.9	11.8	11.8	3.9
1029	2010-04-21 17:20:00	11120	13.4	13.5	15.676	16.582	13.473	15.605	13.762	14.481	13.738	13.906	13.69	15.819	13.329	13.233	13.377	13.91		95.8	93.5	73.972	68.683	94.186	76.196	89.945	88.266	97.059	92.775	95.742	73.974	100	98.769	97.457		3.9	3.9	11.8	3.9	3.9	3.9	3.9	3.9	3.9	3.9	11.8	11.8	3.9
1030	2010-04-21 17:30:00	11130	13.4	13.5	15.652	16.63	13.473	15.533	13.762	14.481	13.714	13.906	13.69	15.748	13.305	13.233	13.377	13.86	18.12	95.8	93.5	74.365	70.129	94.186	76.442	89.968	88.01	97.052	92.709	95.784	74.649	100	98.769	97.457	64.27	3.9	3.9	11.8	3.9	3.9	3.9	3.9	3.9	11.8	3.9	11.8	11.8	3.9	493.58
1031	2010-04-21 17:40:00	11140	13.4	13.5	15.533	16.558	13.473	15.485	13.762	14.433	13.738	13.882	13.69	15.629	13.353	13.233	13.377	13.86		95.9	93.5	74.975	70.773	94.229	77.572	92.031	90.591	97.1	93.645	95.826	75.389	100	98.789	97.457		3.9	3.9	11.8	3.9	3.9	3.9	3.9	3.9	11.8	3.9	11.8	11.8	3.9
1032	2010-04-21 17:50:00	11150	13.4	13.5	15.557	16.534	13.473	15.438	13.714	14.433	13.738	13.882	13.69	15.652	13.329	13.233	13.377	13.86		96	93.5	75.296	71.586	94.272	77.536	91.217	89.955	97.121	93.514	95.911	75.683	100	98.81	97.498		3.9	3.9	3.9	3.9	3.9	3.9	3.9	3.9	11.8	3.9	11.8	11.8	3.9
1033	2010-04-21 18:00:00	11160	13.4	13.5	15.438	16.439	13.473	15.39	13.714	14.385	13.738	13.858	13.69	15.557	13.353	13.257	13.377	13.86	18.46	96	94	75.744	71.677	94.359	78.22	92.019	90.759	97.184	94.202	95.953	76.186	100	98.837	97.498	65.36	3.9	3.9	11.8	3.9	3.9	3.9	3.9	3.9	11.8	3.9	11.8	11.8	3.9	464.46
1034	2010-04-21 18:10:00	11170	13.4	13.5	15.414	16.415	13.473	15.342	13.738	14.409	13.738	13.858	13.69	15.509	13.353	13.233	13.377	13.91		96.1	94	76.157	71.943	94.402	78.568	92.467	91.126	97.225	94.029	95.996	76.541	100	98.81	97.498		3.9	3.9	3.9	3.9	3.9	3.9	3.9	3.9	3.9	3.9	11.8	11.8	3.9
1035	2010-04-21 18:20:00	11180	13.4	13.5	15.438	16.368	13.473	15.366	13.714	14.409	13.738	13.858	13.69	15.533	13.329	13.233	13.377	13.89		96.1	94	76.292	72.205	94.423	78.496	91.441	89.446	97.225	93.595	96.017	76.676	100	98.83	97.498		3.9	3.9	3.9	3.9	3.9	3.9	3.9	3.9	11.8	3.9	11.8	11.8	3.9
1036	2010-04-21 18:30:00	11190	13.4	13.5	15.366	16.272	13.473	15.318	13.714	14.361	13.738	13.834	13.69	15.461	13.401	13.257	13.377	13.86	18.22	96.1	94	76.693	72.132	94.445	78.869	91.752	89.846	97.267	93.195	96.059	76.946	100	98.898	97.539	66.67	3.9	3.9	11.8	3.9	3.9	3.9	3.9	3.9	3.9	3.9	11.8	11.8	3.9	353.7
1037	2010-04-21 18:40:00	11200	13.4	13.5	15.342	16.225	13.473	15.294	13.714	14.409	13.738	13.882	13.69	15.414	13.353	13.233	13.377	13.86		96.1	94	76.35	72.339	94.466	78.813	91.974	90.856	97.246	93.949	96.059	77.04	100	98.85	97.539		3.9	3.9	11.8	3.9	3.9	3.9	3.9	3.9	11.8	3.9	11.8	11.8	3.9
1038	2010-04-21 18:50:00	11210	13.4	13.5	15.223	16.201	13.473	15.223	13.714	14.385	13.738	13.858	13.69	15.318	13.329	13.233	13.377	13.91		96.1	94	76.715	71.983	94.488	79.306	92.063	91.322	97.288	94.548	96.08	77.124	100	98.85	97.539		3.9	3.9	3.9	3.9	3.9	3.9	3.9	3.9	3.9	3.9	11.8	11.8	3.9
1039	2010-04-21 19:00:00	11220	13.4	13.5	15.199	16.177	13.473	15.175	13.69	14.385	13.738	13.834	13.69	15.294	13.305	13.233	13.377	13.86	17.73	96.1	94	76.788	72.868	94.488	79.397	92.366	91.703	97.308	94.627	96.08	77.403	100	98.85	97.539	68.62	3.9	3.9	3.9	3.9	3.9	3.9	3.9	3.9	11.8	3.9	11.8	11.8	3.9	213
1040	2010-04-21 19:10:00	11230	13.4	13.5	15.127	16.177	13.473	15.127	13.69	14.361	13.738	13.834	13.69	15.199	13.305	13.233	13.377	13.86		96.2	94	77.136	73.725	94.488	79.943	92.763	91.808	97.308	94.885	96.164	78.282	100	98.85	97.539		3.9	3.9	3.9	3.9	3.9	3.9	3.9	3.9	11.8	3.9	11.8	11.8	3.9
1041	2010-04-21 19:20:00	11240	13.4	13.5	15.127	16.129	13.473	15.103	13.69	14.361	13.714	13.834	13.69	15.199	13.329	13.233	13.401	13.86		96.2	94	77.342	74.062	94.531	79.988	92.234	90.437	97.343	94.735	96.164	78.179	100	98.85	97.546		3.9	3.9	11.8	3.9	3.9	3.9	3.9	3.9	11.8	3.9	11.8	11.8	3.9
1042	2010-04-21 19:30:00	11250	13.4	13.5	15.127	16.106	13.473	15.103	13.714	14.361	13.738	13.834	13.69	15.199	13.353	13.233	13.377	13.86	17.29	96.2	94	77.471	74.429	94.531	80.34	92.813	91.629	97.35	94.498	96.164	78.69	100	98.891	97.539	71.4	3.9	3.9	11.8	3.9	3.9	3.9	3.9	3.9	11.8	3.9	11.8	11.8	3.9	106.51
1043	2010-04-21 19:40:00	11260	13.4	13.5	15.103	16.082	13.473	15.079	13.714	14.361	13.738	13.834	13.69	15.151	13.353	13.233	13.401	13.91		96.2	94	77.826	74.239	94.574	80.285	92.901	91.338	97.371	94.52	96.164	78.884	100	98.891	97.546		3.9	3.9	3.9	3.9	3.9	3.9	3.9	3.9	3.9	3.9	11.8	11.8	3.9
1044	2010-04-21 19:50:00	11270	13.4	13.5	15.055	16.034	13.473	15.055	13.714	14.361	13.738	13.834	13.69	15.127	13.353	13.233	13.401	13.89		96.2	94	77.482	74.229	94.574	80.631	92.901	91.204	97.392	94.756	96.164	78.853	100	98.891	97.587		3.9	3.9	3.9	3.9	3.9	3.9	3.9	3.9	11.8	3.9	11.8	11.8	3.9
1045	2010-04-21 20:00:00	11280	13.4	13.5	15.031	15.986	13.473	15.031	13.69	14.385	13.738	13.858	13.714	15.079	13.329	13.233	13.401	13.86	16.93	96.2	94	77.657	74.432	94.574	80.375	91.256	90.488	97.35	94.849	96.213	78.639	100	98.891	97.567	73.9	3.9	3.9	11.8	3.9	3.9	3.9	3.9	3.9	3.9	3.9	11.8	11.8	3.9	41.53
1046	2010-04-21 20:10:00	11290	13.4	13.5	14.984	15.963	13.473	15.008	13.714	14.361	13.738	13.858	13.714	15.031	13.329	13.233	13.401	13.86		96.1	94	77.775	74.295	94.552	80.57	91.641	90.708	97.35	94.977	96.192	78.808	100	98.891	97.567		3.9	3.9	3.9	3.9	3.9	3.9	3.9	3.9	11.8	3.9	11.8	11.8	3.9
1047	2010-04-21 20:20:00	11300	13.4	13.5	15.008	15.915	13.473	14.984	13.738	14.409	13.738	13.858	13.714	15.031	13.329	13.233	13.401	13.86		96	94	77.985	75.105	94.531	80.339	90.82	90.449	97.329	94.849	96.192	78.731	100	98.891	97.587		3.9	3.9	3.9	3.9	3.9	3.9	3.9	3.9	11.8	3.9	11.8	11.8	3.9
1048	2010-04-21 20:30:00	11310	13.4	13.5	14.984	15.891	13.473	14.984	13.738	14.385	13.738	13.882	13.714	15.031	13.329	13.233	13.401	13.86	16.7	95.9	94	77.98	75.153	94.488	80.465	90.505	89.578	97.288	94.726	96.171	78.858	100	98.891	97.546	75.23	3.9	3.9	3.9	3.9	3.9	3.9	3.9	3.9	3.9	3.9	11.8	11.8	3.9	10.22
1049	2010-04-21 20:40:00	11320	13.4	13.5	14.984	15.867	13.473	14.984	13.762	14.409	13.738	13.882	13.714	15.031	13.353	13.209	13.401	13.89		95.9	94	78.031	75.516	94.445	80.414	90.33	90.765	97.225	94.834	96.171	78.96	100	98.904	97.587		3.9	3.9	3.9	3.9	3.9	3.9	3.9	3.9	3.9	3.9	11.8	11.8	3.9
1050	2010-04-21 20:50:00	11330	13.4	13.5	14.96	15.796	13.497	14.96	13.762	14.433	13.738	13.882	13.714	15.031	13.329	13.233	13.401	13.86		95.8	94	78.129	75.659	94.408	80.409	90.285	91.02	97.225	94.812	96.129	79.214	100	98.931	97.546		3.9	3.9	3.9	3.9	3.9	3.9	3.9	3.9	11.8	3.9	11.8	11.8	3.9
1051	2010-04-21 21:00:00	11340	13.4	13.5	14.936	15.772	13.497	14.96	13.738	14.409	13.738	13.882	13.714	14.984	13.329	13.233	13.401	13.84	16.39	95.8	94	77.893	76.073	94.408	80.585	90.279	91.53	97.204	95.048	96.15	79.508	100	98.891	97.546	76.7	3.9	3.9	11.8	3.9	3.9	3.9	3.9	3.9	3.9	3.9	11.8	11.8	3.9	0
1052	2010-04-21 21:10:00	11350	13.4	13.5	14.912	15.7	13.497	14.936	13.738	14.409	13.738	13.858	13.714	14.96	13.329	13.233	13.401	13.86		95.8	94	77.734	76.372	94.408	80.604	90.279	91.552	97.184	94.999	96.171	79.477	100	98.891	97.546		3.9	3.9	11.8	3.9	3.9	3.9	3.9	3.9	11.8	3.9	11.8	11.8	3.9
1053	2010-04-21 21:20:00	11360	13.4	13.5	14.888	15.652	13.497	14.912	13.738	14.361	13.762	13.834	13.714	14.936	13.305	13.233	13.401	13.89		95.9	94	77.857	76.544	94.408	80.874	92.224	92.231	97.232	95.142	96.171	80.052	100	98.891	97.587		3.9	3.9	11.8	3.9	3.9	3.9	3.9	3.9	11.8	3.9	11.8	11.8	3.9
1054	2010-04-21 21:30:00	11370	13.4	13.5	14.864	15.629	13.497	14.888	13.714	14.337	13.738	13.834	13.714	14.912	13.281	13.233	13.401	13.89	15.79	95.9	94	77.955	76.981	94.451	81.094	92.593	92.535	97.308	95.313	96.213	80.097	100	98.891	97.587	79.48	3.9	3.9	11.8	3.9	3.9	3.9	3.9	3.9	3.9	3.9	11.8	11.8	3.9	0
1055	2010-04-21 21:40:00	11380	13.4	13.5	14.84	15.652	13.497	14.864	13.714	14.314	13.738	13.81	13.714	14.888	13.257	13.233	13.401	13.91		96.1	94	78.206	76.57	94.494	81.288	92.989	92.75	97.308	95.456	96.255	80.268	100	98.891	97.587		3.9	3.9	11.8	3.9	3.9	3.9	3.9	3.9	3.9	3.9	11.8	11.8	3.9
1056	2010-04-21 21:50:00	11390	13.4	13.5	14.84	15.581	13.497	14.864	13.69	14.314	13.738	13.81	13.714	14.888	13.281	13.233	13.401	13.86		96.1	94	78.461	76.478	94.537	81.188	92.499	92.75	97.371	95.605	96.298	79.992	100	98.911	97.587		3.9	3.9	11.8	3.9	3.9	3.9	3.9	3.9	3.9	3.9	11.8	11.8	3.9
1057	2010-04-21 22:00:00	11400	13.4	13.5	14.84	15.557	13.497	14.84	13.69	14.314	13.738	13.81	13.714	14.864	13.281	13.233	13.401	13.89	15.23	96.1	94	78.231	76.421	94.537	81.183	92.895	92.794	97.35	95.626	96.298	80.012	100	98.891	97.587	81.8	3.9	3.9	3.9	3.9	3.9	3.9	3.9	3.9	3.9	3.9	11.8	11.8	3.9	0
1058	2010-04-21 22:10:00	11410	13.4	13.5	14.84	15.509	13.497	14.84	13.714	14.314	13.738	13.786	13.714	14.864	13.281	13.233	13.401	13.91		96.2	94	78.359	77.086	94.559	81.183	92.989	92.794	97.392	95.513	96.298	79.961	100	98.891	97.608		3.9	3.9	3.9	3.9	3.9	3.9	3.9	3.9	11.8	3.9	11.8	11.8	3.9
1059	2010-04-21 22:20:00	11420	13.4	13.5	14.816	15.461	13.497	14.84	13.69	14.29	13.738	13.81	13.714	14.84	13.281	13.233	13.401	13.91		96.2	94	78.354	76.92	94.58	81.133	92.366	91.968	97.433	95.626	96.34	79.88	100	98.931	97.629		3.9	3.9	3.9	3.9	3.9	3.9	3.9	3.9	3.9	3.9	11.8	11.8	3.9
1060	2010-04-21 22:30:00	11430	13.4	13.5	14.816	15.39	13.497	14.816	13.69	14.337	13.738	13.81	13.714	14.864	13.305	13.233	13.401	13.86	15.06	96.2	94.5	78.252	77.061	94.58	81.128	91.813	92.402	97.433	95.456	96.298	79.835	100	98.931	97.608	81.86	3.9	3.9	3.9	3.9	3.9	3.9	3.9	3.9	3.9	3.9	11.8	11.8	3.9	0.36
1061	2010-04-21 22:40:00	11440	13.4	13.5	14.816	15.342	13.497	14.816	13.714	14.337	13.738	13.834	13.714	14.84	13.305	13.233	13.401	13.86		96.1	94.5	78.226	77.567	94.58	81.227	91.752	92.491	97.433	95.526	96.319	79.88	100	98.931	97.629		3.9	3.9	3.9	3.9	3.9	3.9	3.9	3.9	3.9	3.9	11.8	11.8	3.9
1062	2010-04-21 22:50:00	11450	13.4	13.5	14.816	15.318	13.497	14.816	13.714	14.337	13.738	13.834	13.714	14.84	13.281	13.233	13.401	13.86		96.1	94.5	78.405	77.382	94.58	81.327	92.681	92.579	97.412	95.441	96.298	80.182	100	98.931	97.629		3.9	3.9	3.9	3.9	3.9	3.9	3.9	3.9	3.9	3.9	11.8	11.8	3.9
1063	2010-04-21 23:00:00	11460	13.4	13.5	14.816	15.294	13.497	14.816	13.69	14.337	13.738	13.834	13.714	14.864	13.305	13.233	13.401	13.89	14.99	96.2	94.5	78.277	77.119	94.58	81.426	91.657	92.358	97.433	95.483	96.34	80.087	100	98.931	97.629	80.7	3.9	3.9	3.9	3.9	3.9	3.9	3.9	3.9	3.9	3.9	11.8	11.8	3.9	0
1064	2010-04-21 23:10:00	11470	13.4	13.5	14.792	15.247	13.497	14.792	13.714	14.314	13.738	13.81	13.714	14.84	13.281	13.233	13.401	13.91		96.2	94.5	78.4	76.85	94.58	81.52	92.901	92.794	97.475	95.562	96.319	79.83	100	98.931	97.629		3.9	3.9	3.9	3.9	3.9	3.9	3.9	3.9	11.8	3.9	11.8	11.8	3.9
1065	2010-04-21 23:20:00	11480	13.4	13.5	14.768	15.223	13.497	14.792	13.714	14.29	13.738	13.81	13.714	14.84	13.305	13.233	13.401	13.91		96.3	94.5	78.344	76.664	94.623	81.619	92.857	92.92	97.495	95.732	96.34	79.855	100	98.931	97.629		3.9	3.9	3.9	3.9	3.9	3.9	3.9	3.9	3.9	3.9	11.8	11.8	3.9
1066	2010-04-21 23:30:00	11490	13.4	13.5	14.745	15.175	13.497	14.768	13.69	14.29	13.738	13.81	13.714	14.816	13.281	13.233	13.401	13.89	14.75	96.3	94.5	78.339	76.576	94.666	81.515	92.697	92.788	97.516	95.69	96.361	79.825	100	98.931	97.629	79.94	3.9	3.9	11.8	3.9	3.9	3.9	3.9	3.9	3.9	3.9	11.8	11.8	3.9	0
1067	2010-04-21 23:40:00	11500	13.4	13.5	14.745	15.127	13.497	14.768	13.714	14.29	13.738	13.81	13.714	14.816	13.257	13.233	13.401	13.89		96.3	94.5	78.645	76.462	94.666	81.564	93.207	93.096	97.516	95.69	96.34	80.051	100	98.931	97.629		3.9	3.9	3.9	3.9	3.9	3.9	3.9	3.9	3.9	3.9	11.8	11.8	3.9
1068	2010-04-21 23:50:00	11510	13.4	13.5	14.721	15.103	13.497	14.745	13.69	14.266	13.738	13.81	13.714	14.792	13.257	13.209	13.401	13.89		96.4	94.5	78.944	76.405	94.709	81.757	93.201	93.133	97.557	95.859	96.382	80.373	100	98.924	97.649		3.9	3.9	11.8	3.9	3.9	3.9	3.9	3.9	11.8	3.9	11.8	11.8	3.9
1069	2010-04-22	11520	13.4	13.5	14.721	15.079	13.497	14.745	13.69	14.29	13.738	13.81	13.714	14.792	13.281	13.233	13.401	13.89	14.4	96.3	95	79.426	76.244	94.709	81.856	92.366	92.567	97.557	95.562	96.424	79.996	100	98.952	97.629	81.2	3.9	3.9	3.9	3.9	3.9	3.9	3.9	3.9	11.8	3.9	11.8	11.8	3.9	0
1070	2010-04-22 00:10:00	11530	13.4	13.5	14.697	15.031	13.497	14.721	13.69	14.314	13.738	13.834	13.714	14.745	13.281	13.233	13.401	13.86		96.3	95	80.226	76.287	94.709	81.801	91.746	92.816	97.516	95.781	96.382	80.437	100	98.952	97.67		3.9	3.9	11.8	3.9	3.9	3.9	3.9	3.9	11.8	3.9	11.8	11.8	3.9
1071	2010-04-22 00:20:00	11540	13.4	13.5	14.649	15.031	13.497	14.697	13.714	14.29	13.738	13.834	13.714	14.721	13.281	13.233	13.401	13.86		96.3	95	80.391	76.13	94.709	81.771	91.485	91.767	97.557	95.76	96.361	80.707	100	98.972	97.67		3.9	3.9	3.9	3.9	3.9	3.9	3.9	3.9	3.9	3.9	11.8	11.8	3.9
1072	2010-04-22 00:30:00	11550	13.4	13.5	14.625	15.008	13.497	14.673	13.714	14.337	13.738	13.834	13.714	14.673	13.305	13.233	13.401	13.86	13.99	96.2	95	80.836	76.021	94.709	81.692	91.262	92.38	97.516	95.611	96.34	80.747	100	98.972	97.67	85.5	3.9	3.9	3.9	3.9	3.9	3.9	3.9	3.9	11.8	3.9	11.8	11.8	3.9	0
1073	2010-04-22 00:40:00	11560	13.4	13.5	14.601	14.984	13.497	14.673	13.738	14.314	13.738	13.834	13.714	14.673	13.281	13.233	13.401	13.91		96.2	95	80.881	76.016	94.709	81.741	92.511	92.75	97.557	95.739	96.34	80.797	100	98.972	97.67		3.9	3.9	3.9	3.9	3.9	3.9	3.9	3.9	3.9	3.9	11.8	11.8	3.9
1074	2010-04-22 00:50:00	11570	13.4	13.5	14.577	14.96	13.497	14.649	13.738	14.314	13.738	13.834	13.738	14.649	13.305	13.233	13.401	13.89		96.2	95	81.149	75.985	94.709	81.686	91.981	92.085	97.516	95.483	96.388	80.841	100	98.952	97.649		3.9	3.9	3.9	3.9	3.9	3.9	3.9	3.9	11.8	3.9	11.8	11.8	3.9
1075	2010-04-22 01:00:00	11580	13.4	13.5	14.553	14.936	13.497	14.625	13.738	14.29	13.762	13.834	13.714	14.649	13.257	13.233	13.401	13.89	13.46	96.3	95	81.368	75.902	94.709	81.829	92.907	92.81	97.564	95.654	96.361	81.091	100	98.972	97.67	90.6	3.9	3.9	3.9	3.9	3.9	3.9	3.9	3.9	3.9	3.9	11.8	11.8	3.9	0
1076	2010-04-22 01:10:00	11590	13.4	13.5	14.505	14.936	13.497	14.601	13.714	14.29	13.738	13.81	13.714	14.601	13.281	13.233	13.401	13.89		96.3	95	81.307	75.824	94.73	82.022	92.152	92.611	97.516	95.349	96.382	81.329	100	98.972	97.649		3.9	3.9	11.8	3.9	3.9	3.9	3.9	3.9	11.8	3.9	11.8	11.8	3.9
1077	2010-04-22 01:20:00	11600	13.4	13.5	14.481	14.936	13.497	14.601	13.714	14.266	13.738	13.81	13.714	14.577	13.281	13.233	13.401	13.89		96.3	95	81.55	75.772	94.73	82.096	92.152	92.561	97.557	95.477	96.361	81.472	100	98.972	97.67		3.9	3.9	3.9	3.9	3.9	3.9	3.9	3.9	11.8	3.9	11.8	11.8	3.9
1078	2010-04-22 01:30:00	11610	13.4	13.5	14.457	14.912	13.497	14.577	13.714	14.266	13.738	13.81	13.714	14.553	13.305	13.233	13.401	13.89	12.72	96.3	95	81.446	75.793	94.752	82.164	91.105	92.428	97.537	95.349	96.361	81.591	100	98.972	97.629	94.07	3.9	3.9	3.9	3.9	3.9	3.9	3.9	3.9	3.9	3.9	11.8	11.8	3.9	0
1079	2010-04-22 01:40:00	11620	13.4	13.5	14.481	14.888	13.497	14.553	13.738	14.242	13.738	13.834	13.714	14.553	13.257	13.209	13.401	13.86		96.3	95	81.228	76.101	94.752	82.405	92.973	93.149	97.516	95.611	96.34	81.888	100	98.965	97.67		3.9	3.9	11.8	3.9	3.9	3.9	3.9	3.9	3.9	3.9	11.8	11.8	3.9
1080	2010-04-22 01:50:00	11630	13.4	13.5	14.481	14.888	13.497	14.553	13.714	14.242	13.738	13.81	13.714	14.553	13.257	13.209	13.401	13.89		96.3	95	80.979	75.919	94.752	82.651	93.251	93.171	97.557	95.647	96.382	82.11	100	98.965	97.67		3.9	3.9	3.9	3.9	3.9	3.9	3.9	3.9	3.9	3.9	11.8	11.8	3.9
1081	2010-04-22 02:00:00	11640	13.4	13.5	14.457	14.888	13.497	14.529	13.714	14.218	13.738	13.786	13.714	14.529	13.233	13.209	13.401	13.89	12.03	96.3	95	80.849	75.919	94.795	82.743	93.273	93.165	97.557	95.64	96.382	82.154	100	98.965	97.67	95.6	3.9	3.9	3.9	3.9	3.9	3.9	3.9	3.9	3.9	3.9	11.8	11.8	3.9	0
1082	2010-04-22 02:10:00	11650	13.4	13.5	14.457	14.864	13.497	14.529	13.69	14.218	13.738	13.786	13.714	14.529	13.233	13.209	13.401	13.89		96.4	95	80.749	75.81	94.795	82.89	92.411	93.209	97.599	95.64	96.403	82.104	100	98.965	97.67		3.9	3.9	3.9	3.9	3.9	3.9	3.9	3.9	3.9	3.9	11.8	11.8	3.9
1083	2010-04-22 02:20:00	11660	13.4	13.5	14.457	14.84	13.497	14.505	13.714	14.194	13.738	13.786	13.714	14.505	13.233	13.209	13.401	13.86		96.4	95	80.649	75.7	94.837	83.031	93.251	93.246	97.599	95.534	96.382	82.099	100	98.965	97.691		3.9	3.9	3.9	3.9	3.9	3.9	3.9	3.9	3.9	3.9	11.8	11.8	3.9
1084	2010-04-22 02:30:00	11670	13.4	13.5	14.433	14.84	13.473	14.481	13.69	14.17	13.738	13.786	13.714	14.481	13.209	13.185	13.401	13.86	11.64	96.4	95	80.569	75.622	94.831	83.124	93.026	93.218	97.599	95.555	96.382	82.167	100	98.958	97.67	95.47	3.9	3.9	11.8	3.9	3.9	3.9	3.9	3.9	11.8	3.9	11.8	11.8	3.9	0
1085	2010-04-22 02:40:00	11680	13.4	13.5	14.385	14.84	13.473	14.481	13.69	14.17	13.738	13.762	13.714	14.481	13.209	13.185	13.401	13.86		96.5	95	80.484	75.779	94.874	83.05	92.631	93.284	97.599	95.506	96.403	82.044	100	98.958	97.691		3.9	3.9	3.9	3.9	3.9	3.9	3.9	3.9	3.9	3.9	11.8	11.8	3.9
1086	2010-04-22 02:50:00	11690	13.4	13.5	14.361	14.84	13.473	14.457	13.69	14.146	13.738	13.762	13.69	14.457	13.209	13.185	13.401	13.86		96.5	95	80.428	75.805	94.874	82.727	92.101	93.19	97.599	95.293	96.375	82.039	100	98.958	97.691		3.9	3.9	11.8	3.9	3.9	3.9	3.9	3.9	3.9	3.9	11.8	11.8	3.9
1087	2010-04-22 03:00:00	11700	13.4	13.5	14.337	14.816	13.473	14.433	13.69	14.122	13.738	13.762	13.69	14.409	13.209	13.185	13.401	13.86	11.4	96.5	95	80.198	75.982	94.895	82.427	90.897	92.832	97.62	95.08	96.375	81.954	100	98.978	97.67	94.8	3.9	3.9	3.9	3.9	3.9	3.9	3.9	3.9	11.8	3.9	11.8	11.8	3.9	0
1088	2010-04-22 03:10:00	11710	13.4	13.5	14.266	14.816	13.473	14.385	13.69	14.098	13.714	13.762	13.69	14.385	13.209	13.209	13.401	13.86		96.4	94.5	80.207	76.242	94.895	82.465	90.267	92.737	97.551	94.844	96.354	81.85	100	98.985	97.691		3.9	3.9	3.9	3.9	3.9	3.9	3.9	3.9	11.8	3.9	11.8	11.8	3.9
1089	2010-04-22 03:20:00	11720	13.4	13.5	14.242	14.792	13.449	14.361	13.69	14.074	13.714	13.762	13.69	14.361	13.185	13.185	13.401	13.81		96.3	94.5	79.951	76.393	94.867	82.214	90.063	92.863	97.509	94.78	96.312	81.869	100	98.958	97.691		3.9	3.9	11.8	3.9	3.9	3.9	3.9	3.9	11.8	3.9	11.8	11.8	3.9
1090	2010-04-22 03:30:00	11730	13.4	13.5	14.242	14.768	13.449	14.361	13.69	14.05	13.69	13.762	13.69	14.314	13.185	13.185	13.401	13.81	11.16	96.1	95	79.851	76.414	94.782	82.705	89.677	93.427	97.399	94.951	96.291	81.834	100	98.958	97.691	94.61	3.9	3.9	3.9	3.9	3.9	3.9	3.9	3.9	3.9	3.9	11.8	11.8	3.9	0
1091	2010-04-22 03:40:00	11740	13.4	13.5	14.218	14.745	13.425	14.314	13.666	14.05	13.69	13.762	13.69	14.29	13.161	13.161	13.401	13.76		95.7	94.5	79.645	76.487	94.604	82.988	89.124	93.689	97.253	95.379	96.207	81.606	100	98.951	97.711		3.9	3.9	3.9	3.9	3.9	3.9	3.9	3.9	11.8	3.9	11.8	11.8	3.9
1092	2010-04-22 03:50:00	11750	13.4	13.5	14.17	14.745	13.401	14.266	13.69	14.026	13.69	13.738	13.69	14.266	13.185	13.185	13.401	13.74		94.9	94.5	79.584	76.487	93.864	82.659	91.613	93.07	96.92	95.415	95.953	81.452	100	98.999	97.711		3.9	3.9	11.8	3.9	3.9	3.9	3.9	3.9	3.9	3.9	11.8	11.8	3.9
1093	2010-04-22 04:00:00	11760	13.4	13.5	14.146	14.745	13.425	14.242	13.666	14.002	13.69	13.714	13.69	14.242	13.161	13.161	13.401	13.76	10.9	94.9	94.5	79.276	76.539	93.632	82.433	91.071	93.086	96.857	95.323	95.911	81.274	100	98.951	97.691	94.7	3.9	3.9	3.9	3.9	3.9	3.9	3.9	3.9	11.8	3.9	11.8	11.8	3.9	0
1094	2010-04-22 04:10:00	11770	13.4	13.5	14.098	14.721	13.425	14.194	13.666	14.002	13.69	13.714	13.666	14.194	13.185	13.185	13.377	13.71		93.9	94.5	79.342	76.586	92.847	82.373	92.228	93.152	96.543	95.259	95.608	81.139	100	98.958	97.663		3.9	3.9	3.9	3.9	3.9	3.9	3.9	3.9	3.9	3.9	11.8	11.8	3.9
1095	2010-04-22 04:20:00	11780	13.4	13.5	14.05	14.697	13.425	14.17	13.642	13.978	13.69	13.69	13.666	14.146	13.161	13.185	13.377	13.74		93.3	94.5	79.155	76.607	92.628	81.95	92.266	93.189	96.207	95.167	95.31	80.93	100	98.958	97.581		3.9	3.9	3.9	3.9	3.9	3.9	3.9	3.9	3.9	3.9	11.8	11.8	3.9
1096	2010-04-22 04:30:00	11790	13.4	13.5	13.978	14.673	13.425	14.146	13.618	13.954	13.69	13.69	13.642	14.098	13.112	13.137	13.377	13.71	10.58	93.6	94.5	79.265	76.628	92.65	81.92	92.612	93.467	96.312	95.231	95.261	81.118	100	98.944	97.457	94.72	3.9	3.9	3.9	3.9	3.9	3.9	3.9	3.9	11.8	3.9	11.8	11.8	3.9	0
1097	2010-04-22 04:40:00	11800	13.3	13.5	13.954	14.649	13.401	14.098	13.594	13.93	13.666	13.69	13.642	14.074	13.112	13.137	13.329	13.71		93.3	94.5	79.512	76.597	92.247	82.106	92.913	93.352	95.777	95.231	95.176	81.013	100	98.944	97.153		3.9	3.9	3.9	3.9	3.9	3.9	3.9	3.9	11.8	3.9	11.8	11.8	3.9
1098	2010-04-22 04:50:00	11810	13.2	13.5	13.954	14.649	13.377	14.05	13.57	13.882	13.666	13.69	13.642	14.05	13.112	13.137	13.329	13.71		93	94.5	79.487	76.571	91.909	82.316	92.731	92.879	95.395	95.103	95.047	80.784	100	98.944	96.945		3.9	3.9	3.9	3.9	3.9	3.9	3.9	3.9	11.8	3.9	11.8	11.8	3.9
1099	2010-04-22 05:00:00	11820	13.2	13.5	13.954	14.625	13.377	14.002	13.546	13.882	13.642	13.666	13.618	14.026	13.112	13.137	13.305	13.71	10.23	92.7	94.5	79.462	76.618	91.754	82.379	92.857	93.077	95.09	95.054	94.827	80.679	100	98.944	96.772	94.7	3.9	3.9	3.9	3.9	3.9	3.9	3.9	3.9	3.9	3.9	11.8	11.8	3.9	0
1100	2010-04-22 05:10:00	11830	13.2	13.5	13.954	14.601	13.377	14.002	13.546	13.882	13.642	13.666	13.618	14.026	13.088	13.112	13.305	13.61		93	94.5	79.411	76.664	91.754	82.232	93.032	93.383	95.026	95.054	94.784	80.505	100	98.937	96.792		3.9	3.9	11.8	3.9	3.9	3.9	3.9	3.9	11.8	3.9	11.8	11.8	3.9
1101	2010-04-22 05:20:00	11840	13.2	13.5	13.906	14.601	13.377	13.978	13.522	13.882	13.642	13.666	13.618	14.002	13.064	13.112	13.305	13.69		92.9	94	78.972	76.69	91.976	82.471	93.026	93.383	95.09	95.054	94.698	80.499	100	98.937	96.688		3.9	3.9	3.9	3.9	3.9	3.9	3.9	3.9	3.9	3.9	11.8	11.8	3.9
1102	2010-04-22 05:30:00	11850	13.2	13.5	13.81	14.601	13.353	13.954	13.546	13.882	13.642	13.666	13.618	13.978	13.064	13.088	13.305	13.71	9.89	93.2	94	78.926	76.613	92.168	82.27	93.381	93.514	95.176	95.182	94.827	80.294	100	98.931	96.646	94.63	3.9	3.9	11.8	3.9	3.9	3.9	3.9	3.9	3.9	3.9	11.8	11.8	3.9	1
1103	2010-04-22 05:40:00	11860	13.2	13.5	13.762	14.577	13.353	13.93	13.497	13.834	13.642	13.642	13.618	13.93	13.064	13.088	13.305	13.71		93	94	78.916	76.659	91.881	82.363	92.866	93.392	95.005	95.133	94.784	80.234	100	98.931	96.521		3.9	3.9	11.8	3.9	3.9	3.9	3.9	3.9	3.9	3.9	11.8	11.8	3.9
1104	2010-04-22 05:50:00	11870	13.2	13.5	13.762	14.553	13.329	13.882	13.497	13.834	13.642	13.618	13.594	13.906	13.088	13.112	13.281	13.69		92.5	94	78.84	76.603	91.342	82.008	92.844	92.647	94.705	94.998	94.477	80.079	100	98.937	96.43		3.9	3.9	3.9	3.9	3.9	3.9	3.9	3.9	11.8	3.9	11.8	11.8	3.9
1105	2010-04-22 06:00:00	11880	13.2	13	13.738	14.553	13.329	13.858	13.473	13.81	13.618	13.618	13.594	13.882	13.088	13.112	13.281	13.61	9.77	92.2	94	78.784	76.551	91.119	81.855	92.574	92.309	94.333	94.955	94.24	79.923	100	98.937	96.263	94	3.9	3.9	3.9	3.9	3.9	3.9	3.9	3.9	11.8	3.9	11.8	11.8	3.9	0
1106	2010-04-22 06:10:00	11890	13.2	13	13.714	14.529	13.305	13.834	13.473	13.786	13.618	13.618	13.594	13.858	13.064	13.112	13.257	13.59		92.2	94	78.754	76.52	90.754	81.899	92.552	92.656	94.138	94.827	94.132	79.793	100	98.917	96.13		3.9	3.9	3.9	3.9	3.9	3.9	3.9	3.9	11.8	3.9	11.8	11.8	3.9
1107	2010-04-22 06:20:00	11900	13.2	13.5	13.738	14.505	13.305	13.81	13.449	13.786	13.618	13.618	13.594	13.858	13.04	13.088	13.257	13.61		92.4	94	79.037	76.541	91.202	82.139	92.656	93.401	94.052	94.955	94.261	79.768	100	98.931	96.256		3.9	3.9	3.9	3.9	3.9	3.9	3.9	3.9	11.8	3.9	11.8	11.8	3.9
1108	2010-04-22 06:30:00	11910	13.2	13	13.762	14.505	13.305	13.786	13.449	13.81	13.618	13.594	13.57	13.882	13.112	13.112	13.257	13.61	10.08	91.9	94	78.79	76.489	90.53	82.036	92.436	92.309	93.879	94.756	93.952	79.421	100	98.897	95.919	92.39	3.9	3.9	11.8	3.9	3.9	3.9	3.9	3.9	11.8	3.9	11.8	11.8	3.9	0
1109	2010-04-22 06:40:00	11920	13.2	13	13.762	14.481	13.305	13.81	13.449	13.786	13.618	13.594	13.57	13.882	13.064	13.088	13.257	13.69		92	94	78.663	76.484	90.665	81.894	92.436	93.007	93.879	94.863	93.952	79.522	100	98.89	96.088		3.9	3.9	11.8	3.9	3.9	3.9	3.9	3.9	11.8	3.9	11.8	11.8	3.9
1110	2010-04-22 06:50:00	11930	13.2	13	13.786	14.481	13.305	13.81	13.449	13.786	13.618	13.618	13.57	13.882	13.112	13.137	13.257	13.59		91.8	94	78.592	76.433	90.35	81.844	91.684	92.92	93.792	94.805	93.866	79.32	100	98.904	96.046		3.9	3.9	11.8	3.9	3.9	3.9	3.9	3.9	3.9	3.9	11.8	11.8	3.9
1111	2010-04-22 07:00:00	11940	13.2	13	13.786	14.457	13.329	13.786	13.449	13.81	13.618	13.618	13.57	13.882	13.088	13.137	13.257	13.59	10.64	91.7	93.5	78.618	76.428	90.626	82.085	92.171	92.53	93.618	94.612	93.649	79.169	100	98.863	95.835	90.3	3.9	3.9	3.9	3.9	3.9	3.9	3.9	3.9	11.8	3.9	11.8	11.8	3.9	12.48
1112	2010-04-22 07:10:00	11950	13.2	13	13.786	14.457	13.329	13.81	13.449	13.81	13.618	13.618	13.594	13.882	13.04	13.088	13.257	13.69		92.1	93.5	78.592	76.428	90.895	81.918	92.171	93.233	93.792	94.741	94.002	79.371	100	98.85	96.004		3.9	3.9	11.8	3.9	3.9	3.9	3.9	3.9	11.8	3.9	11.8	11.8	3.9
1113	2010-04-22 07:20:00	11960	13.2	13.5	13.834	14.457	13.329	13.834	13.473	13.81	13.618	13.642	13.594	13.906	13.064	13.112	13.257	13.71		92	93.5	78.704	76.479	90.85	82.341	92.706	93.058	93.965	94.748	93.916	79.401	100	98.856	95.961		3.9	3.9	3.9	3.9	3.9	3.9	3.9	3.9	11.8	3.9	11.8	11.8	3.9
1114	2010-04-22 07:30:00	11970	13.2	13.5	13.81	14.457	13.353	13.858	13.473	13.81	13.618	13.642	13.594	13.93	13.064	13.112	13.257	13.71	11.29	92	93.5	78.14	76.428	90.991	82.322	92.618	93.145	94.009	94.791	93.916	79.431	100	98.856	96.088	88.49	3.9	3.9	11.8	3.9	3.9	3.9	3.9	3.9	11.8	3.9	11.8	11.8	3.9	59.97
1115	2010-04-22 07:40:00	11980	13.2	13.5	13.834	14.457	13.353	13.882	13.473	13.834	13.642	13.642	13.594	13.954	13.088	13.112	13.281	13.71		92	94	78.653	76.428	90.61	82.474	92.486	93.327	94.058	94.748	93.959	79.587	100	98.856	96.221		3.9	3.9	11.8	3.9	3.9	3.9	3.9	3.9	3.9	3.9	11.8	11.8	3.9
1116	2010-04-22 07:50:00	11990	13.2	13.5	13.882	14.457	13.377	13.93	13.497	13.882	13.642	13.666	13.618	14.002	13.04	13.088	13.305	13.74		92.5	94	78.992	76.428	91.176	83.12	92.581	93.645	94.662	94.926	94.268	79.598	99.962	98.85	96.563		3.9	3.9	11.8	3.9	3.9	3.9	3.9	3.9	3.9	3.9	11.8	11.8	3.9
1117	2010-04-22 08:00:00	12000	13.2	13.5	13.954	14.457	13.377	13.954	13.522	13.882	13.642	13.666	13.618	14.026	13.04	13.088	13.305	13.79	11.81	92.5	94	78.805	76.428	90.997	83.003	93.375	93.732	94.919	95.054	94.44	79.704	99.962	98.85	96.73	88.1	3.9	3.9	11.8	3.9	3.9	3.9	3.9	3.9	3.9	3.9	11.8	11.8	3.9	129.76
1118	2010-04-22 08:10:00	12010	13.2	13.5	13.978	14.481	13.377	13.978	13.522	13.882	13.642	13.666	13.618	14.05	13.04	13.088	13.329	13.79		92.5	94	78.329	76.433	90.952	82.936	93.091	93.819	95.005	95.097	94.612	79.809	99.962	98.85	96.82		11.8	3.9	11.8	3.9	3.9	3.9	3.9	3.9	11.8	3.9	11.8	11.8	3.9
1119	2010-04-22 08:20:00	12020	13.2	13.5	13.978	14.481	13.401	14.002	13.546	13.882	13.642	13.666	13.618	14.074	13.016	13.064	13.329	13.84		93.9	94	78.329	76.433	91.627	83.476	93.381	93.949	95.389	95.182	94.741	79.739	99.915	98.802	96.903		11.8	3.9	11.8	3.9	3.9	3.9	3.9	3.9	3.9	3.9	11.8	11.8	3.9
1120	2010-04-22 08:30:00	12030	13.2	13.5	14.026	14.481	13.401	14.026	13.546	13.906	13.642	13.69	13.642	14.098	13.016	13.088	13.329	13.81	11.97	94.7	94	78.796	76.381	92.291	83.652	93.468	94.085	95.813	95.274	95.133	79.92	99.915	98.809	96.987	89.43	11.8	3.9	3.9	3.9	3.9	3.9	3.9	3.9	11.8	3.9	11.8	11.8	3.9	208.56
1121	2010-04-22 08:40:00	12040	13.3	13.5	14.05	14.481	13.401	14.05	13.57	13.93	13.642	13.69	13.642	14.146	13.016	13.064	13.353	13.84		95.1	94	79.482	76.407	92.709	84.67	94.039	94.222	96.067	95.359	95.303	80.506	99.875	98.802	97.077		11.8	3.9	11.8	3.9	3.9	3.9	3.9	3.9	11.8	3.9	11.8	11.8	3.9
1122	2010-04-22 08:50:00	12050	13.2	13.5	14.074	14.481	13.401	14.074	13.57	13.954	13.666	13.69	13.642	14.17	13.04	13.088	13.353	13.81		95.4	94.5	79.135	76.251	93.06	85.202	94.125	94.228	96.284	95.444	95.495	80.935	99.922	98.809	97.118		11.8	3.9	11.8	3.9	3.9	3.9	3.9	3.9	11.8	3.9	11.8	11.8	3.9
1123	2010-04-22 09:00:00	12060	13.2	13.5	14.098	14.505	13.401	14.098	13.57	13.954	13.666	13.69	13.666	14.194	13.016	13.088	13.353	13.86	12.28	95.6	94.5	80.121	76.282	93.3	85.589	94.384	94.358	96.453	95.487	95.629	81.139	99.875	98.809	97.16	88	11.8	3.9	3.9	3.9	3.9	3.9	3.9	3.9	3.9	3.9	11.8	11.8	3.9	298.03
1124	2010-04-22 09:10:00	12070	13.4	13.5	14.122	14.505	13.425	14.098	13.522	13.978	13.666	13.714	13.666	14.194	13.088	13.112	13.353	13.89		95.8	94.5	79.448	76.438	93.48	85.589	93.091	94.256	96.62	95.6	95.735	81.238	99.996	98.816	97.201		11.8	3.9	3.9	3.9	3.9	3.9	3.9	3.9	3.9	3.9	11.8	11.8	3.9
1125	2010-04-22 09:20:00	12080	13.3	13.5	14.146	14.505	13.401	14.122	13.594	13.978	13.666	13.714	13.666	14.218	13.064	13.112	13.353	13.81		95.8	94.5	79.503	76.386	93.539	86.069	94.002	94.278	96.662	95.536	95.777	81.862	99.929	98.816	97.243		11.8	3.9	3.9	3.9	3.9	3.9	3.9	3.9	3.9	3.9	11.8	11.8	3.9
1126	2010-04-22 09:30:00	12090	13.4	13.5	14.17	14.505	13.401	14.146	13.594	13.978	13.666	13.714	13.666	14.242	13.04	13.088	13.353	13.84	13.24	95.9	94.5	80.835	76.334	93.648	86.075	94.305	94.321	96.746	95.578	95.841	82.04	99.922	98.809	97.284	80.32	11.8	3.9	11.8	3.9	3.9	3.9	3.9	3.9	3.9	3.9	11.8	11.8	3.9	399.92
1127	2010-04-22 09:40:00	12100	13.4	13.5	14.17	14.529	13.425	14.146	13.546	13.978	13.666	13.714	13.666	14.266	13.112	13.112	13.353	13.86		96	94.5	81.134	75.871	93.784	85.267	92.505	94.234	96.83	95.706	95.904	82.119	100	98.816	97.284		11.8	3.9	3.9	3.9	3.9	3.9	3.9	3.9	11.8	3.9	11.8	11.8	3.9
1128	2010-04-22 09:50:00	12110	13.4	13.5	14.29	14.649	13.425	14.29	13.618	14.05	13.666	13.714	13.666	14.314	13.112	13.137	13.353	13.86		95.8	94.5	79.912	77.961	93.762	84.63	93.965	94.037	96.851	95.706	95.947	81.587	99.943	98.823	97.305		3.9	19.7	3.9	3.9	3.9	3.9	3.9	3.9	11.8	11.8	11.8	11.8	3.9
1129	2010-04-22 10:00:00	12120	13.5	13.5	14.649	15.031	13.642	14.409	14.864	14.098	13.762	13.978	13.882	14.457	13.209	13.209	13.786	14.01	14.58	96.2	95	79.637	75.948	94.015	83.934	86.979	91.001	97.065	95.395	95.198	80.199	100	98.924	97.28	72.5	3.9	19.7	3.9	3.9	3.9	11.8	3.9	3.9	3.9	11.8	11.8	11.8	3.9	501.36
1130	2010-04-22 10:10:00	12130	13.5	14	14.84	15.318	13.786	14.505	15.175	14.17	13.834	14.098	14.074	14.529	13.209	13.233	14.194	14.01		96.1	95	79.477	75.064	94.053	83.762	88.529	89.043	97.085	93.876	93.739	79.913	100	98.871	96.745		3.9	27.6	3.9	3.9	3.9	11.8	3.9	3.9	3.9	11.8	11.8	11.8	3.9
1131	2010-04-22 10:20:00	12140	13.6	14	15.008	15.509	13.858	14.601	14.912	14.218	13.882	14.17	14.194	14.649	13.233	13.257	14.361	14.11		96	94.5	79.361	74.469	93.986	83.419	89.411	88.432	96.994	93.503	93.158	79.233	100	98.857	96.307		98.5	130.1	11.8	19.7	3.9	11.8	3.9	3.9	11.8	67	11.8	11.8	3.9
1132	2010-04-22 10:30:00	12150	13.6	14	15.127	15.605	13.834	14.721	14.936	14.242	13.882	14.146	14.17	14.697	13.185	13.233	14.409	14.06	16.02	95	94	79.235	75.279	93.849	83.251	89.302	87.392	96.89	92.529	92.092	79.395	100	98.769	95.895	70.1	43.4	106.4	3.9	3.9	3.9	3.9	3.9	3.9	3.9	43.4	11.8	11.8	3.9	590.06
1133	2010-04-22 10:40:00	12160	13.6	14	15.27	15.724	13.69	14.888	14.385	14.361	13.834	14.074	14.05	14.864	13.185	13.209	14.074	14.03		95.5	94	78.655	74.194	93.811	82.259	89.943	89.389	96.876	93.499	94.037	78.975	100	98.803	96.27		177.4	114.3	3.9	11.8	3.9	11.8	3.9	3.9	3.9	74.9	11.8	11.8	3.9
1134	2010-04-22 10:50:00	12170	13.5	13.5	15.39	15.986	13.618	14.96	14.074	14.361	13.81	13.978	13.93	14.96	13.209	13.209	13.858	14.01		95.8	94	78.271	73.607	93.965	82.028	90.77	90.21	97.037	93.757	94.739	78.614	100	98.803	96.505		256.2	130.1	3.9	11.8	3.9	11.8	3.9	3.9	11.8	67	11.8	11.8	3.9
1135	2010-04-22 11:00:00	12180	13.5	13.5	15.652	16.129	13.57	15.151	13.954	14.409	13.786	13.954	13.858	15.199	13.185	13.209	13.714	13.96	17.38	95.9	94	76.674	73.636	94.082	81.401	91.948	91.44	97.072	93.751	95.149	78.102	100	98.803	96.655	66.13	264.1	177.4	3.9	11.8	3.9	11.8	3.9	3.9	11.8	59.1	11.8	11.8	3.9	670.66
1136	2010-04-22 11:10:00	12190	13.5	13.5	15.7	16.344	13.57	15.175	13.882	14.385	13.786	13.906	13.81	15.223	13.209	13.209	13.642	13.94		96.1	94	77.281	72.874	94.212	80.932	92.062	91.613	97.197	94.258	95.349	78.184	100	98.843	96.781		138	169.5	11.8	11.8	3.9	11.8	3.9	3.9	3.9	35.5	11.8	11.8	3.9
1137	2010-04-22 11:20:00	12200	13.5	13.5	15.748	16.701	13.522	15.199	13.834	14.361	13.762	13.882	13.786	15.247	13.209	13.209	13.594	13.94		96.1	94	77.291	71.237	94.242	80.662	92.647	92.275	97.19	94.855	95.555	78.215	100	98.843	96.852		27.6	74.9	3.9	3.9	3.9	3.9	3.9	3.9	3.9	19.7	11.8	11.8	3.9
1138	2010-04-22 11:30:00	12210	13.4	13.5	15.963	16.796	13.497	15.247	13.834	14.385	13.762	13.882	13.786	15.366	13.257	13.233	13.57	13.94	18.51	96.1	94	77.18	67.101	94.279	80.069	90.934	91.165	97.232	94.338	95.662	76.693	100	98.891	96.97	54.18	27.6	90.7	11.8	3.9	3.9	3.9	3.9	3.9	3.9	19.7	11.8	11.8	3.9	748.77
1139	2010-04-22 11:40:00	12220	13.4	13.5	15.939	17.011	13.522	15.27	13.834	14.361	13.762	13.858	13.762	15.342	13.257	13.233	13.546	13.91		96.1	94	76.838	67.196	94.328	79.949	93.152	92.895	97.232	94.763	95.74	76.947	100	98.871	97.026		19.7	82.8	11.8	3.9	3.9	3.9	3.9	3.9	3.9	19.7	11.8	11.8	3.9
1140	2010-04-22 11:50:00	12230	13.4	13.5	16.058	17.106	13.522	15.39	13.81	14.361	13.762	13.858	13.762	15.581	13.281	13.257	13.546	13.94		96.3	94	74.552	66.931	94.415	77.963	92.132	91.361	97.336	94.073	95.825	73.874	100	98.938	97.088		19.7	67	11.8	3.9	3.9	3.9	3.9	3.9	3.9	11.8	11.8	11.8	3.9
1141	2010-04-22 12:00:00	12240	13.4	13.5	16.058	17.249	13.522	15.414	13.81	14.385	13.762	13.882	13.762	15.629	13.305	13.233	13.522	13.91	19.41	96.4	94	74.896	63.994	94.458	78.122	93.145	91.881	97.357	94.769	95.888	73.856	100	98.931	97.123	43.19	11.8	59.1	11.8	3.9	3.9	3.9	3.9	3.9	3.9	11.8	11.8	11.8	3.9	817.02
1142	2010-04-22 12:10:00	12250	13.4	13.5	15.986	17.344	13.522	15.39	13.786	14.385	13.762	13.858	13.762	15.533	13.281	13.233	13.497	13.89		96.4	94.5	75.751	63.981	94.544	78.271	93.51	92.724	97.398	95.149	95.994	74.659	100	98.891	97.158		11.8	43.4	3.9	3.9	3.9	11.8	3.9	3.9	3.9	11.8	11.8	11.8	3.9
1143	2010-04-22 12:20:00	12260	13.4	13.5	16.249	17.51	13.522	15.533	13.81	14.409	13.762	13.882	13.762	15.796	13.305	13.257	13.497	13.91		96.5	94.5	72.613	61.599	94.587	76.442	91.309	89.171	97.481	93.688	96.015	71.473	100	98.958	97.2		11.8	27.6	3.9	3.9	3.9	3.9	3.9	3.9	3.9	11.8	11.8	11.8	3.9
1144	2010-04-22 12:30:00	12270	13.4	13.5	16.177	17.534	13.522	15.509	13.81	14.457	13.762	13.906	13.762	15.796	13.305	13.257	13.497	13.94	20.11	96.5	94	73.778	60.162	94.608	76.671	92.97	91.81	97.461	94.604	96.015	71.092	100	98.938	97.241	42.09	3.9	27.6	3.9	3.9	3.9	3.9	3.9	3.9	11.8	11.8	11.8	11.8	3.9	865.49
1145	2010-04-22 12:40:00	12280	13.4	13.5	16.082	17.653	13.497	15.461	13.81	14.409	13.762	13.882	13.738	15.724	13.329	13.257	13.497	13.94		96.5	94	73.413	60.358	94.666	77.334	93.517	91.709	97.481	95.07	96.051	71.323	100	98.979	97.283		3.9	19.7	11.8	3.9	3.9	3.9	3.9	3.9	3.9	11.8	11.8	11.8	3.9
1146	2010-04-22 12:50:00	12290	13.4	13.5	16.082	17.701	13.497	15.461	13.786	14.433	13.762	13.858	13.738	15.7	13.329	13.257	13.497	13.94		96.5	94.5	74.584	61.308	94.709	77.153	93.663	91.938	97.523	95.191	96.135	72.238	100	98.979	97.324		3.9	19.7	11.8	3.9	3.9	3.9	3.9	3.9	11.8	3.9	11.8	11.8	3.9
1147	2010-04-22 13:00:00	12300	13.4	13.5	15.939	17.653	13.497	15.414	13.786	14.409	13.762	13.858	13.738	15.581	13.329	13.257	13.497	13.96	20.67	96.5	94.5	74.793	61.593	94.752	77.582	93.945	92.598	97.543	95.426	96.135	73.421	100	98.979	97.324	44.21	3.9	19.7	11.8	3.9	3.9	3.9	3.9	3.9	11.8	11.8	11.8	11.8	3.9	886.75
1148	2010-04-22 13:10:00	12310	13.4	13.5	16.249	17.724	13.522	15.533	13.786	14.457	13.762	13.882	13.762	15.796	13.305	13.281	13.497	13.94		96.6	94.5	73.899	61.517	94.78	76.52	92.215	90.189	97.564	94.662	96.226	71.96	100	98.986	97.345		3.9	19.7	11.8	3.9	3.9	3.9	3.9	3.9	3.9	11.8	11.8	11.8	3.9
1149	2010-04-22 13:20:00	12320	13.4	13.5	16.534	18.01	13.522	15.7	13.81	14.505	13.762	13.906	13.762	16.153	13.305	13.257	13.497	13.94		96.6	94.5	71.287	58.333	94.801	74.481	91.599	89.379	97.564	93.825	96.184	68.716	100	98.979	97.366		3.9	19.7	3.9	3.9	3.9	11.8	3.9	3.9	11.8	11.8	11.8	11.8	3.9
1150	2010-04-22 13:30:00	12330	13.4	13.5	16.582	18.057	13.497	15.772	13.834	14.553	13.762	13.954	13.762	16.177	13.305	13.257	13.497	13.91	21.13	96.5	94	71.187	57.89	94.795	74.442	92.448	90.576	97.564	94.141	96.184	69.053	100	98.979	97.366	42.03	3.9	19.7	11.8	3.9	3.9	3.9	3.9	3.9	3.9	11.8	11.8	11.8	3.9	880.16
1151	2010-04-22 13:40:00	12340	13.4	13.5	16.701	18.129	13.522	15.843	13.834	14.553	13.762	13.93	13.762	16.296	13.305	13.257	13.497	13.94		96.5	94	67.337	55.145	94.801	72.857	92.006	89.482	97.606	93.701	96.184	66.337	100	99.019	97.407		3.9	19.7	11.8	3.9	3.9	3.9	3.9	3.9	3.9	11.8	11.8	11.8	3.9
1152	2010-04-22 13:50:00	12350	13.4	13.5	16.582	18.105	13.522	15.819	13.834	14.529	13.762	13.954	13.762	16.177	13.377	13.281	13.497	13.94		96.5	94	71.351	57.266	94.822	73.921	92.779	90.343	97.606	94.401	96.184	68.748	100	99.026	97.407		3.9	3.9	3.9	3.9	3.9	3.9	3.9	3.9	3.9	3.9	11.8	11.8	3.9
1153	2010-04-22 14:00:00	12360	13.4	13.5	16.272	17.986	13.522	15.724	13.834	14.529	13.786	13.954	13.762	16.106	13.353	13.281	13.497	13.94	21.5	96.5	94	71.889	57.067	94.844	74.274	92.735	91.021	97.612	94.141	96.205	68.984	100	99.026	97.407	39.18	3.9	3.9	3.9	3.9	3.9	3.9	3.9	3.9	3.9	3.9	11.8	11.8	3.9	870.02
1154	2010-04-22 14:10:00	12370	13.4	13.5	15.796	17.796	13.522	15.581	13.81	14.481	13.762	13.906	13.762	15.772	13.353	13.281	13.497	13.91		96.5	94.5	73.756	58.121	94.844	75.353	93.145	91.548	97.647	94.647	96.226	71.332	100	99.006	97.449		3.9	3.9	11.8	3.9	3.9	3.9	3.9	3.9	11.8	3.9	11.8	11.8	3.9
1155	2010-04-22 14:20:00	12380	13.5	13.5	15.748	17.843	13.522	15.533	13.81	14.457	13.786	13.882	13.762	15.772	13.377	13.305	13.497	13.94		96.6	94.5	71.518	56.35	94.887	74.58	91.197	88.861	97.674	92.945	96.269	69.282	100	99.073	97.449		3.9	3.9	11.8	3.9	3.9	3.9	3.9	3.9	3.9	3.9	11.8	11.8	3.9
1156	2010-04-22 14:30:00	12390	13.4	13.5	15.796	17.891	13.522	15.581	13.858	14.481	13.786	13.93	13.762	15.915	13.377	13.305	13.497	13.94	21.78	96.6	94	71.878	59.567	94.887	74.245	90.76	88.103	97.654	92.163	96.142	69.776	100	99.073	97.449	39.95	3.9	3.9	3.9	3.9	3.9	3.9	3.9	3.9	3.9	3.9	11.8	11.8	3.9	874.55
1157	2010-04-22 14:40:00	12400	13.4	13.5	15.724	17.867	13.522	15.557	13.858	14.481	13.786	13.978	13.762	15.843	13.401	13.305	13.497	13.94		96.5	94	73.902	60.126	94.887	75.585	92.565	90.693	97.654	93.888	96.121	71.698	100	99.033	97.449		3.9	3.9	3.9	3.9	3.9	3.9	3.9	3.9	3.9	3.9	11.8	11.8	3.9
1158	2010-04-22 14:50:00	12410	13.5	13.5	15.7	17.938	13.522	15.533	13.858	14.457	13.786	13.93	13.762	15.796	13.353	13.305	13.497	13.94		96.5	94	72.614	60.078	94.887	75.291	91.254	88.953	97.654	92.87	96.184	71.228	100	99.033	97.49		3.9	3.9	3.9	3.9	3.9	3.9	3.9	3.9	3.9	3.9	11.8	11.8	3.9
1159	2010-04-22 15:00:00	12420	13.5	13.5	15.748	17.915	13.522	15.557	13.858	14.481	13.786	13.954	13.762	15.843	13.401	13.305	13.497	13.91	21.93	96.5	94	73.507	59.392	94.887	75.873	91.656	89.51	97.654	93.881	96.121	71.942	100	99.073	97.49	40.94	3.9	3.9	11.8	3.9	3.9	3.9	3.9	3.9	3.9	3.9	11.8	11.8	3.9	862.35
1160	2010-04-22 15:10:00	12430	13.4	13.5	15.533	17.915	13.522	15.438	13.834	14.457	13.786	13.93	13.762	15.605	13.377	13.305	13.497	13.94		96.5	94	75.212	59.035	94.887	76.734	92.647	90.868	97.654	94.135	96.226	73.399	100	99.033	97.49		3.9	3.9	3.9	3.9	3.9	3.9	3.9	3.9	11.8	3.9	11.8	11.8	3.9
1161	2010-04-22 15:20:00	12440	13.5	13.5	15.652	18.057	13.522	15.485	13.882	14.481	13.786	13.954	13.786	15.7	13.377	13.281	13.497	13.91		96.5	94	73.034	54.951	94.887	75.649	90.496	87.894	97.674	92.214	96.191	70.993	100	99.046	97.49		3.9	3.9	11.8	3.9	3.9	3.9	3.9	3.9	3.9	3.9	11.8	11.8	3.9
1162	2010-04-22 15:30:00	12450	13.5	13.5	15.7	17.986	13.522	15.485	13.882	14.505	13.786	13.978	13.786	15.796	13.377	13.305	13.497	13.94	21.89	96.5	94	72.346	54.421	94.887	74.966	91.126	89.195	97.654	93.146	96.149	70.411	100	99.053	97.49	38.61	3.9	3.9	3.9	3.9	3.9	3.9	3.9	3.9	11.8	3.9	11.8	11.8	3.9	803.15
1163	2010-04-22 15:40:00	12460	13.5	13.5	16.082	17.938	13.522	15.724	13.954	14.553	13.786	14.026	13.762	16.201	13.401	13.305	13.497	13.94		96.4	94	67.03	51.881	94.865	71.242	90.785	88.561	97.654	92.122	95.931	64.932	100	99.073	97.532		3.9	3.9	3.9	3.9	3.9	3.9	3.9	3.9	3.9	3.9	11.8	11.8	3.9
1164	2010-04-22 15:50:00	12470	13.5	13.5	16.058	17.938	13.522	15.724	13.906	14.505	13.786	14.002	13.786	16.177	13.425	13.305	13.497	13.94		96.4	94	66.97	50.413	94.844	71.16	90.818	88.132	97.612	91.804	96.022	64.128	100	99.073	97.532		3.9	3.9	3.9	3.9	3.9	3.9	3.9	3.9	3.9	3.9	11.8	11.8	3.9
1165	2010-04-22 16:00:00	12480	13.5	13.5	15.963	17.843	13.522	15.7	13.906	14.529	13.786	14.002	13.786	16.106	13.425	13.305	13.497	13.91	21.76	96.3	94	66.025	52.644	94.844	70.612	89.891	87.719	97.612	91.381	95.937	64.688	100	99.073	97.532	36.42	3.9	3.9	3.9	3.9	3.9	3.9	3.9	3.9	3.9	3.9	11.8	11.8	3.9	720.96
1166	2010-04-22 16:10:00	12490	13.5	13.5	16.106	17.843	13.522	15.843	13.954	14.529	13.786	14.026	13.762	16.296	13.401	13.305	13.497	13.94		96.4	93.5	65.058	53.602	94.844	68.964	89.675	87.765	97.612	91.163	95.719	63.287	100	99.033	97.532		3.9	3.9	3.9	3.9	3.9	3.9	3.9	3.9	3.9	3.9	11.8	11.8	3.9
1167	2010-04-22 16:20:00	12500	13.5	13.5	16.106	17.796	13.522	15.796	13.906	14.529	13.786	13.978	13.786	16.153	13.497	13.329	13.497	13.94		96.3	93.5	68.929	52.916	94.844	70.548	91.757	89.155	97.592	92.331	95.958	64.895	100	99.08	97.532		3.9	11.8	3.9	3.9	3.9	3.9	3.9	3.9	3.9	3.9	11.8	11.8	3.9
1168	2010-04-22 16:30:00	12510	13.5	13.5	16.534	17.915	13.546	16.01	13.93	14.553	13.786	13.978	13.786	16.368	13.425	13.329	13.497	13.94	21.62	96.4	94	63.586	52.189	94.85	67.438	89.555	85.887	97.633	90.611	95.81	61.677	100	99.08	97.552	37.69	3.9	11.8	3.9	3.9	3.9	3.9	3.9	3.9	3.9	3.9	11.8	11.8	3.9	644.32
1169	2010-04-22 16:40:00	12520	13.5	13.5	16.749	17.843	13.546	16.034	13.906	14.601	13.786	14.026	13.786	16.392	13.473	13.329	13.497	13.91		96.4	93.5	66.36	55.226	94.872	69.164	92.002	89.906	97.612	93.07	95.895	64.337	100	99.04	97.532		3.9	11.8	3.9	3.9	3.9	3.9	3.9	3.9	3.9	3.9	11.8	11.8	3.9
1170	2010-04-22 16:50:00	12530	13.5	13.5	16.487	17.724	13.546	15.891	13.858	14.505	13.786	13.906	13.786	16.082	13.497	13.353	13.497	13.96		96.5	94	67.131	57.359	94.893	70.155	91.254	87.993	97.654	92.334	96.106	66.243	100	99.087	97.573		3.9	11.8	11.8	3.9	3.9	3.9	3.9	3.9	3.9	3.9	11.8	11.8	3.9
1171	2010-04-22 17:00:00	12540	13.5	13.5	16.773	17.867	13.546	16.058	13.906	14.625	13.786	13.978	13.786	16.368	13.449	13.329	13.497	13.94	21.46	96.5	93.5	65.486	59.711	94.936	68.948	90.434	86.757	97.674	91.061	96.022	64.732	100	99.04	97.573	37.99	11.8	11.8	11.8	3.9	3.9	3.9	3.9	3.9	11.8	3.9	11.8	11.8	3.9	565.83
1172	2010-04-22 17:10:00	12550	13.5	13.5	16.939	17.867	13.522	16.177	13.954	14.673	13.786	14.05	13.786	16.534	13.425	13.329	13.497	13.91		96.4	93.5	62.932	56.566	94.908	66.851	90.83	88.359	97.654	91.236	95.895	61.091	100	99.04	97.573		11.8	11.8	3.9	3.9	3.9	3.9	3.9	3.9	3.9	3.9	11.8	11.8	3.9
1173	2010-04-22 17:20:00	12560	13.5	13.5	16.654	17.629	13.546	15.986	13.906	14.601	13.786	14.002	13.786	16.225	13.497	13.329	13.497	13.89		96.5	93.5	67.777	53.787	94.915	69.707	92.533	90.814	97.654	93.436	96.043	65.362	100	99.04	97.573		11.8	11.8	3.9	3.9	3.9	3.9	3.9	3.9	3.9	3.9	11.8	11.8	3.9
1174	2010-04-22 17:30:00	12570	13.5	13.5	16.654	17.701	13.546	15.939	13.858	14.577	13.786	13.93	13.786	16.201	13.473	13.353	13.497	13.96	21.27	96.5	93.5	63.951	52.067	94.936	67.648	90.625	86.32	97.695	91.071	96.149	61.708	100	99.067	97.614	33.35	11.8	11.8	3.9	3.9	3.9	3.9	3.9	3.9	3.9	3.9	11.8	11.8	3.9	470.3
1175	2010-04-22 17:40:00	12580	13.5	13.5	16.892	17.796	13.546	16.106	13.906	14.649	13.786	14.026	13.786	16.463	13.449	13.329	13.497	13.94		96.5	93.5	62.257	48.438	94.936	66.05	91.401	88.121	97.695	91.9	96.043	60.199	100	99.04	97.614		3.9	11.8	3.9	3.9	3.9	3.9	3.9	3.9	3.9	3.9	11.8	11.8	3.9
1176	2010-04-22 17:50:00	12590	13.5	13.5	16.82	17.582	13.546	16.058	13.882	14.601	13.786	14.002	13.786	16.344	13.546	13.329	13.497	13.96		96.5	93.5	65.038	59.874	94.979	67.614	92.483	90.927	97.695	93.415	96.149	63.035	100	99.04	97.614		3.9	11.8	11.8	3.9	3.9	3.9	3.9	3.9	3.9	3.9	11.8	11.8	3.9
1177	2010-04-22 18:00:00	12600	13.5	13.5	16.558	17.439	13.57	15.891	13.834	14.529	13.81	13.906	13.786	16.058	13.497	13.353	13.497	13.94	20.92	96.6	94	65.732	57.226	94.985	68.53	91.315	87.625	97.743	92.157	96.275	62.93	100	99.047	97.635	29.73	3.9	11.8	3.9	3.9	3.9	3.9	3.9	3.9	3.9	3.9	11.8	11.8	3.9	346.78
1178	2010-04-22 18:10:00	12610	13.5	13.5	16.582	17.439	13.546	15.891	13.858	14.601	13.786	13.978	13.786	16.106	13.497	13.329	13.497	13.94		96.6	93.5	66.161	52.124	95.021	68.419	92.034	87.573	97.737	92.198	96.233	63.198	100	99.06	97.656		3.9	3.9	3.9	3.9	3.9	3.9	3.9	3.9	3.9	3.9	11.8	11.8	3.9
1179	2010-04-22 18:20:00	12620	13.5	13.5	16.32	17.463	13.546	15.796	13.858	14.601	13.81	13.978	13.786	16.058	13.449	13.329	13.497	13.94		96.6	93.5	67.968	52.654	95.021	68.124	90.58	85.541	97.785	91.62	96.233	62.41	100	99.04	97.635		3.9	3.9	3.9	3.9	3.9	3.9	3.9	3.9	3.9	3.9	11.8	11.8	3.9
1180	2010-04-22 18:30:00	12630	13.5	13.5	15.939	17.32	13.546	15.676	13.882	14.601	13.786	14.002	13.786	15.819	13.449	13.329	13.497	13.94	20.26	96.5	93.5	70.164	52.046	95	69.402	91.26	88.388	97.737	92.734	96.149	65.321	100	99.06	97.614	32.89	3.9	3.9	3.9	3.9	3.9	3.9	3.9	3.9	3.9	3.9	11.8	11.8	3.9	197.31
1181	2010-04-22 18:40:00	12640	13.5	13.5	15.605	17.13	13.57	15.509	13.858	14.505	13.786	13.954	13.786	15.557	13.522	13.329	13.497	13.96		96.6	94	72.944	53.716	95.028	70.957	92.741	88.965	97.778	93.576	96.275	67.468	100	99.08	97.656		3.9	3.9	3.9	3.9	3.9	3.9	3.9	3.9	3.9	3.9	11.8	11.8	3.9
1182	2010-04-22 18:50:00	12650	13.5	13.5	15.39	17.082	13.57	15.414	13.81	14.505	13.786	13.906	13.786	15.414	13.473	13.329	13.497	13.94		96.7	94	71.989	53.126	95.028	71.967	91.599	88.457	97.778	93.061	96.317	67.61	100	99.08	97.656		3.9	3.9	3.9	3.9	3.9	3.9	3.9	3.9	3.9	3.9	11.8	11.8	3.9
1183	2010-04-22 19:00:00	12660	13.5	13.5	15.581	17.082	13.546	15.438	13.858	14.505	13.81	13.978	13.786	15.581	13.473	13.329	13.497	13.98	19.59	96.6	93.5	71.323	52.168	95.021	70.48	91.967	89.011	97.785	93.146	96.275	65.364	100	99.08	97.656	37.67	3.9	3.9	11.8	3.9	3.9	3.9	3.9	3.9	3.9	3.9	11.8	11.8	3.9	72.35
1184	2010-04-22 19:10:00	12670	13.5	13.5	15.438	16.987	13.546	15.366	13.858	14.481	13.81	13.954	13.786	15.509	13.546	13.353	13.497	13.94		96.7	94	72.778	53.911	95.043	71.634	92.939	91.638	97.805	94.141	96.296	67.125	100	99.087	97.676		3.9	3.9	3.9	3.9	3.9	3.9	3.9	3.9	3.9	3.9	11.8	11.8	3.9
1185	2010-04-22 19:20:00	12680	13.5	13.5	15.414	16.915	13.57	15.342	13.858	14.457	13.81	13.93	13.786	15.509	13.522	13.329	13.497	13.96		96.7	94	71.535	53.195	95.071	71.088	92.675	89.961	97.826	93.308	96.359	66.452	100	99.08	97.676		3.9	3.9	3.9	3.9	3.9	3.9	3.9	3.9	3.9	3.9	11.8	11.8	3.9
1186	2010-04-22 19:30:00	12690	13.5	13.5	15.27	16.796	13.57	15.27	13.834	14.457	13.81	13.93	13.786	15.342	13.497	13.353	13.497	13.94	19.2	96.7	94	74.896	51.167	95.071	72.852	92.844	89.87	97.826	94.481	96.359	69.01	100	99.087	97.656	38.45	3.9	3.9	11.8	3.9	3.9	3.9	3.9	3.9	3.9	3.9	11.8	11.8	3.9	16.92
1187	2010-04-22 19:40:00	12700	13.5	13.5	15.199	16.773	13.57	15.199	13.834	14.457	13.81	13.906	13.786	15.27	13.449	13.329	13.497	13.94		96.7	94	74.381	52.373	95.113	72.114	92.271	90.234	97.867	93.825	96.402	67.695	100	99.08	97.697		3.9	3.9	3.9	3.9	3.9	3.9	3.9	3.9	3.9	3.9	11.8	11.8	3.9
1188	2010-04-22 19:50:00	12710	13.5	13.5	15.223	16.749	13.57	15.199	13.834	14.433	13.81	13.882	13.786	15.318	13.473	13.329	13.497	13.96		96.7	94	70.821	51.875	95.113	71.115	91.203	88.114	97.888	92.989	96.402	65.489	100	99.121	97.676		3.9	3.9	3.9	3.9	3.9	3.9	3.9	3.9	3.9	3.9	11.8	11.8	3.9
1189	2010-04-22 20:00:00	12720	13.5	13.5	15.414	16.773	13.57	15.27	13.882	14.457	13.81	13.93	13.786	15.509	13.497	13.329	13.497	13.94	18.79	96.7	93.5	66.519	52.218	95.113	68.665	90.27	86.905	97.867	91.228	96.275	63.5	100	99.121	97.697	38.11	3.9	3.9	11.8	3.9	3.9	3.9	3.9	3.9	3.9	3.9	11.8	11.8	3.9	5.4
1190	2010-04-22 20:10:00	12730	13.5	13.5	15.581	16.796	13.546	15.39	13.906	14.505	13.786	14.002	13.786	15.7	13.449	13.329	13.497	13.96		96.5	93.5	67.193	52.376	95.064	67.131	90.072	88.039	97.799	92.005	96.17	61.684	100	99.101	97.656		3.9	3.9	3.9	3.9	3.9	3.9	3.9	3.9	11.8	3.9	11.8	11.8	3.9
1191	2010-04-22 20:20:00	12740	13.5	13.5	15.605	16.749	13.546	15.438	13.906	14.529	13.786	14.026	13.786	15.748	13.449	13.329	13.497	13.94		96.4	93.5	67.644	52.894	95.021	66.916	90.953	89.224	97.737	92.21	96.043	62.272	100	99.08	97.656		3.9	3.9	3.9	3.9	3.9	3.9	3.9	3.9	3.9	3.9	11.8	11.8	3.9
1192	2010-04-22 20:30:00	12750	13.5	13.5	15.605	16.654	13.546	15.461	13.93	14.505	13.786	14.002	13.786	15.7	13.473	13.329	13.497	13.91	18.09	96.4	93.5	65.567	53.342	94.979	66.106	90.101	87.853	97.737	91.246	95.937	61.51	100	99.121	97.656	40.87	3.9	3.9	11.8	3.9	3.9	3.9	3.9	3.9	11.8	3.9	11.8	11.8	3.9	1.99
1193	2010-04-22 20:40:00	12760	13.5	13.5	15.581	16.606	13.546	15.461	13.906	14.505	13.786	13.978	13.786	15.7	13.449	13.329	13.497	13.89		96.3	93.5	64.341	53.735	94.936	65.852	89.709	86.137	97.674	90.746	95.895	61.626	100	99.08	97.697		3.9	3.9	3.9	3.9	3.9	3.9	3.9	3.9	3.9	3.9	3.9	11.8	3.9
1194	2010-04-22 20:50:00	12770	13.5	13.5	15.557	16.534	13.546	15.438	13.906	14.505	13.786	14.002	13.786	15.652	13.449	13.329	13.497	13.91		96.2	93.5	64.708	55.31	94.893	66.186	88.771	85.638	97.633	90.255	95.895	62.054	100	99.08	97.656		3.9	3.9	3.9	3.9	3.9	3.9	3.9	3.9	3.9	3.9	11.8	11.8	3.9
1195	2010-04-22 21:00:00	12780	13.5	13.5	15.461	16.368	13.57	15.39	13.906	14.457	13.81	13.954	13.786	15.581	13.497	13.329	13.497	13.96	17.22	96.3	93.5	65.542	56.885	94.9	66.767	88.817	85.412	97.66	89.88	95.916	63.426	100	99.121	97.656	49	3.9	3.9	3.9	3.9	3.9	3.9	3.9	3.9	11.8	3.9	11.8	11.8	3.9	0
1196	2010-04-22 21:10:00	12790	13.5	13.5	15.461	16.272	13.57	15.39	13.882	14.457	13.81	13.978	13.786	15.533	13.522	13.353	13.497	13.96		96.3	93.5	67.479	59.255	94.9	67.856	90.812	88.63	97.64	92.043	95.958	64.305	100	99.087	97.676		3.9	3.9	3.9	3.9	3.9	3.9	3.9	3.9	3.9	3.9	11.8	11.8	3.9
1197	2010-04-22 21:20:00	12800	13.5	13.5	15.438	16.225	13.546	15.366	13.906	14.481	13.81	13.978	13.786	15.533	13.473	13.329	13.497	13.96		96.3	93.5	67.335	61.799	94.872	68.046	89.298	86.297	97.66	90.881	95.916	65.441	100	99.04	97.656		3.9	3.9	11.8	3.9	3.9	3.9	3.9	3.9	11.8	3.9	11.8	11.8	3.9
1198	2010-04-22 21:30:00	12810	13.5	13.5	15.318	16.082	13.57	15.294	13.882	14.481	13.81	13.978	13.786	15.414	13.497	13.329	13.497	13.94	16.31	96.3	93.5	70.294	63.596	94.878	70.262	91.171	89.579	97.66	92.662	96.022	67.665	100	99.06	97.656	62.27	3.9	3.9	3.9	3.9	3.9	3.9	3.9	3.9	3.9	3.9	11.8	11.8	3.9	0
1199	2010-04-22 21:40:00	12820	13.5	13.5	15.199	15.986	13.57	15.223	13.834	14.433	13.81	13.954	13.786	15.27	13.449	13.329	13.497	13.94		96.5	93.5	72.41	66.817	94.9	72.146	90.258	88.485	97.702	93.314	96.149	68.776	100	99.04	97.656		3.9	3.9	3.9	3.9	3.9	3.9	3.9	3.9	3.9	3.9	11.8	11.8	3.9
1200	2010-04-22 21:50:00	12830	13.5	13.5	15.127	15.915	13.57	15.175	13.834	14.433	13.81	13.954	13.786	15.223	13.449	13.329	13.497	13.96		96.5	93.5	72.905	68.229	94.9	72.325	89.691	88.901	97.702	93.358	96.191	70.276	100	99.04	97.697		3.9	3.9	3.9	3.9	3.9	3.9	3.9	3.9	3.9	3.9	11.8	11.8	3.9
1201	2010-04-22 22:00:00	12840	13.5	13.5	15.127	15.843	13.57	15.127	13.834	14.457	13.81	13.954	13.786	15.175	13.425	13.329	13.497	13.94	15.75	96.4	93.5	73.784	68.049	94.9	73.598	89.28	87.234	97.702	93.271	96.212	70.649	100	99.04	97.676	69.71	3.9	3.9	3.9	3.9	3.9	3.9	3.9	3.9	11.8	3.9	11.8	11.8	3.9	0
1202	2010-04-22 22:10:00	12850	13.5	13.5	15.055	15.796	13.57	15.103	13.858	14.457	13.81	13.93	13.786	15.127	13.425	13.329	13.497	13.94		96.4	94	75.194	68.872	94.9	74.52	91.656	90.778	97.702	94.048	96.233	71.804	100	99.08	97.656		3.9	3.9	3.9	3.9	3.9	3.9	3.9	3.9	3.9	3.9	11.8	11.8	3.9
1203	2010-04-22 22:20:00	12860	13.5	13.5	15.008	15.7	13.57	15.055	13.81	14.433	13.81	13.93	13.786	15.079	13.425	13.329	13.497	13.96		96.4	94	75.917	70.174	94.9	75.404	90.658	90.817	97.743	94.438	96.275	72.172	100	99.08	97.676		3.9	3.9	11.8	3.9	3.9	3.9	3.9	3.9	11.8	3.9	11.8	11.8	3.9
1204	2010-04-22 22:30:00	12870	13.5	13.5	14.984	15.748	13.57	15.031	13.81	14.433	13.81	13.93	13.786	15.031	13.425	13.329	13.497	13.94	15.95	96.5	93.5	76.407	68.753	94.921	76.026	89.753	89.498	97.743	94.653	96.317	72.806	100	99.08	97.676	62.36	3.9	3.9	11.8	3.9	3.9	3.9	3.9	3.9	3.9	3.9	11.8	11.8	3.9	0
1205	2010-04-22 22:40:00	12880	13.5	13.5	14.936	15.772	13.57	14.984	13.858	14.433	13.81	13.93	13.81	15.008	13.425	13.305	13.497	13.94		96.5	94	76.526	67.171	94.921	75.964	89.286	88.532	97.723	94.416	96.345	73.654	100	99.073	97.656		3.9	3.9	3.9	3.9	3.9	3.9	3.9	3.9	3.9	3.9	11.8	11.8	3.9
1206	2010-04-22 22:50:00	12890	13.5	13.5	14.936	15.748	13.546	14.96	13.858	14.433	13.81	13.954	13.786	14.984	13.425	13.305	13.497	13.94		96.4	94	76.837	65.592	94.893	75.959	88.942	87.789	97.702	94.466	96.317	73.49	100	99.073	97.656		3.9	3.9	3.9	3.9	3.9	3.9	3.9	3.9	3.9	3.9	11.8	11.8	3.9
1207	2010-04-22 23:00:00	12900	13.5	13.5	14.888	15.748	13.57	14.936	13.858	14.457	13.81	13.954	13.786	14.96	13.425	13.305	13.497	13.94	16.22	96.3	94	77.266	65.053	94.857	75.981	89.126	89.275	97.66	94.595	96.317	74.491	100	99.073	97.697	52.18	3.9	3.9	3.9	3.9	3.9	3.9	3.9	3.9	3.9	3.9	11.8	11.8	3.9	0
1208	2010-04-22 23:10:00	12910	13.5	13.5	14.864	15.772	13.57	14.912	13.858	14.433	13.81	13.954	13.786	14.936	13.425	13.305	13.497	13.94		96.2	94	77.442	62.767	94.857	76.47	88.965	87.462	97.64	94.681	96.317	74.592	100	99.073	97.656		3.9	3.9	11.8	3.9	3.9	3.9	3.9	3.9	3.9	3.9	11.8	11.8	3.9
1209	2010-04-22 23:20:00	12920	13.5	13.5	14.84	15.796	13.57	14.912	13.858	14.433	13.81	13.954	13.786	14.912	13.425	13.305	13.497	13.94		96.2	94	77.591	62.019	94.814	76.418	89.172	88.647	97.619	94.832	96.317	74.745	100	99.073	97.676		3.9	3.9	11.8	3.9	3.9	3.9	3.9	3.9	3.9	3.9	11.8	11.8	3.9
1210	2010-04-22 23:30:00	12930	13.5	13.5	14.84	15.796	13.57	14.888	13.858	14.457	13.81	13.93	13.786	14.888	13.425	13.329	13.497	14.01	15.88	96.2	94	77.77	62.915	94.814	76.62	89.856	90.143	97.619	94.718	96.317	74.661	100	99.04	97.656	51.87	3.9	3.9	3.9	3.9	3.9	3.9	3.9	3.9	3.9	3.9	11.8	11.8	3.9	0
1211	2010-04-22 23:40:00	12940	13.5	13.5	14.816	15.748	13.57	14.864	13.858	14.433	13.81	13.93	13.786	14.888	13.401	13.329	13.497	13.94		96.3	94	77.945	63.425	94.814	76.719	90.535	90.771	97.66	94.975	96.359	75.108	100	99.06	97.697		3.9	3.9	3.9	3.9	3.9	3.9	3.9	3.9	3.9	3.9	11.8	11.8	3.9
1212	2010-04-22 23:50:00	12950	13.5	13.5	14.816	15.676	13.57	14.864	13.81	14.409	13.81	13.93	13.786	14.864	13.401	13.329	13.497	13.94		96.3	94	78.047	63.815	94.814	77.081	89.685	90.063	97.681	95.168	96.359	75.156	100	99.08	97.697		3.9	3.9	3.9	3.9	3.9	3.9	3.9	3.9	11.8	3.9	11.8	11.8	3.9
1213	2010-04-23	12960	13.5	13.5	14.792	15.605	13.57	14.84	13.834	14.409	13.81	13.882	13.786	14.84	13.401	13.329	13.497	13.94	15.45	96.4	94	77.889	64.06	94.835	77.076	91.516	91.261	97.702	95.07	96.402	75.57	100	99.04	97.697	56.86	3.9	3.9	11.8	3.9	3.9	3.9	3.9	3.9	3.9	3.9	11.8	11.8	3.9	0
1214	2010-04-23 00:10:00	12970	13.5	13.5	14.792	15.605	13.57	14.816	13.81	14.385	13.81	13.906	13.786	14.84	13.401	13.329	13.497	13.94		96.4	94	78.272	64.573	94.857	77.586	90.995	90.804	97.723	95.268	96.402	75.805	100	99.08	97.697		3.9	3.9	11.8	3.9	3.9	3.9	3.9	3.9	3.9	3.9	11.8	11.8	3.9
1215	2010-04-23 00:20:00	12980	13.5	13.5	14.792	15.581	13.57	14.816	13.834	14.409	13.81	13.882	13.786	14.84	13.377	13.329	13.497	13.98		96.4	94	78.272	65.279	94.878	77.842	91.917	91.843	97.723	95.219	96.423	75.779	100	99.06	97.718		3.9	3.9	3.9	3.9	3.9	3.9	3.9	3.9	3.9	3.9	11.8	11.8	3.9
1216	2010-04-23 00:30:00	12990	13.5	13.5	14.768	15.557	13.57	14.816	13.81	14.385	13.81	13.882	13.786	14.84	13.401	13.329	13.497	13.94	15.47	96.5	94	78.267	65.275	94.9	78.098	90.523	91.3	97.743	95.241	96.465	75.491	100	99.08	97.738	60.6	3.9	3.9	3.9	3.9	3.9	3.9	3.9	3.9	11.8	3.9	11.8	11.8	3.9	0
1217	2010-04-23 00:40:00	13000	13.5	13.5	14.768	15.581	13.57	14.792	13.81	14.385	13.81	13.882	13.786	14.84	13.401	13.329	13.497	13.94		96.5	94	78.267	66.38	94.9	78.119	90.681	91.165	97.743	95.283	96.444	75.413	100	99.08	97.738		3.9	3.9	3.9	3.9	3.9	3.9	3.9	3.9	11.8	3.9	11.8	11.8	3.9
1218	2010-04-23 00:50:00	13010	13.5	13.5	14.768	15.509	13.57	14.792	13.834	14.385	13.81	13.882	13.786	14.816	13.377	13.329	13.497	13.94		96.5	94	78.318	65.409	94.9	77.863	92.183	91.792	97.785	95.326	96.486	75.878	100	99.08	97.738		3.9	3.9	11.8	3.9	3.9	3.9	3.9	3.9	3.9	3.9	11.8	11.8	3.9
1219	2010-04-23 01:00:00	13020	13.5	13.5	14.745	15.485	13.57	14.792	13.834	14.361	13.81	13.882	13.786	14.816	13.329	13.305	13.497	13.94	15.29	96.5	94	78.594	65.631	94.942	78.272	92.844	92.762	97.785	95.433	96.486	76.346	100	99.073	97.738	63.82	3.9	3.9	3.9	3.9	3.9	3.9	3.9	3.9	3.9	3.9	11.8	11.8	3.9	0
1220	2010-04-23 01:10:00	13030	13.5	13.5	14.745	15.509	13.57	14.792	13.786	14.337	13.81	13.882	13.786	14.816	13.377	13.305	13.497	13.94		96.6	94	78.543	66.536	94.942	78.858	90.967	90.34	97.826	95.539	96.507	74.91	100	99.073	97.738		3.9	3.9	3.9	3.9	3.9	3.9	3.9	3.9	3.9	3.9	11.8	11.8	3.9
1221	2010-04-23 01:20:00	13040	13.5	13.5	14.792	15.485	13.57	14.792	13.834	14.361	13.81	13.882	13.786	14.84	13.377	13.329	13.497	13.98		96.6	94	76.808	64.525	94.985	77.324	90.348	89.755	97.826	94.554	96.486	72.635	100	99.121	97.738		3.9	3.9	3.9	3.9	3.9	3.9	3.9	3.9	11.8	3.9	11.8	11.8	3.9
1222	2010-04-23 01:30:00	13050	13.5	13.5	14.84	15.366	13.57	14.792	13.834	14.361	13.81	13.906	13.786	14.864	13.305	13.305	13.497	13.94	14.29	96.6	94	76.766	64.248	94.985	76.782	92.536	91.674	97.826	95.268	96.444	72.13	100	99.073	97.738	68.2	3.9	3.9	11.8	3.9	3.9	3.9	3.9	3.9	3.9	3.9	11.8	11.8	3.9	0
1223	2010-04-23 01:40:00	13060	13.5	13.5	14.816	15.27	13.57	14.768	13.81	14.314	13.81	13.858	13.786	14.864	13.377	13.305	13.497	13.96		96.7	94	77.894	66.016	95.028	75.529	89.98	87.058	97.867	93.398	96.528	71.78	100	99.114	97.738		3.9	3.9	11.8	3.9	3.9	3.9	3.9	3.9	3.9	3.9	11.8	11.8	3.9
1224	2010-04-23 01:50:00	13070	13.5	13.5	14.721	15.175	13.546	14.745	13.858	14.361	13.786	13.954	13.786	14.816	13.377	13.305	13.497	13.94		96.5	94	75.676	66.701	94.979	74.606	89.309	88.19	97.737	93.816	96.317	71.583	100	99.114	97.738		3.9	3.9	3.9	3.9	3.9	3.9	3.9	3.9	3.9	3.9	11.8	11.8	3.9
1225	2010-04-23 02:00:00	13080	13.5	13.5	14.625	15.079	13.522	14.697	13.882	14.385	13.786	13.954	13.786	14.721	13.401	13.281	13.497	13.86	13.19	96.2	94	75.002	67.299	94.887	74.833	87.422	89.623	97.571	93.533	96.233	72.772	100	99.067	97.738	73	3.9	3.9	3.9	3.9	3.9	3.9	3.9	3.9	3.9	3.9	11.8	11.8	3.9	0
1226	2010-04-23 02:10:00	13090	13.5	13.5	14.553	15.031	13.522	14.649	13.858	14.337	13.786	13.906	13.786	14.649	13.353	13.281	13.497	13.91		95.9	94	75.198	67.763	94.758	75.322	88.182	91.534	97.529	94.172	96.17	73.715	100	99.067	97.697		3.9	3.9	11.8	3.9	3.9	3.9	3.9	3.9	3.9	3.9	11.8	11.8	3.9
1227	2010-04-23 02:20:00	13100	13.5	13.5	14.505	15.008	13.546	14.625	13.81	14.266	13.786	13.882	13.786	14.601	13.305	13.281	13.497	13.89		96	94	75.97	68.064	94.722	77.057	87.194	92.028	97.571	94.855	96.233	75.207	100	99.067	97.738		3.9	3.9	11.8	3.9	3.9	3.9	3.9	3.9	11.8	3.9	11.8	11.8	3.9
1228	2010-04-23 02:30:00	13110	13.5	13.5	14.481	14.984	13.546	14.553	13.81	14.218	13.786	13.858	13.786	14.553	13.305	13.281	13.497	13.91	12.74	96	94	76.614	68.198	94.7	78.502	88.193	92.282	97.571	95.149	96.254	76.835	100	99.067	97.738	77.15	3.9	3.9	3.9	3.9	3.9	3.9	3.9	3.9	11.8	3.9	11.8	11.8	3.9	0
1229	2010-04-23 02:40:00	13120	13.5	13.5	14.529	14.984	13.546	14.553	13.834	14.218	13.786	13.834	13.762	14.553	13.257	13.281	13.497	13.91		96.2	94	76.546	68.806	94.765	78.655	91.65	93.209	97.612	95.27	96.269	77.659	100	99.067	97.738		3.9	3.9	3.9	3.9	3.9	3.9	3.9	3.9	11.8	3.9	11.8	11.8	3.9
1230	2010-04-23 02:50:00	13130	13.5	13.5	14.553	14.96	13.546	14.577	13.81	14.218	13.786	13.834	13.762	14.601	13.257	13.257	13.497	13.94		96.4	94.5	77.222	69.159	94.807	79.091	92.574	93.121	97.654	95.441	96.353	78.206	100	99.06	97.738		3.9	3.9	3.9	3.9	3.9	3.9	3.9	3.9	3.9	3.9	11.8	11.8	3.9
1231	2010-04-23 03:00:00	13140	13.5	13.5	14.577	14.96	13.546	14.577	13.786	14.218	13.786	13.834	13.786	14.601	13.257	13.281	13.473	13.91	12.63	96.5	94.5	76.814	69.626	94.872	79.319	92.788	93.515	97.695	95.441	96.402	78.766	100	99.067	97.732	80.4	3.9	3.9	11.8	3.9	3.9	3.9	3.9	3.9	3.9	3.9	11.8	11.8	3.9	0
1232	2010-04-23 03:10:00	13150	13.4	13.5	14.577	14.936	13.522	14.601	13.786	14.218	13.786	13.834	13.762	14.601	13.209	13.233	13.497	13.94		96.6	94.5	77.561	70.44	94.908	79.929	93.401	93.646	97.737	95.441	96.437	79.349	100	99.053	97.78		3.9	3.9	11.8	3.9	3.9	3.9	3.9	3.9	11.8	3.9	11.8	11.8	3.9
1233	2010-04-23 03:20:00	13160	13.4	13.5	14.577	14.936	13.497	14.601	13.762	14.218	13.762	13.834	13.762	14.625	13.209	13.233	13.473	13.91		96.6	95	78.456	71.119	94.944	80.155	93.7	93.69	97.73	95.611	96.437	79.758	100	99.053	97.773		3.9	3.9	11.8	3.9	3.9	3.9	3.9	3.9	3.9	3.9	11.8	11.8	3.9
1234	2010-04-23 03:30:00	13170	13.4	13.5	14.577	14.936	13.522	14.601	13.762	14.242	13.786	13.858	13.762	14.625	13.257	13.257	13.473	13.94	12.55	96.7	95	78.15	71.173	94.994	80.606	93.656	93.434	97.778	95.66	96.479	80.261	100	99.1	97.773	82.64	3.9	3.9	11.8	3.9	3.9	3.9	3.9	3.9	3.9	3.9	11.8	11.8	3.9	0
1235	2010-04-23 03:40:00	13180	13.4	13.5	14.577	14.936	13.546	14.601	13.762	14.242	13.786	13.858	13.762	14.625	13.233	13.257	13.473	13.94		96.7	95	77.098	71.794	95.021	80.631	93.787	93.39	97.819	95.703	96.5	80.085	100	99.06	97.773		3.9	3.9	11.8	3.9	3.9	3.9	3.9	3.9	3.9	3.9	11.8	11.8	3.9
1236	2010-04-23 03:50:00	13190	13.4	13.5	14.577	14.912	13.522	14.601	13.762	14.242	13.786	13.858	13.762	14.625	13.209	13.257	13.473	13.94		96.7	95	78.252	72.005	95.058	80.831	93.83	93.653	97.819	95.745	96.521	80.536	100	99.06	97.773		3.9	3.9	3.9	3.9	3.9	3.9	3.9	3.9	3.9	3.9	11.8	11.8	3.9
1237	2010-04-23 04:00:00	13200	13.4	13.5	14.577	14.912	13.497	14.601	13.786	14.218	13.762	13.834	13.762	14.601	13.185	13.233	13.473	13.91	12.43	96.7	95	78.303	72.086	95.051	81.005	94.118	93.69	97.812	95.717	96.521	80.631	100	99.053	97.773	83.6	3.9	3.9	11.8	3.9	3.9	3.9	3.9	3.9	3.9	3.9	11.8	11.8	3.9	0
1238	2010-04-23 04:10:00	13210	13.4	13.5	14.553	14.912	13.497	14.577	13.762	14.218	13.762	13.834	13.762	14.625	13.185	13.233	13.473	13.89		96.7	95	77.889	72.139	95.094	81.05	94.177	93.581	97.812	95.781	96.542	80.786	100	99.053	97.773		3.9	3.9	11.8	3.9	3.9	3.9	3.9	3.9	11.8	3.9	11.8	11.8	3.9
1239	2010-04-23 04:20:00	13220	13.4	13.5	14.553	14.888	13.497	14.601	13.762	14.218	13.762	13.834	13.762	14.625	13.185	13.233	13.473	13.91		96.7	95	78.959	72.858	95.094	81.304	94.22	93.603	97.812	95.739	96.521	81.085	100	99.053	97.773		3.9	3.9	3.9	3.9	3.9	3.9	3.9	3.9	3.9	3.9	11.8	11.8	3.9
1240	2010-04-23 04:30:00	13230	13.4	13.5	14.553	14.888	13.497	14.577	13.762	14.218	13.762	13.834	13.762	14.601	13.185	13.233	13.473	13.94	12.17	96.7	95	78.17	73.045	95.115	81.423	94.177	93.253	97.812	95.739	96.563	80.98	100	99.093	97.773	83.24	3.9	3.9	11.8	3.9	3.9	3.9	3.9	3.9	11.8	3.9	11.8	11.8	3.9	0
1241	2010-04-23 04:40:00	13240	13.4	13.5	14.529	14.864	13.497	14.553	13.762	14.218	13.762	13.834	13.762	14.601	13.112	13.233	13.473	13.91		96.7	95	79.055	72.987	95.115	81.467	94.393	93.799	97.812	95.781	96.563	80.881	100	99.053	97.773		3.9	3.9	3.9	3.9	3.9	3.9	3.9	3.9	3.9	3.9	11.8	11.8	3.9
1242	2010-04-23 04:50:00	13250	13.4	13.5	14.481	14.864	13.497	14.529	13.762	14.194	13.762	13.834	13.762	14.553	13.161	13.209	13.449	13.94		96.7	95	78.792	73.227	95.137	81.61	94.263	93.574	97.812	95.739	96.563	80.445	100	99.046	97.766		3.9	3.9	11.8	3.9	3.9	3.9	3.9	3.9	11.8	3.9	11.8	11.8	3.9
1243	2010-04-23 05:00:00	13260	13.4	13.5	14.457	14.84	13.497	14.529	13.762	14.194	13.762	13.81	13.762	14.553	13.137	13.209	13.449	13.89	11.9	96.7	95	78.863	73.009	95.137	81.511	94.393	93.814	97.833	95.753	96.563	80.521	100	99.046	97.787	83	3.9	3.9	11.8	3.9	3.9	3.9	3.9	3.9	11.8	3.9	11.8	11.8	3.9	0
1244	2010-04-23 05:10:00	13270	13.4	13.5	14.457	14.84	13.473	14.529	13.762	14.194	13.762	13.834	13.762	14.553	13.112	13.209	13.449	13.89		96.7	95	78.863	73.806	95.13	81.907	94.35	93.814	97.812	95.781	96.563	80.72	100	99.046	97.807		3.9	3.9	11.8	3.9	3.9	3.9	3.9	3.9	3.9	3.9	11.8	11.8	3.9
1245	2010-04-23 05:20:00	13280	13.4	13.5	14.457	14.84	13.473	14.505	13.762	14.194	13.762	13.81	13.738	14.577	13.088	13.209	13.449	13.84		96.7	95	78.736	73.621	95.13	81.654	94.479	93.858	97.812	95.817	96.556	80.801	100	99.046	97.807		3.9	3.9	3.9	3.9	3.9	3.9	3.9	3.9	11.8	3.9	11.8	11.8	3.9
1246	2010-04-23 05:30:00	13290	13.4	13.5	14.457	14.84	13.473	14.529	13.738	14.194	13.762	13.81	13.738	14.553	13.137	13.209	13.449	13.86	11.74	96.7	95	78.329	73.912	95.173	81.857	94.127	93.684	97.854	95.774	96.556	80.77	100	99.046	97.766	84.29	3.9	3.9	3.9	3.9	3.9	3.9	3.9	3.9	3.9	3.9	11.8	11.8	3.9	0.34
1247	2010-04-23 05:40:00	13300	13.4	13.5	14.457	14.84	13.497	14.505	13.762	14.17	13.762	13.81	13.762	14.529	13.112	13.185	13.449	13.86		96.7	95	78.837	73.674	95.179	82.197	94.436	93.83	97.812	95.838	96.563	80.49	100	99.039	97.766		3.9	3.9	3.9	3.9	3.9	3.9	3.9	3.9	11.8	3.9	11.8	11.8	3.9
1248	2010-04-23 05:50:00	13310	13.4	13.5	14.433	14.84	13.473	14.481	13.762	14.17	13.738	13.81	13.738	14.529	13.064	13.185	13.449	13.89		96.7	95	78.476	73.568	95.173	81.575	94.328	92.888	97.764	95.902	96.556	80.865	100	99.039	97.787		3.9	3.9	11.8	3.9	3.9	3.9	3.9	3.9	11.8	3.9	11.8	11.8	3.9
1249	2010-04-23 06:00:00	13320	13.4	13.5	14.433	14.816	13.449	14.505	13.762	14.17	13.738	13.81	13.738	14.553	13.016	13.185	13.449	13.84	11.67	96.6	95	79.212	74.304	95.123	81.729	94.522	93.939	97.723	95.817	96.514	80.695	100	98.999	97.766	87	3.9	3.9	11.8	3.9	3.9	3.9	3.9	3.9	11.8	3.9	11.8	11.8	3.9	0
1250	2010-04-23 06:10:00	13330	13.4	13.5	14.457	14.816	13.449	14.505	13.738	14.146	13.738	13.786	13.714	14.553	13.04	13.161	13.449	13.86		96.6	95	79.445	73.908	95.123	81.926	94.429	93.78	97.723	95.895	96.508	81.417	100	99.012	97.766		3.9	3.9	11.8	3.9	3.9	3.9	3.9	3.9	3.9	3.9	11.8	11.8	3.9
1251	2010-04-23 06:20:00	13340	13.4	13.5	14.409	14.816	13.473	14.481	13.762	14.17	13.738	13.81	13.738	14.529	13.04	13.185	13.449	13.86		96.6	95	79.257	73.961	95.13	82.167	94.263	93.873	97.723	95.711	96.514	81.014	100	98.999	97.766		3.9	3.9	11.8	3.9	3.9	3.9	3.9	3.9	3.9	3.9	11.8	11.8	3.9
1252	2010-04-23 06:30:00	13350	13.4	13.5	14.409	14.792	13.473	14.481	13.738	14.146	13.738	13.81	13.738	14.505	13.088	13.185	13.449	13.84	11.66	96.7	95	79.636	74.194	95.13	82.241	93.65	93.321	97.764	95.774	96.514	81.233	100	99.019	97.766	90.53	3.9	3.9	3.9	3.9	3.9	3.9	3.9	3.9	11.8	3.9	11.8	11.8	3.9	0
1253	2010-04-23 06:40:00	13360	13.4	13.5	14.361	14.816	13.497	14.457	13.786	14.17	13.762	13.81	13.762	14.481	13.137	13.209	13.449	13.91		96.7	95	79.525	74.304	95.158	82.334	93.488	93.371	97.812	95.434	96.563	80.829	100	99.005	97.807		3.9	3.9	11.8	3.9	3.9	3.9	3.9	3.9	3.9	3.9	11.8	11.8	3.9
1254	2010-04-23 06:50:00	13370	13.4	13.5	14.385	14.792	13.473	14.457	13.786	14.17	13.738	13.834	13.738	14.481	13.064	13.185	13.449	13.86		96.7	95	79.757	74.352	95.151	83.069	94.097	93.982	97.764	95.632	96.514	81.352	100	98.999	97.807		3.9	3.9	3.9	3.9	3.9	3.9	3.9	3.9	11.8	3.9	11.8	11.8	3.9
1255	2010-04-23 07:00:00	13380	13.4	13.5	14.409	14.792	13.449	14.433	13.762	14.146	13.738	13.81	13.738	14.481	13.016	13.161	13.449	13.86	11.6	96.6	95	80.539	74.537	95.145	83.478	94.393	94.019	97.723	95.69	96.514	81.599	100	98.992	97.807	93.3	3.9	3.9	11.8	3.9	3.9	3.9	3.9	3.9	11.8	3.9	11.8	11.8	3.9	0.12
1256	2010-04-23 07:10:00	13390	13.4	13.5	14.385	14.792	13.473	14.433	13.762	14.146	13.738	13.81	13.738	14.481	13.064	13.161	13.449	13.86		96.7	95	80.484	74.352	95.173	83.745	94.457	93.845	97.723	95.753	96.514	81.871	100	98.992	97.807		3.9	3.9	11.8	3.9	3.9	3.9	3.9	3.9	11.8	3.9	11.8	11.8	3.9
1257	2010-04-23 07:20:00	13400	13.4	13.5	14.385	14.792	13.473	14.433	13.762	14.146	13.738	13.81	13.738	14.457	13.088	13.161	13.449	13.86		96.7	95	79.731	74.405	95.173	83.867	94.414	94.041	97.764	95.817	96.556	81.718	100	98.992	97.807		3.9	3.9	11.8	3.9	3.9	3.9	3.9	3.9	3.9	3.9	11.8	11.8	3.9
1258	2010-04-23 07:30:00	13410	13.4	13.5	14.361	14.792	13.473	14.409	13.762	14.146	13.738	13.81	13.738	14.457	13.088	13.161	13.449	13.86	11.36	96.7	95	80.253	74.431	95.173	83.982	94.457	93.889	97.785	95.88	96.556	81.841	100	98.992	97.807	94.11	3.9	3.9	3.9	3.9	3.9	3.9	3.9	3.9	3.9	3.9	11.8	11.8	3.9	7.65
1259	2010-04-23 07:40:00	13420	13.4	13.5	14.361	14.792	13.473	14.409	13.762	14.146	13.738	13.81	13.738	14.457	13.088	13.161	13.449	13.86		96.7	95	80.378	74.668	95.173	84.2	94.522	93.932	97.785	95.859	96.556	81.866	100	98.992	97.807		3.9	3.9	11.8	3.9	3.9	3.9	3.9	3.9	11.8	3.9	11.8	11.8	3.9
1260	2010-04-23 07:50:00	13430	13.4	13.5	14.385	14.792	13.473	14.409	13.738	14.146	13.738	13.81	13.738	14.457	13.088	13.161	13.449	13.84		96.7	95	80.484	74.8	95.173	83.958	94.084	93.671	97.806	95.88	96.556	82.088	100	98.992	97.807		3.9	3.9	11.8	3.9	3.9	3.9	3.9	3.9	3.9	3.9	11.8	11.8	3.9
1261	2010-04-23 08:00:00	13440	13.4	13.5	14.361	14.768	13.497	14.385	13.762	14.146	13.738	13.81	13.738	14.457	13.112	13.161	13.449	13.86	11.24	96.7	95	80.578	74.9	95.2	84.218	94.134	93.671	97.785	95.902	96.598	82.039	100	98.992	97.807	94.7	3.9	3.9	11.8	3.9	3.9	3.9	3.9	3.9	3.9	3.9	11.8	11.8	3.9	20.71
1262	2010-04-23 08:10:00	13450	13.4	13.5	14.314	14.768	13.473	14.385	13.786	14.146	13.738	13.81	13.738	14.433	13.064	13.161	13.449	13.91		96.7	95	80.817	74.716	95.215	84.267	94.399	93.845	97.806	95.902	96.556	82.033	100	98.951	97.807		3.9	3.9	3.9	3.9	3.9	3.9	3.9	3.9	3.9	3.9	11.8	11.8	3.9
1263	2010-04-23 08:20:00	13460	13.4	13.5	14.29	14.745	13.473	14.385	13.762	14.146	13.738	13.81	13.738	14.457	13.088	13.185	13.449	13.89		96.7	95	80.787	74.948	95.215	84.243	94.306	93.758	97.806	95.774	96.556	82.162	100	98.999	97.807		3.9	3.9	3.9	3.9	3.9	3.9	3.9	3.9	3.9	3.9	11.8	11.8	3.9
1264	2010-04-23 08:30:00	13470	13.4	13.5	14.337	14.745	13.473	14.385	13.762	14.146	13.738	13.81	13.738	14.433	13.064	13.161	13.449	13.86	11.57	96.7	95	81.022	74.685	95.215	84.315	94.522	94.149	97.806	95.902	96.598	82.353	100	98.992	97.807	96.69	3.9	3.9	3.9	3.9	3.9	3.9	3.9	3.9	3.9	3.9	11.8	11.8	3.9	37.56
1265	2010-04-23 08:40:00	13480	13.4	13.5	14.337	14.768	13.473	14.385	13.762	14.146	13.738	13.81	13.738	14.457	13.088	13.161	13.449	13.84		96.7	95	81.121	74.979	95.215	84.508	94.522	94.106	97.806	95.902	96.598	82.702	100	98.992	97.807		3.9	3.9	3.9	3.9	3.9	3.9	3.9	3.9	3.9	3.9	11.8	11.8	3.9
1266	2010-04-23 08:50:00	13490	13.4	13.5	14.337	14.745	13.473	14.385	13.762	14.146	13.738	13.81	13.738	14.457	13.064	13.161	13.449	13.86		96.7	95	81.493	75	95.215	84.916	94.651	94.149	97.826	95.923	96.556	82.898	100	98.951	97.828		3.9	3.9	3.9	3.9	3.9	3.9	3.9	3.9	11.8	3.9	11.8	11.8	3.9
1267	2010-04-23 09:00:00	13500	13.4	13.5	14.361	14.745	13.449	14.409	13.762	14.146	13.714	13.81	13.738	14.457	13.04	13.161	13.449	13.84	12.07	96.7	95	81.672	75.236	95.209	84.658	94.78	94.106	97.799	95.902	96.556	83.216	100	98.951	97.807	98	3.9	3.9	11.8	3.9	3.9	3.9	3.9	3.9	11.8	3.9	11.8	11.8	3.9	56.08
1268	2010-04-23 09:10:00	13510	13.4	13.5	14.409	14.745	13.425	14.409	13.762	14.122	13.714	13.786	13.714	14.481	13.016	13.137	13.449	13.84		96.7	95	81.682	75.889	95.202	84.441	94.823	94.143	97.758	95.874	96.508	83.513	100	98.944	97.807		3.9	3.9	3.9	3.9	3.9	3.9	3.9	3.9	3.9	3.9	11.8	11.8	3.9
1269	2010-04-23 09:20:00	13520	13.4	13.5	14.577	14.84	13.449	14.481	13.762	14.17	13.714	13.786	13.738	14.505	13.04	13.137	13.449	13.84		96.7	95	81.67	77.796	95.209	84.434	94.823	94.199	97.799	95.853	96.556	83.422	100	98.985	97.848		3.9	11.8	3.9	3.9	3.9	3.9	3.9	3.9	3.9	3.9	11.8	11.8	3.9
1270	2010-04-23 09:30:00	13530	13.4	13.5	14.84	15.079	13.425	14.553	13.762	14.17	13.714	13.786	13.714	14.553	13.04	13.137	13.449	13.84	12.49	96.7	95	81.332	78.41	95.202	84.161	94.887	93.982	97.778	95.853	96.508	83.042	100	98.944	97.828	96.68	3.9	19.7	3.9	3.9	3.9	11.8	3.9	3.9	11.8	3.9	11.8	11.8	3.9	72.18
1271	2010-04-23 09:40:00	13540	13.4	13.5	15.055	15.318	13.425	14.649	13.738	14.194	13.714	13.786	13.714	14.625	13.04	13.137	13.449	13.84		96.6	95	80.681	78.102	95.202	83.965	94.902	93.988	97.737	95.895	96.508	82.667	100	98.985	97.807		3.9	11.8	3.9	3.9	3.9	3.9	3.9	3.9	3.9	3.9	11.8	11.8	3.9
1272	2010-04-23 09:50:00	13550	13.4	13.5	15.175	15.438	13.425	14.721	13.738	14.218	13.714	13.786	13.714	14.673	13.04	13.161	13.449	13.81		96.6	95	80.18	77.896	95.202	83.666	94.902	93.951	97.758	95.895	96.508	82.678	100	98.971	97.828		3.9	11.8	3.9	3.9	3.9	3.9	3.9	3.9	11.8	3.9	11.8	11.8	3.9
1273	2010-04-23 10:00:00	13560	13.4	13.5	15.223	15.509	13.449	14.768	13.762	14.266	13.714	13.81	13.738	14.697	13.088	13.161	13.449	13.84	12.81	96.6	95	79.888	77.834	95.209	83.531	94.951	93.833	97.799	95.88	96.535	82.487	100	98.992	97.848	94.9	3.9	11.8	3.9	3.9	3.9	3.9	3.9	3.9	3.9	3.9	11.8	11.8	3.9	74.12
1274	2010-04-23 10:10:00	13570	13.4	13.5	15.247	15.557	13.449	14.792	13.762	14.242	13.714	13.81	13.738	14.721	13.064	13.161	13.449	13.86		96.7	95	79.943	77.587	95.209	83.439	94.973	93.783	97.758	95.859	96.514	82.566	100	98.992	97.848		3.9	11.8	3.9	3.9	3.9	3.9	3.9	3.9	3.9	3.9	11.8	11.8	3.9
1275	2010-04-23 10:20:00	13580	13.4	13.5	15.175	15.629	13.473	14.888	13.762	14.314	13.738	13.834	13.738	14.745	13.112	13.185	13.449	13.94		96.7	95	80.331	77.188	95.237	83.558	94.436	92.882	97.847	95.908	96.556	82.448	100	98.999	97.848		3.9	19.7	3.9	3.9	3.9	3.9	3.9	3.9	11.8	3.9	11.8	11.8	3.9
1276	2010-04-23 10:30:00	13590	13.4	13.5	15.103	15.7	13.473	14.984	13.786	14.361	13.738	13.858	13.762	14.792	13.088	13.185	13.449	13.89	13.02	96.7	95	80.991	76.84	95.215	83.482	94.872	93.553	97.826	95.872	96.563	82.705	100	98.958	97.848	94.86	3.9	19.7	11.8	3.9	3.9	3.9	3.9	3.9	3.9	3.9	11.8	11.8	3.9	60.95
1277	2010-04-23 10:40:00	13600	13.4	13.5	15.079	15.7	13.473	15.031	13.786	14.337	13.738	13.834	13.738	14.792	13.112	13.161	13.449	13.89		96.7	95	81.584	77.229	95.215	83.786	94.872	92.976	97.847	95.95	96.577	82.852	100	98.971	97.848		114.3	208.9	3.9	11.8	3.9	11.8	3.9	3.9	11.8	19.7	11.8	11.8	3.9
1278	2010-04-23 10:50:00	13610	13.4	13.5	15.223	15.963	13.473	15.414	13.786	14.409	13.738	13.834	13.762	14.84	13.112	13.185	13.473	13.86		96.7	95	81.217	76.739	95.258	83.312	94.958	93.391	97.847	95.929	96.605	82.297	100	98.999	97.876		114.3	208.9	11.8	3.9	3.9	11.8	3.9	3.9	11.8	19.7	11.8	11.8	3.9
1279	2010-04-23 11:00:00	13620	13.4	13.5	15.318	16.082	13.473	15.581	13.786	14.433	13.738	13.858	13.762	14.888	13.137	13.185	13.473	13.86	13.41	96.7	95	80.889	76.45	95.258	82.711	94.958	93.046	97.868	95.957	96.605	83.045	100	98.999	97.855	94.6	114.3	201	11.8	3.9	3.9	11.8	3.9	3.9	11.8	19.7	11.8	11.8	3.9	83.18
1280	2010-04-23 11:10:00	13630	13.4	13.5	15.342	16.153	13.497	15.7	13.81	14.481	13.762	13.858	13.762	14.912	13.137	13.209	13.449	13.86		96.8	95	80.518	75.968	95.264	81.921	95.007	93.146	97.854	95.915	96.605	82.363	100	99.005	97.848		114.3	201	11.8	3.9	3.9	11.8	3.9	3.9	3.9	19.7	11.8	11.8	3.9
1281	2010-04-23 11:20:00	13640	13.4	13.5	15.414	16.201	13.497	15.819	13.786	14.481	13.738	13.858	13.762	14.936	13.137	13.185	13.473	13.89		96.8	95	80.509	76.057	95.264	81.449	95.022	93.146	97.888	95.957	96.605	81.676	100	98.999	97.896		114.3	201	3.9	3.9	3.9	3.9	3.9	3.9	11.8	19.7	11.8	11.8	3.9
1282	2010-04-23 11:30:00	13650	13.4	13.5	15.581	16.272	13.497	15.915	13.786	14.481	13.738	13.858	13.762	15.008	13.161	13.185	13.473	13.86	14.25	96.8	95	80.595	75.914	95.286	81.12	95.086	93.212	97.93	95.915	96.605	81.618	100	98.999	97.855	92.06	130.1	11.8	11.8	413.9	3.9	3.9	3.9	3.9	3.9	3.9	11.8	11.8	3.9	182.38
1283	2010-04-23 11:40:00	13660	13.4	13.5	15.891	16.177	13.473	15.748	13.786	14.433	13.738	13.834	13.738	15.055	13.161	13.209	13.449	13.89		96.8	95	80.159	75.999	95.3	81.033	95.086	93.177	97.888	95.95	96.598	80.956	100	99.005	97.869		59.1	27.6	3.9	3.9	3.9	3.9	3.9	3.9	11.8	3.9	11.8	11.8	3.9
1284	2010-04-23 11:50:00	13670	13.4	13.5	15.676	16.272	13.449	16.177	13.786	14.409	13.738	13.834	13.738	15.103	13.161	13.209	13.449	13.89		96.8	95	79.961	76.097	95.294	80.6	95.129	93.303	97.888	95.95	96.598	80.816	100	99.026	97.89		51.2	98.5	3.9	11.8	3.9	11.8	3.9	3.9	3.9	11.8	11.8	11.8	3.9
1285	2010-04-23 12:00:00	13680	13.4	13.5	15.581	16.272	13.473	15.963	13.762	14.409	13.738	13.834	13.738	15.175	13.209	13.233	13.449	13.86	15.15	96.8	95	80.041	75.704	95.3	79.972	95.123	93.325	97.93	95.908	96.619	80.607	100	99.033	97.89	88.8	35.5	27.6	3.9	193.1	3.9	11.8	3.9	3.9	11.8	11.8	11.8	11.8	3.9	312.19
1286	2010-04-23 12:10:00	13690	13.4	13.5	15.557	16.272	13.497	15.772	13.786	14.457	13.762	13.858	13.762	15.223	13.233	13.233	13.449	13.91		96.8	95	80.187	75.572	95.307	80.234	95.086	92.898	97.978	95.999	96.647	80.467	100	99.033	97.89		35.5	27.6	3.9	193.1	3.9	11.8	3.9	3.9	11.8	11.8	11.8	11.8	3.9
1287	2010-04-23 12:20:00	13700	13.4	13.5	15.581	16.368	13.522	15.772	13.81	14.505	13.786	13.882	13.762	15.318	13.233	13.233	13.473	13.89		96.8	95	79.991	75.933	95.335	80.36	95.05	92.888	97.984	95.964	96.647	80.488	100	99.053	97.896		27.6	27.6	3.9	193.1	3.9	3.9	3.9	3.9	11.8	11.8	11.8	11.8	3.9
1288	2010-04-23 12:30:00	13710	13.4	13.5	15.581	16.392	13.522	15.796	13.81	14.529	13.786	13.882	13.786	15.318	13.257	13.257	13.473	13.89	15.72	96.8	95	80.092	75.728	95.356	80.441	95.071	92.806	98.005	95.879	96.654	80.337	100	99.06	97.917	86.49	11.8	19.7	3.9	185.3	3.9	3.9	3.9	3.9	3.9	11.8	11.8	11.8	3.9	403.98
1289	2010-04-23 12:40:00	13720	13.5	13.5	15.581	16.415	13.546	15.867	13.834	14.577	13.786	13.93	13.786	15.342	13.257	13.257	13.473	13.94		96.9	95	80.268	75.838	95.363	80.482	94.971	92.442	98.026	95.828	96.654	80.443	100	99.06	97.938		27.6	27.6	11.8	248.3	3.9	11.8	3.9	3.9	3.9	11.8	11.8	11.8	3.9
1290	2010-04-23 12:50:00	13730	13.5	13.5	15.676	16.487	13.546	15.867	13.834	14.577	13.786	13.906	13.786	15.318	13.281	13.257	13.473	13.94		96.9	95	80.138	75.853	95.363	80.305	94.885	92.287	98.067	95.779	96.654	80.362	100	99.06	97.917		11.8	90.7	11.8	3.9	3.9	11.8	3.9	3.9	3.9	3.9	11.8	11.8	3.9
1291	2010-04-23 13:00:00	13740	13.5	13.5	15.915	16.63	13.57	15.748	13.834	14.625	13.81	13.954	13.786	15.318	13.281	13.281	13.473	14.01	16.22	97	95	79.226	75.355	95.369	80.431	94.109	90.549	98.073	95.601	96.675	80.563	100	99.087	97.938	83.7	11.8	90.7	3.9	3.9	3.9	11.8	3.9	3.9	11.8	11.8	11.8	11.8	3.9	386.56
1292	2010-04-23 13:10:00	13750	13.5	13.5	15.986	16.677	13.57	15.676	13.858	14.649	13.81	13.978	13.81	15.318	13.305	13.281	13.497	13.94		97	95	78.756	75.153	95.39	80.641	94.094	90.871	98.115	95.693	96.66	80.814	100	99.067	97.924		3.9	90.7	3.9	3.9	3.9	3.9	3.9	3.9	3.9	11.8	11.8	11.8	3.9
1293	2010-04-23 13:20:00	13760	13.5	13.5	16.034	16.63	13.594	15.629	13.882	14.673	13.81	14.002	13.81	15.294	13.305	13.281	13.497	13.96		97	95	78.587	74.879	95.418	80.907	94.036	90.425	98.115	95.614	96.702	80.984	100	99.067	97.944		3.9	90.7	11.8	3.9	3.9	11.8	3.9	3.9	11.8	3.9	11.8	11.8	3.9
1294	2010-04-23 13:30:00	13770	13.5	13.5	16.082	16.606	13.594	15.605	13.906	14.697	13.81	13.978	13.834	15.318	13.305	13.281	13.497	13.98	16.94	97	95	78.315	75.271	95.418	81.102	94.453	91.064	98.156	95.586	96.709	80.688	100	99.067	97.944	79.16	3.9	82.8	11.8	11.8	3.9	3.9	3.9	3.9	3.9	11.8	11.8	11.8	3.9	231.53
1295	2010-04-23 13:40:00	13780	13.5	13.5	16.272	16.725	13.594	15.7	13.954	14.745	13.834	14.026	13.834	15.557	13.329	13.305	13.497	14.01		97	95	78.381	75.611	95.418	81.523	93.03	89.231	98.204	94.117	96.667	81.591	100	99.154	97.944		3.9	82.8	3.9	11.8	3.9	11.8	3.9	3.9	3.9	11.8	11.8	11.8	3.9
1296	2010-04-23 13:50:00	13790	13.5	13.5	16.415	16.796	13.594	15.796	14.002	14.816	13.834	14.122	13.834	15.724	13.353	13.305	13.497	14.01		97	95	77.999	75.23	95.418	81.219	92.624	88.95	98.204	93.621	96.583	80.627	100	99.114	97.944		3.9	90.7	3.9	11.8	3.9	3.9	3.9	3.9	3.9	11.8	11.8	11.8	3.9
1297	2010-04-23 14:00:00	13800	13.5	13.5	16.534	16.844	13.594	15.915	14.098	14.936	13.858	14.218	13.834	15.867	13.377	13.329	13.522	13.98	17.48	97	95	77.558	75.134	95.418	80.92	92.473	88.979	98.21	93.45	96.373	80.103	100	99.121	97.951	75.6	3.9	90.7	3.9	11.8	3.9	3.9	3.9	3.9	3.9	11.8	11.8	11.8	3.9	86.79
1298	2010-04-23 14:10:00	13810	13.5	13.5	16.534	16.892	13.594	15.891	14.026	14.888	13.834	14.17	13.858	15.867	13.353	13.329	13.522	14.01		96.9	95	77.273	74.772	95.418	80.688	92.454	88.458	98.204	93.152	96.463	79.901	100	99.121	97.951		3.9	82.8	11.8	11.8	3.9	3.9	3.9	3.9	11.8	3.9	11.8	11.8	3.9
1299	2010-04-23 14:20:00	13820	13.5	13.5	16.606	16.892	13.594	15.963	14.074	14.936	13.834	14.218	13.858	15.939	13.353	13.329	13.522	13.98		96.9	95	77.08	75.064	95.418	80.553	92.112	88.377	98.204	92.725	96.421	79.765	100	99.121	97.951		3.9	82.8	3.9	3.9	3.9	3.9	3.9	3.9	11.8	3.9	11.8	11.8	3.9
1300	2010-04-23 14:30:00	13830	13.5	13.5	16.654	16.939	13.618	16.01	14.122	14.984	13.858	14.266	13.858	15.986	13.377	13.329	13.546	14.01	17.45	96.9	95	76.881	74.596	95.425	80.337	91.791	87.829	98.252	92.472	96.295	79.419	100	99.121	97.958	75.6	3.9	82.8	3.9	3.9	3.9	3.9	3.9	3.9	11.8	3.9	11.8	11.8	3.9	87.56
1301	2010-04-23 14:40:00	13840	13.5	13.5	16.654	16.963	13.618	16.01	14.074	14.96	13.858	14.218	13.858	15.986	13.377	13.329	13.522	13.98		96.9	95	76.803	74.281	95.425	80.185	92.488	88.985	98.252	93.121	96.337	79.241	100	99.121	97.951		3.9	82.8	3.9	3.9	3.9	11.8	3.9	3.9	11.8	3.9	11.8	11.8	3.9
1302	2010-04-23 14:50:00	13850	13.5	13.5	16.439	16.892	13.618	15.891	14.002	14.888	13.834	14.146	13.858	15.772	13.377	13.329	13.522	14.01		96.9	95	76.837	74.373	95.425	80.411	92.932	89.152	98.204	93.54	96.4	79.475	100	99.121	97.951		11.8	82.8	3.9	3.9	3.9	3.9	3.9	3.9	3.9	3.9	11.8	11.8	3.9
1303	2010-04-23 15:00:00	13860	13.5	13.5	16.415	16.844	13.618	15.867	14.002	14.888	13.834	14.146	13.858	15.748	13.377	13.329	13.522	13.98	17.18	96.9	95	77.456	75.187	95.425	80.557	92.359	88.086	98.224	93.058	96.463	80.33	100	99.121	97.951	77.1	3.9	19.7	3.9	3.9	3.9	3.9	3.9	3.9	3.9	3.9	11.8	11.8	3.9	141.33
1304	2010-04-23 15:10:00	13870	13.5	13.5	16.63	16.844	13.618	15.939	14.098	14.96	13.858	14.218	13.858	15.939	13.377	13.329	13.522	14.01		96.9	95	77.423	75.662	95.425	80.824	92.273	88.36	98.252	93.099	96.358	80.144	100	99.141	97.951		3.9	19.7	3.9	3.9	3.9	3.9	3.9	3.9	11.8	3.9	11.8	11.8	3.9
1305	2010-04-23 15:20:00	13880	13.5	13.5	16.725	16.844	13.618	15.963	14.05	14.96	13.858	14.194	13.858	16.01	13.377	13.329	13.522	14.01		96.9	94.5	77.052	75.424	95.425	80.754	91.95	87.823	98.252	92.696	96.379	80.033	100	99.161	97.951		11.8	11.8	11.8	3.9	3.9	3.9	3.9	3.9	11.8	3.9	11.8	11.8	3.9
1306	2010-04-23 15:30:00	13890	13.5	13.5	16.677	16.82	13.618	15.915	14.05	14.936	13.858	14.17	13.858	15.963	13.353	13.329	13.522	14.01	17.02	96.9	94.5	77.043	76.209	95.425	80.744	92.945	89.532	98.252	93.546	96.421	79.871	100	99.121	97.951	77.77	3.9	27.6	11.8	3.9	3.9	3.9	3.9	3.9	3.9	3.9	11.8	11.8	3.9	135.99
1307	2010-04-23 15:40:00	13900	13.5	13.5	16.701	16.844	13.618	15.963	14.002	14.912	13.834	14.146	13.858	15.963	13.377	13.329	13.522	13.98		96.9	94.5	77.334	75.794	95.425	81.181	92.536	88.487	98.245	93.146	96.463	80.427	100	99.161	97.951		3.9	27.6	3.9	3.9	3.9	3.9	3.9	3.9	3.9	3.9	11.8	11.8	3.9
1308	2010-04-23 15:50:00	13910	13.5	13.5	16.725	16.868	13.618	15.963	13.978	14.888	13.834	14.122	13.858	15.986	13.353	13.329	13.522	13.98		96.9	94.5	77.104	75.904	95.425	81.106	93.255	89.037	98.245	93.708	96.505	80.508	100	99.161	97.951		3.9	35.5	3.9	3.9	3.9	3.9	3.9	3.9	11.8	11.8	11.8	11.8	3.9
1309	2010-04-23 16:00:00	13920	13.5	13.5	16.725	16.939	13.618	15.986	14.002	14.96	13.858	14.17	13.858	16.01	13.377	13.329	13.522	14.01	16.88	97	95	77.052	76.391	95.446	81.136	92.668	88.499	98.293	93.677	96.505	80.236	100	99.161	97.951	78.4	11.8	35.5	11.8	3.9	3.9	3.9	3.9	3.9	3.9	19.7	11.8	11.8	3.9	107.39
1310	2010-04-23 16:10:00	13930	13.5	13.5	16.677	16.963	13.618	15.963	14.002	14.96	13.858	14.146	13.858	15.963	13.377	13.329	13.522	13.98		97	94.5	77.251	75.791	95.467	81.106	92.492	88.22	98.293	93.277	96.505	80.578	100	99.161	97.951		3.9	35.5	3.9	11.8	3.9	11.8	3.9	3.9	3.9	19.7	11.8	11.8	3.9
1311	2010-04-23 16:20:00	13940	13.5	13.5	16.654	16.915	13.618	15.986	14.026	14.984	13.858	14.194	13.858	16.01	13.377	13.329	13.522	14.01		97	94.5	77.298	76.019	95.467	81.211	93.092	89.176	98.334	93.509	96.505	80.337	100	99.161	97.951		11.8	3.9	11.8	3.9	3.9	3.9	3.9	3.9	11.8	3.9	11.8	11.8	3.9
1312	2010-04-23 16:30:00	13950	13.5	13.5	16.272	16.606	13.618	15.843	14.002	14.912	13.858	14.146	13.858	15.843	13.377	13.329	13.522	14.01	16.66	97	94.5	77.581	77.314	95.467	81.23	92.359	88.045	98.334	93.124	96.505	80.728	100	99.161	97.951	80.17	3.9	3.9	3.9	3.9	3.9	3.9	3.9	3.9	3.9	3.9	11.8	11.8	3.9	107.61
1313	2010-04-23 16:40:00	13960	13.5	13.5	16.058	16.439	13.618	15.772	14.074	14.912	13.858	14.194	13.858	15.748	13.401	13.329	13.546	14.01		97	94.5	78.797	78.081	95.467	81.688	92.201	88.232	98.334	92.851	96.421	81.184	100	99.202	97.958		3.9	3.9	3.9	3.9	3.9	3.9	3.9	3.9	11.8	3.9	11.8	11.8	3.9
1314	2010-04-23 16:50:00	13970	13.5	13.5	15.986	16.344	13.618	15.724	14.098	14.912	13.858	14.218	13.882	15.748	13.401	13.329	13.546	14.01		97	94.5	78.73	78.499	95.467	81.926	92.561	88.996	98.334	93.121	96.428	81.159	100	99.161	97.999		3.9	3.9	3.9	3.9	3.9	3.9	3.9	3.9	11.8	3.9	11.8	11.8	3.9
1315	2010-04-23 17:00:00	13980	13.5	13.5	15.772	16.225	13.618	15.605	14.026	14.792	13.858	14.122	13.882	15.581	13.353	13.329	13.546	14.01	16.38	97	94	79.144	79.216	95.467	81.924	93.443	90.455	98.293	94.056	96.47	81.396	100	99.141	97.958	83	3.9	3.9	3.9	3.9	3.9	3.9	3.9	3.9	3.9	3.9	11.8	11.8	3.9	106.53
1316	2010-04-23 17:10:00	13990	13.5	13.5	15.629	16.153	13.618	15.533	13.954	14.745	13.834	14.074	13.858	15.485	13.353	13.329	13.522	13.98		97	94.5	79.647	80.09	95.467	82.082	93.772	90.941	98.306	94.39	96.548	81.774	100	99.141	97.951		3.9	3.9	11.8	3.9	3.9	3.9	3.9	3.9	3.9	3.9	11.8	11.8	3.9
1317	2010-04-23 17:20:00	14000	13.5	13.5	15.557	16.082	13.618	15.461	13.954	14.721	13.834	14.05	13.858	15.414	13.377	13.329	13.522	14.01		97	94.5	79.733	80.529	95.488	82.289	93.205	90.346	98.327	94.34	96.569	81.931	100	99.161	97.972		3.9	3.9	11.8	3.9	3.9	3.9	3.9	3.9	3.9	3.9	11.8	11.8	3.9
1318	2010-04-23 17:30:00	14010	13.5	13.5	15.509	16.058	13.618	15.414	13.954	14.673	13.834	14.05	13.858	15.366	13.329	13.305	13.546	13.96	16.08	97	94.5	80.303	80.473	95.488	82.451	93.968	91.418	98.286	94.685	96.59	82.144	100	99.154	97.999	86.46	3.9	3.9	3.9	3.9	3.9	3.9	3.9	3.9	11.8	3.9	11.8	11.8	3.9	69.89
1319	2010-04-23 17:40:00	14020	13.5	13.5	15.414	15.986	13.594	15.342	13.906	14.625	13.834	14.002	13.834	15.294	13.329	13.305	13.546	13.98		97	95	80.584	81.286	95.503	82.583	94.129	91.854	98.286	95.102	96.604	82.128	100	99.154	97.958		3.9	3.9	3.9	3.9	3.9	3.9	3.9	3.9	3.9	3.9	11.8	11.8	3.9
1320	2010-04-23 17:50:00	14030	13.5	13.5	15.366	15.939	13.594	15.318	13.906	14.601	13.834	13.978	13.834	15.223	13.305	13.305	13.522	13.98		97	95	80.824	81.276	95.503	82.676	94.388	91.892	98.327	95.16	96.625	82.359	100	99.154	97.992		3.9	3.9	11.8	3.9	3.9	3.9	3.9	3.9	3.9	3.9	11.8	11.8	3.9
1321	2010-04-23 18:00:00	14040	13.5	13.5	15.318	15.915	13.594	15.27	13.906	14.601	13.834	13.978	13.834	15.199	13.329	13.305	13.546	14.01	15.85	97	95	81.064	81.919	95.524	82.813	94.302	92.071	98.327	95.395	96.646	82.452	100	99.175	97.999	89.5	3.9	3.9	11.8	3.9	3.9	3.9	3.9	3.9	11.8	3.9	11.8	11.8	3.9	28.8
1322	2010-04-23 18:10:00	14050	13.5	13.5	15.294	15.891	13.594	15.247	13.906	14.601	13.834	13.978	13.834	15.175	13.329	13.305	13.546	13.98		97	95	81.258	81.665	95.524	82.906	94.28	92.071	98.347	95.48	96.667	82.447	100	99.154	97.999		3.9	3.9	3.9	3.9	3.9	3.9	3.9	3.9	3.9	3.9	11.8	11.8	3.9
1323	2010-04-23 18:20:00	14060	13.5	13.5	15.27	15.891	13.594	15.223	13.906	14.577	13.834	13.978	13.834	15.151	13.329	13.305	13.546	13.96		97	95	81.328	81.315	95.524	82.999	94.561	92.22	98.327	95.48	96.667	82.614	100	99.154	97.999		3.9	3.9	3.9	3.9	3.9	3.9	3.9	3.9	11.8	3.9	11.8	11.8	3.9
1324	2010-04-23 18:30:00	14070	13.5	13.5	15.223	15.843	13.594	15.199	13.882	14.577	13.834	13.978	13.834	15.127	13.353	13.305	13.522	13.96	15.77	97	95	81.442	81.28	95.524	83.091	94.403	91.975	98.368	95.608	96.667	82.608	100	99.175	98.013	91.06	3.9	3.9	11.8	3.9	3.9	3.9	3.9	3.9	11.8	3.9	11.8	11.8	3.9	18.01
1325	2010-04-23 18:40:00	14080	13.5	13.5	15.223	15.867	13.618	15.175	13.906	14.601	13.834	13.978	13.834	15.127	13.353	13.305	13.522	13.98		97.1	95	81.392	81.908	95.531	83.135	94.237	92.026	98.368	95.523	96.667	82.78	100	99.195	98.013		3.9	3.9	3.9	3.9	3.9	3.9	3.9	3.9	3.9	3.9	11.8	11.8	3.9
1326	2010-04-23 18:50:00	14090	13.5	13.5	15.223	15.843	13.618	15.151	13.906	14.649	13.858	14.026	13.858	15.127	13.377	13.329	13.522	14.01		97.1	95	81.467	82.399	95.531	83.227	93.847	91.681	98.395	95.408	96.715	82.633	100	99.202	97.992		3.9	3.9	11.8	3.9	3.9	3.9	3.9	3.9	11.8	3.9	11.8	11.8	3.9
1327	2010-04-23 19:00:00	14100	13.5	13.5	15.223	15.796	13.618	15.151	13.93	14.649	13.858	14.026	13.858	15.127	13.401	13.329	13.522	14.01	15.75	97.1	95	81.467	81.544	95.531	83.301	93.221	90.419	98.416	95.151	96.673	82.83	100	99.202	98.033	90.6	3.9	3.9	3.9	3.9	3.9	3.9	3.9	3.9	3.9	3.9	11.8	11.8	3.9	21.51
1328	2010-04-23 19:10:00	14110	13.5	13.5	15.199	15.796	13.618	15.151	13.954	14.673	13.858	14.05	13.858	15.127	13.377	13.329	13.546	14.01		97	95	81.511	81.917	95.531	83.399	93.838	91.463	98.395	95.158	96.673	82.756	100	99.181	98.02		3.9	3.9	11.8	3.9	3.9	3.9	3.9	3.9	11.8	3.9	11.8	11.8	3.9
1329	2010-04-23 19:20:00	14120	13.5	13.5	15.199	15.796	13.618	15.127	13.93	14.625	13.858	14.026	13.858	15.103	13.377	13.329	13.546	14.01		97	95	81.536	81.693	95.531	83.466	94.092	91.943	98.375	95.365	96.715	82.8	100	99.181	98.04		3.9	3.9	3.9	3.9	3.9	3.9	3.9	3.9	3.9	3.9	11.8	11.8	3.9
1330	2010-04-23 19:30:00	14130	13.5	13.5	15.175	15.772	13.618	15.127	13.93	14.601	13.858	14.002	13.858	15.103	13.353	13.329	13.546	14.01	15.73	97	95	81.58	82.086	95.531	83.491	94.157	92.226	98.416	95.508	96.694	82.971	100	99.181	98.04	88.12	3.9	3.9	11.8	3.9	3.9	3.9	3.9	3.9	3.9	3.9	11.8	11.8	3.9	17.11
1331	2010-04-23 19:40:00	14140	13.5	13.5	15.151	15.748	13.618	15.103	13.93	14.601	13.858	14.002	13.858	15.079	13.377	13.329	13.546	13.98		97.1	95	81.6	81.907	95.552	83.461	94.135	92.026	98.416	95.486	96.715	83.015	100	99.202	98.04		3.9	3.9	3.9	3.9	3.9	3.9	3.9	3.9	3.9	3.9	11.8	11.8	3.9
1332	2010-04-23 19:50:00	14150	13.5	13.5	15.151	15.772	13.618	15.103	13.93	14.649	13.858	14.026	13.858	15.079	13.401	13.329	13.546	14.03		97.1	95	81.649	81.962	95.552	83.534	93.527	91.389	98.416	95.386	96.715	82.966	100	99.202	98.04		3.9	3.9	3.9	3.9	3.9	3.9	3.9	3.9	3.9	3.9	11.8	11.8	3.9
[truncated: 825 more rows]
[truncated: 3 more columns]

## Sheet: UnivarStat
Total Comparison			valid up to 10:10 of 29 april
[truncated: 90 more rows]

## Sheet: mbar_correl
				correlation coefficient --->													correlation coefficient --->
[truncated: 2,236 more rows]

## Sheet: CO2_O2_CO
			vernier	vernier	vernier	lascar
[truncated: 4,471 more rows]

## Sheet: Tab1
Comparison of the values of the 3 data loggers, according to the producer
[truncated: 7 more rows]

[truncated: 2 more sheets: Tab2, Tab3]
